# Supplementary material for: The dynamic genomes of Hydra and the anciently active repeat complement of animal chromosomes
Source: Genome Biol. 2025 Jul 1;26:186. doi: 10.1186/s13059-025-03653-z (PMC12220107; doi:10.1186/s13059-025-03653-z)
Supplement: Supplementary file 2 — Additional file 2: Tables S1–S15. [file 13059_2025_3653_MOESM2_ESM.xlsx]

## Sheet: Table S1
Table S1. Statistics of the genome assemblies
	HydraT2T (AEP haplotype)	HydraT2T (105 haplotype)	AEP (Cazet 2023)	105 (Simakov 2022)
Total size	912 Mb	834 Mb	901 Mb	818 Mb
Number of chromosome-level scaffolds	15	15	15	15
GC content	0.278	0.269	0.278	0.269
Scaffold N50	61.2	56.1	59.6	55
Gap	0	0	561	2206
BUSCO on genome assemblies
Complete BUSCOs (C)	0.917	0.917	0.915	0.914
Complete and single-copy BUSCOs (S)	0.908	0.91	0.908	0.908
Complete and duplicated BUSCOs (D)	0.009	0.007	0.007	0.006
Fragmented BUSCOs (F)	0.041	0.04	0.042	0.043
Missing BUSCOs (M)	0.042	0.043	0.043	0.043

## Sheet: Table S2
Table S2. Gene annotation statistics
	HydraT2T (AEP haplotype)	HydraT2T (105 haplotype)
Number of genes	29943	28275
BUSCO on predicted proteins
Complete BUSCOs (C)	0.922	0.929
Complete and single-copy BUSCOs (S)	0.917	0.92
Complete and duplicated BUSCOs (D)	0.005	0.009
Fragmented BUSCOs (F)	0.027	0.023
Missing BUSCOs (M)	0.051	0.048

## Sheet: Table S3
Table S3. GeneBank accession numbers of ITS1-5.8S-ITS2 region of rDNA used for the phylogenetic analysis
Species	Origin	Strain name	GenBank accession
H. oligactis	Japan	L5	GU722681
H. oligactis	USA	1037b	GU722686
H. oligactis	Iceland	1206a	GU722679
H. oligactis	France	1213a	GU722684
H. oligactis	Sweden	1239b	GU722687
H. oligactis	Norway	1262b	GU722685
H. oligactis	USA	1735g	GU722688
H. oligactis	USA	852d	GU722683
H. oligactis	Canada	923a	GU722678
H. oligactis	Germany	GER08a	GU722680
H. oligactis	Switzerland	SWT01a	GU722682
H. vulgaris	USA	1005a	GU722721
H. vulgaris	USA	1075a	GU722736
H. vulgaris	USA	1092c	GU722728
H. vulgaris	USA	1113a	GU722719
H. vulgaris	USA	1124a	GU722729
H. vulgaris	Australia	1184a	GU722701
H. vulgaris	Iceland	1206b	GU722699
H. vulgaris	Thailand	1307a	GU722711
H. vulgaris	Australia	131a	GU722700
H. vulgaris	New zealand	1514b	GU722715
H. vulgaris	New zealand	1534a	GU722716
H. vulgaris	Australia	153a	GU722717
H. vulgaris	Chile	1659c	GU722741
H. vulgaris	Chile	1700a	GU722743
H. vulgaris	Chile	1732a	GU722747
H. vulgaris	Australia	236a	GU722718
H. vulgaris	USA	849a	GU722724
H. vulgaris	USA	862a	GU722730
H. vulgaris	USA	866b	GU722727
H. vulgaris	USA	AEP	GU722733
H. vulgaris	Argentina	ARG01a	GU722740
H. vulgaris	Argentina	ARG37a	GU722746
H. vulgaris	Argentina	ARG38a	GU722748
H. vulgaris	Argentina	ARG42a	GU722742
H. vulgaris	Argentina	ARG44a	GU722744
H. vulgaris	Argentina	ARG45a	GU722745
H. vulgaris	Japan	B11	GU722714
H. vulgaris	Japan	C5	GU722710
H. vulgaris	Japan	C7	GU722709
H. vulgaris	France	COR02a	GU722702
H. vulgaris	Costa Rica	CRA01g	GU722734
H. vulgaris	Costa Rica	CRA03c	GU722749
H. vulgaris	Costa Rica	CRA05a	GU722735
H. vulgaris	Costa Rica	CRA06g	GU722750
H. vulgaris	USA	GA01a	GU722737
H. vulgaris	Hungary	HUN01c	GU722703
H. vulgaris	Japan	J7	GU722713
H. vulgaris	Mexico	MEX01a	GU722726
H. vulgaris	Panama	PAN01a	GU722720
H. vulgaris	South Africa	RSA01a	GU722707
H. vulgaris	South Africa	RSA02a	GU722704
H. vulgaris	South Africa	RSA04a	GU722705
H. vulgaris	South Africa	RSA05a	GU722706
H. vulgaris	Switzerland	Zurich	GU722712
H. vulgaris (H.carnea)	Canada	950f	GU722725
H. vulgaris (H.littoralis)	USA	1736d	GU722731
H. vulgaris (H.littoralis)	USA	745x	GU722732
H. vulgaris (H.magnipapillata)	Japan	105	GU722708

## Sheet: Table S4
Table S4. Genome coverages of the TEs in the AEP genome and the 105 genome.
Subfamily ID	Major TE group	Family	AEP genome coverage (bp)	105 genome coverage (bp)	AEP - 105 (bp)	log2(AEP/105)
rnd-4_family-2363	DNA	Academ-1	417181	221366	195815	0.914237
rnd-6_family-4646	DNA	Academ-1	168232	40481	127751	2.05511
rnd-6_family-475	DNA	Academ-1	118010	6155	111855	4.26078
rnd-5_family-165	DNA	Academ-1	202078	107371	94707	0.912302
rnd-6_family-474	DNA	Academ-1	80230	4282	75948	4.22747
rnd-6_family-1894	DNA	Academ-1	138523	63785	74738	1.11882
rnd-6_family-3716	DNA	Academ-1	124800	62429	62371	0.999318
rnd-4_family-2661	DNA	Academ-1	224397	162572	61825	0.464972
rnd-5_family-5276	DNA	Academ-1	186375	125337	61038	0.572392
rnd-6_family-1818	DNA	Academ-1	191112	132358	58754	0.52997
rnd-6_family-1051	DNA	Academ-1	76328	32223	44105	1.2441
rnd-5_family-216	DNA	Academ-1	169937	131777	38160	0.366899
rnd-6_family-2661	DNA	Academ-1	109202	71233	37969	0.616375
rnd-6_family-8219	DNA	Academ-1	123103	86084	37019	0.516044
rnd-6_family-4784	DNA	Academ-1	45408	9102	36306	2.31856
rnd-6_family-10775	DNA	Academ-1	68909	40718	28191	0.759011
rnd-6_family-5394	DNA	Academ-1	48779	22972	25807	1.08635
rnd-6_family-3973	DNA	Academ-1	57875	33044	24831	0.808533
rnd-6_family-8062	DNA	Academ-1	41473	28909	12564	0.520639
rnd-6_family-3694	DNA	Academ-1	47267	35318	11949	0.420419
rnd-6_family-80	DNA	Academ-1	49093	41046	8047	0.25827
rnd-6_family-5954	DNA	Academ-1	33870	26026	7844	0.380042
rnd-5_family-5174	DNA	Academ-1	48727	42152	6575	0.209116
rnd-6_family-6460	DNA	Academ-1	68100	61629	6471	0.144043
rnd-6_family-655	DNA	Academ-1	83916	80127	3789	0.0666566
rnd-6_family-3134	DNA	Academ-1	159808	157336	2472	0.0224907
rnd-5_family-2191	DNA	Academ-1	120412	119380	1032	0.0124179
rnd-6_family-12846	DNA	Academ-1	14113	13976	137	0.0140722
rnd-1_family-1114	DNA	Academ-1	400	538	-138	-0.426683
rnd-1_family-163	DNA	Academ-1	138892	146732	-7840	-0.0792195
rnd-5_family-4059	DNA	Academ-1	114528	122629	-8101	-0.098599
rnd-6_family-3942	DNA	Academ-1	27458	49757	-22299	-0.857649
rnd-6_family-7784	DNA	Academ-1	34961	59155	-24194	-0.758737
rnd-6_family-11229	DNA	CMC	26085	19956	6129	0.386381
rnd-1_family-336	DNA	CMC-Chapaev	1038150	432540	605610	1.26311
rnd-4_family-240	DNA	CMC-Chapaev	680445	327353	353092	1.05563
rnd-5_family-1357	DNA	CMC-Chapaev	348979	125082	223897	1.48026
rnd-5_family-147	DNA	CMC-Chapaev	469458	330822	138636	0.50494
rnd-6_family-8900	DNA	CMC-Chapaev	224101	92560	131541	1.27568
rnd-5_family-2318	DNA	CMC-Chapaev	255373	145537	109836	0.811216
rnd-6_family-2741	DNA	CMC-Chapaev	189319	87987	101332	1.10545
rnd-6_family-2893	DNA	CMC-Chapaev	200328	100611	99717	0.993569
rnd-6_family-9563	DNA	CMC-Chapaev	203242	105373	97869	0.947687
rnd-6_family-7462	DNA	CMC-Chapaev	100061	45372	54689	1.14099
rnd-5_family-5211	DNA	CMC-Chapaev	185569	132528	53041	0.485655
rnd-6_family-13684	DNA	CMC-Chapaev	95317	45111	50206	1.07924
rnd-1_family-1387	DNA	CMC-Chapaev	61931	11953	49978	2.37319
rnd-5_family-4268	DNA	CMC-Chapaev	206654	160081	46573	0.368413
rnd-5_family-6615	DNA	CMC-Chapaev	172852	129295	43557	0.418868
rnd-5_family-9820	DNA	CMC-Chapaev	114822	74764	40058	0.618977
rnd-6_family-7925	DNA	CMC-Chapaev	60627	23182	37445	1.38692
rnd-5_family-171	DNA	CMC-Chapaev	163099	125774	37325	0.374912
rnd-6_family-2145	DNA	CMC-Chapaev	45903	15157	30746	1.59854
rnd-1_family-1138	DNA	CMC-Chapaev	172296	143945	28351	0.25937
rnd-5_family-2106	DNA	CMC-Chapaev	281962	254017	27945	0.150575
rnd-5_family-1044	DNA	CMC-Chapaev	104672	77601	27071	0.431724
rnd-6_family-7106	DNA	CMC-Chapaev	66884	40399	26485	0.727327
rnd-6_family-16691	DNA	CMC-Chapaev	43082	19632	23450	1.13384
rnd-6_family-12940	DNA	CMC-Chapaev	44576	22348	22228	0.996089
rnd-5_family-172	DNA	CMC-Chapaev	84995	62906	22089	0.434174
rnd-5_family-596	DNA	CMC-Chapaev	238269	216268	22001	0.13977
rnd-6_family-11829	DNA	CMC-Chapaev	45188	25145	20043	0.845643
rnd-6_family-1355	DNA	CMC-Chapaev	46251	29898	16353	0.629419
rnd-6_family-4008	DNA	CMC-Chapaev	103602	87342	16260	0.246302
rnd-6_family-734	DNA	CMC-Chapaev	76986	61259	15727	0.329669
rnd-6_family-448	DNA	CMC-Chapaev	51498	36619	14879	0.491913
rnd-6_family-3145	DNA	CMC-Chapaev	45596	30828	14768	0.564651
rnd-5_family-7050	DNA	CMC-Chapaev	101392	89099	12293	0.186461
rnd-6_family-4009	DNA	CMC-Chapaev	50211	39859	10352	0.33309
rnd-6_family-7926	DNA	CMC-Chapaev	93280	91582	1698	0.0265034
rnd-6_family-2489	DNA	CMC-Chapaev	38288	36786	1502	0.057734
rnd-1_family-1316	DNA	CMC-Chapaev	670	957	-287	-0.513713
rnd-6_family-1033	DNA	CMC-Chapaev	16683	17061	-378	-0.0323216
rnd-1_family-880	DNA	CMC-Chapaev	2290	3367	-1077	-0.555915
rnd-1_family-1414	DNA	CMC-Chapaev	9624	11151	-1527	-0.212444
rnd-6_family-1477	DNA	CMC-Chapaev	77437	79216	-1779	-0.0327684
rnd-1_family-400	DNA	CMC-Chapaev	175076	179855	-4779	-0.0388527
rnd-6_family-11134	DNA	CMC-Chapaev	73740	79713	-5973	-0.112366
rnd-1_family-1365	DNA	CMC-Chapaev	14468	21310	-6842	-0.558633
rnd-1_family-771	DNA	CMC-Chapaev	48834	57694	-8860	-0.240531
rnd-6_family-522	DNA	CMC-Chapaev	45586	56957	-11371	-0.321276
rnd-6_family-4007	DNA	CMC-Chapaev	82888	94840	-11952	-0.19433
rnd-6_family-1875	DNA	CMC-Chapaev	37952	61522	-23570	-0.696912
rnd-5_family-3635	DNA	CMC-Chapaev	99840	127910	-28070	-0.357436
rnd-1_family-1004	DNA	CMC-Chapaev	35004	65502	-30498	-0.904
rnd-6_family-4010	DNA	CMC-Chapaev	151323	203328	-52005	-0.426175
rnd-6_family-7618	DNA	CMC-Chapaev	74127	131834	-57707	-0.830643
rnd-5_family-3542	DNA	CMC-Chapaev	183118	264729	-81611	-0.53174
rnd-6_family-3561	DNA	CMC-Chapaev	163179	251182	-88003	-0.622275
rnd-6_family-3417	DNA	CMC-Chapaev	378550	495239	-116689	-0.38764
rnd-4_family-1553	DNA	CMC-Chapaev	290307	418662	-128355	-0.528205
rnd-6_family-3021	DNA	CMC-Chapaev-3	212990	69384	143606	1.6181
rnd-6_family-467	DNA	CMC-Chapaev-3	178964	70068	108896	1.35283
rnd-6_family-1833	DNA	CMC-Chapaev-3	281669	185381	96288	0.603505
rnd-1_family-355	DNA	CMC-Chapaev-3	347270	281512	65758	0.30286
rnd-1_family-736	DNA	CMC-Chapaev-3	102444	43202	59242	1.24565
rnd-6_family-461	DNA	CMC-Chapaev-3	225559	171627	53932	0.394226
rnd-1_family-1064	DNA	CMC-Chapaev-3	140025	91385	48640	0.61565
rnd-5_family-2201	DNA	CMC-Chapaev-3	49489	3586	45903	3.78629
rnd-1_family-373	DNA	CMC-Chapaev-3	270789	236606	34183	0.194682
rnd-5_family-834	DNA	CMC-Chapaev-3	114244	84791	29453	0.430131
rnd-5_family-7926	DNA	CMC-Chapaev-3	51643	26624	25019	0.955819
rnd-5_family-8105	DNA	CMC-Chapaev-3	107422	87670	19752	0.293131
rnd-6_family-3633	DNA	CMC-Chapaev-3	30006	10741	19265	1.48204
rnd-1_family-256	DNA	CMC-Chapaev-3	45471	30537	14934	0.574373
rnd-1_family-1305	DNA	CMC-Chapaev-3	53000	38369	14631	0.466041
rnd-6_family-462	DNA	CMC-Chapaev-3	62103	49871	12232	0.316456
rnd-1_family-1482	DNA	CMC-Chapaev-3	39654	28270	11384	0.48818
rnd-6_family-6481	DNA	CMC-Chapaev-3	9358	86	9272	6.7492
rnd-6_family-8688	DNA	CMC-Chapaev-3	20140	12230	7910	0.719593
rnd-6_family-3269	DNA	CMC-Chapaev-3	54586	47420	7166	0.203031
rnd-6_family-5588	DNA	CMC-Chapaev-3	6877	51	6826	7.04733
rnd-6_family-10619	DNA	CMC-Chapaev-3	38626	32402	6224	0.253482
rnd-6_family-10116	DNA	CMC-Chapaev-3	18892	13392	5500	0.496373
rnd-6_family-4737	DNA	CMC-Chapaev-3	14369	9437	4932	0.606507
rnd-6_family-2421	DNA	CMC-Chapaev-3	17344	12431	4913	0.480461
rnd-6_family-10786	DNA	CMC-Chapaev-3	24007	19317	4690	0.313569
rnd-5_family-1774	DNA	CMC-Chapaev-3	258442	254693	3749	0.0210812
rnd-1_family-1171	DNA	CMC-Chapaev-3	7349	3851	3498	0.932137
rnd-6_family-843	DNA	CMC-Chapaev-3	34411	31611	2800	0.122439
rnd-6_family-549	DNA	CMC-Chapaev-3	18167	16752	1415	0.11698
rnd-5_family-2358	DNA	CMC-Chapaev-3	37277	36018	1259	0.0495663
rnd-1_family-936	DNA	CMC-Chapaev-3	4296	3556	740	0.272669
rnd-5_family-5720	DNA	CMC-Chapaev-3	48230	58974	-10744	-0.290143
rnd-6_family-2649	DNA	CMC-Chapaev-3	156244	167117	-10873	-0.0970571
rnd-5_family-1183	DNA	CMC-Chapaev-3	138006	170184	-32178	-0.302362
rnd-5_family-4446	DNA	CMC-Chapaev-3	205569	240053	-34484	-0.223729
rnd-5_family-123	DNA	CMC-EnSpm	1170819	83754	1087065	3.8052
rnd-1_family-171	DNA	CMC-EnSpm	798714	62290	736424	3.68059
rnd-1_family-6	DNA	CMC-EnSpm	778305	86847	691458	3.16377
rnd-1_family-134	DNA	CMC-EnSpm	835468	217122	618346	1.94407
rnd-1_family-415	DNA	CMC-EnSpm	753978	145205	608773	2.37642
rnd-1_family-66	DNA	CMC-EnSpm	259965	29912	230053	3.11948
rnd-5_family-4677	DNA	CMC-EnSpm	383369	161200	222169	1.24988
rnd-1_family-861	DNA	CMC-EnSpm	219323	36461	182862	2.5886
rnd-5_family-333	DNA	CMC-EnSpm	275073	108723	166350	1.33915
rnd-1_family-971	DNA	CMC-EnSpm	144468	32971	111497	2.13145
rnd-5_family-1819	DNA	CMC-EnSpm	349680	245706	103974	0.5091
rnd-6_family-3480	DNA	CMC-EnSpm	129049	25943	103106	2.31446
rnd-5_family-4893	DNA	CMC-EnSpm	97656	7513	90143	3.70007
rnd-6_family-2223	DNA	CMC-EnSpm	140418	54394	86024	1.36819
rnd-1_family-821	DNA	CMC-EnSpm	180003	96201	83802	0.90389
rnd-6_family-263	DNA	CMC-EnSpm	136690	56105	80585	1.28469
rnd-6_family-4740	DNA	CMC-EnSpm	172480	94905	77575	0.861866
rnd-5_family-203	DNA	CMC-EnSpm	173369	97128	76241	0.83588
rnd-5_family-2476	DNA	CMC-EnSpm	204601	130915	73686	0.644179
rnd-1_family-96	DNA	CMC-EnSpm	83348	13322	70026	2.64525
rnd-5_family-4605	DNA	CMC-EnSpm	129135	63715	65420	1.01916
rnd-6_family-5354	DNA	CMC-EnSpm	65884	1655	64229	5.31418
rnd-1_family-1270	DNA	CMC-EnSpm	92028	32137	59891	1.51781
rnd-1_family-812	DNA	CMC-EnSpm	60241	8010	52231	2.91072
rnd-6_family-13966	DNA	CMC-EnSpm	62326	12218	50108	2.35073
rnd-6_family-11732	DNA	CMC-EnSpm	131213	82886	48327	0.662704
rnd-5_family-2454	DNA	CMC-EnSpm	238917	190829	48088	0.324228
rnd-6_family-2729	DNA	CMC-EnSpm	55449	14730	40719	1.91233
rnd-1_family-1326	DNA	CMC-EnSpm	42879	3474	39405	3.62522
rnd-5_family-501	DNA	CMC-EnSpm	111263	74906	36357	0.570814
rnd-3_family-524	DNA	CMC-EnSpm	181867	146240	35627	0.314544
rnd-6_family-1890	DNA	CMC-EnSpm	128710	93123	35587	0.46691
rnd-6_family-809	DNA	CMC-EnSpm	428706	394099	34607	0.12143
rnd-6_family-4268	DNA	CMC-EnSpm	99483	64976	34507	0.614535
rnd-5_family-3053	DNA	CMC-EnSpm	123409	91302	32107	0.434725
rnd-1_family-868	DNA	CMC-EnSpm	34013	2327	31686	3.86897
rnd-6_family-664	DNA	CMC-EnSpm	67423	38642	28781	0.803055
rnd-6_family-6294	DNA	CMC-EnSpm	54751	26035	28716	1.0724
rnd-6_family-7285	DNA	CMC-EnSpm	37027	8852	28175	2.06438
rnd-6_family-11339	DNA	CMC-EnSpm	49747	22944	26803	1.11646
rnd-6_family-435	DNA	CMC-EnSpm	53260	26507	26753	1.00665
rnd-6_family-3479	DNA	CMC-EnSpm	37571	11505	26066	1.70727
rnd-6_family-1302	DNA	CMC-EnSpm	121315	97493	23822	0.315384
rnd-6_family-1696	DNA	CMC-EnSpm	54535	32581	21954	0.743134
rnd-6_family-2922	DNA	CMC-EnSpm	31638	10064	21574	1.65236
rnd-6_family-6140	DNA	CMC-EnSpm	49037	27644	21393	0.826882
rnd-6_family-8059	DNA	CMC-EnSpm	174984	153626	21358	0.187799
rnd-1_family-866	DNA	CMC-EnSpm	34113	12924	21189	1.4002
rnd-1_family-806	DNA	CMC-EnSpm	39724	18553	21171	1.09832
rnd-1_family-677	DNA	CMC-EnSpm	35750	14842	20908	1.2682
rnd-6_family-1460	DNA	CMC-EnSpm	37920	20329	17591	0.899387
rnd-6_family-9930	DNA	CMC-EnSpm	63743	47144	16599	0.435185
rnd-1_family-904	DNA	CMC-EnSpm	21621	5044	16577	2.09957
rnd-6_family-2965	DNA	CMC-EnSpm	67510	51086	16424	0.402166
rnd-6_family-1930	DNA	CMC-EnSpm	15531	131	15400	6.87856
rnd-6_family-4815	DNA	CMC-EnSpm	135343	121150	14193	0.159825
rnd-5_family-3616	DNA	CMC-EnSpm	106404	92480	13924	0.202337
rnd-6_family-4553	DNA	CMC-EnSpm	85738	72392	13346	0.244101
rnd-6_family-2669	DNA	CMC-EnSpm	48368	35318	13050	0.453638
rnd-6_family-3735	DNA	CMC-EnSpm	33030	20613	12417	0.680196
rnd-6_family-265	DNA	CMC-EnSpm	73350	61262	12088	0.259801
rnd-6_family-726	DNA	CMC-EnSpm	125596	113670	11926	0.143938
rnd-6_family-1601	DNA	CMC-EnSpm	52648	42972	9676	0.292976
rnd-6_family-11638	DNA	CMC-EnSpm	14172	4572	9600	1.63193
rnd-6_family-3329	DNA	CMC-EnSpm	50466	42278	8188	0.255399
rnd-1_family-785	DNA	CMC-EnSpm	28286	21450	6836	0.399094
rnd-6_family-3733	DNA	CMC-EnSpm	36242	29667	6575	0.288795
rnd-6_family-1150	DNA	CMC-EnSpm	53430	47483	5947	0.170236
rnd-6_family-1060	DNA	CMC-EnSpm	27896	22175	5721	0.331111
rnd-6_family-10584	DNA	CMC-EnSpm	50832	45136	5696	0.171455
rnd-6_family-889	DNA	CMC-EnSpm	16996	12519	4477	0.441046
rnd-6_family-9990	DNA	CMC-EnSpm	53086	49567	3519	0.0989496
rnd-6_family-2290	DNA	CMC-EnSpm	37742	34290	3452	0.138379
rnd-6_family-2235	DNA	CMC-EnSpm	20653	17203	3450	0.263677
rnd-5_family-2772	DNA	CMC-EnSpm	118917	115624	3293	0.0405137
rnd-6_family-5186	DNA	CMC-EnSpm	271804	268775	3029	0.0161677
rnd-6_family-3037	DNA	CMC-EnSpm	26686	23856	2830	0.161724
rnd-1_family-37	DNA	CMC-EnSpm	9858	7182	2676	0.456855
rnd-6_family-6250	DNA	CMC-EnSpm	172322	171025	1297	0.0108996
rnd-1_family-321	DNA	CMC-EnSpm	1667	1452	215	0.199085
rnd-1_family-612	DNA	CMC-EnSpm	27294	27108	186	0.0098648
rnd-1_family-1207	DNA	CMC-EnSpm	45	35	10	0.353637
rnd-1_family-454	DNA	CMC-EnSpm	4088	6023	-1935	-0.558974
rnd-5_family-3230	DNA	CMC-EnSpm	118559	121511	-2952	-0.0354814
rnd-6_family-12615	DNA	CMC-EnSpm	85370	88325	-2955	-0.0490921
rnd-1_family-407	DNA	CMC-EnSpm	9203	13751	-4548	-0.579309
rnd-6_family-3074	DNA	CMC-EnSpm	88574	93770	-5196	-0.0822423
rnd-6_family-3833	DNA	CMC-EnSpm	133514	139717	-6203	-0.0655161
rnd-1_family-133	DNA	CMC-EnSpm	156541	165098	-8557	-0.0767816
rnd-1_family-41	DNA	CMC-EnSpm	222642	231248	-8606	-0.0547149
rnd-6_family-10071	DNA	CMC-EnSpm	30765	41212	-10447	-0.421763
rnd-6_family-1220	DNA	CMC-EnSpm	179316	195634	-16318	-0.125652
rnd-5_family-10140	DNA	CMC-EnSpm	107307	124330	-17023	-0.212428
rnd-1_family-300	DNA	CMC-EnSpm	16356	33577	-17221	-1.03761
rnd-5_family-3302	DNA	CMC-EnSpm	124826	142267	-17441	-0.188681
rnd-4_family-761	DNA	CMC-EnSpm	53237	71160	-17923	-0.41863
rnd-6_family-540	DNA	CMC-EnSpm	69742	87669	-17927	-0.330035
rnd-5_family-3934	DNA	CMC-EnSpm	188386	206656	-18270	-0.133539
rnd-1_family-618	DNA	CMC-EnSpm	61882	83872	-21990	-0.438663
rnd-4_family-1200	DNA	CMC-EnSpm	141150	167012	-25862	-0.242721
rnd-6_family-7314	DNA	CMC-EnSpm	124177	156359	-32182	-0.332462
rnd-6_family-1156	DNA	CMC-EnSpm	93440	130279	-36839	-0.479488
rnd-6_family-13697	DNA	CMC-EnSpm	22935	61229	-38294	-1.41662
rnd-6_family-817	DNA	CMC-EnSpm	25659	68161	-42502	-1.40945
rnd-5_family-1144	DNA	CMC-EnSpm	173003	219332	-46329	-0.342317
rnd-1_family-611	DNA	CMC-EnSpm	29958	95413	-65455	-1.67121
rnd-6_family-555	DNA	CMC-EnSpm	23666	96817	-73151	-2.0324
rnd-6_family-14835	DNA	CMC-EnSpm	45037	146427	-101390	-1.70098
rnd-6_family-561	DNA	CMC-EnSpm	133603	238496	-104893	-0.836008
rnd-5_family-4349	DNA	CMC-EnSpm	89414	232366	-142952	-1.37782
rnd-6_family-5896	DNA	CMC-EnSpm	51373	194578	-143205	-1.92125
rnd-1_family-219	DNA	CMC-EnSpm	177200	327516	-150316	-0.886183
rnd-6_family-5472	DNA	CMC-EnSpm	23250	175229	-151979	-2.91389
rnd-6_family-1662	DNA	CMC-EnSpm	35488	204873	-169385	-2.52929
rnd-5_family-854	DNA	CMC-EnSpm	205538	428062	-222524	-1.05841
rnd-1_family-100	DNA	CMC-EnSpm	298473	526919	-228446	-0.819979
rnd-4_family-1505	DNA	CMC-EnSpm	501516	730394	-228878	-0.542378
rnd-6_family-17473	DNA	CMC-EnSpm	50732	282187	-231455	-2.47566
rnd-6_family-7328	DNA	CMC-EnSpm	115121	620229	-505108	-2.42964
rnd-6_family-8718	DNA	CMC-EnSpm	107281	767156	-659875	-2.83811
rnd-1_family-178	DNA	CMC-Transib	2634877	990364	1644513	1.4117
rnd-5_family-1627	DNA	CMC-Transib	325153	78386	246767	2.05244
rnd-5_family-2178	DNA	CMC-Transib	548331	309315	239016	0.825968
rnd-5_family-142	DNA	CMC-Transib	173116	11508	161608	3.91091
rnd-6_family-5816	DNA	CMC-Transib	211451	77046	134405	1.45652
rnd-5_family-2459	DNA	CMC-Transib	403897	286305	117592	0.496433
rnd-4_family-2653	DNA	CMC-Transib	153222	36649	116573	2.06375
rnd-4_family-515	DNA	CMC-Transib	281491	175896	105595	0.678363
rnd-5_family-6183	DNA	CMC-Transib	211941	106639	105302	0.990921
rnd-5_family-5048	DNA	CMC-Transib	107298	8530	98768	3.65278
rnd-1_family-1443	DNA	CMC-Transib	202159	104218	97941	0.955879
rnd-4_family-642	DNA	CMC-Transib	264771	187013	77758	0.501604
rnd-6_family-4871	DNA	CMC-Transib	249962	173066	76896	0.530384
rnd-1_family-544	DNA	CMC-Transib	363250	286394	76856	0.34296
rnd-6_family-5535	DNA	CMC-Transib	221569	144972	76597	0.611978
rnd-6_family-7265	DNA	CMC-Transib	118828	52275	66553	1.18467
rnd-1_family-947	DNA	CMC-Transib	80432	23914	56518	1.74987
rnd-1_family-647	DNA	CMC-Transib	206436	150488	55948	0.456044
rnd-1_family-1194	DNA	CMC-Transib	107333	51971	55362	1.0463
rnd-5_family-290	DNA	CMC-Transib	65684	17263	48421	1.9278
rnd-6_family-12646	DNA	CMC-Transib	47809	476	47333	6.64718
rnd-1_family-951	DNA	CMC-Transib	162099	118016	44083	0.457889
rnd-1_family-931	DNA	CMC-Transib	171653	128454	43199	0.41824
rnd-6_family-7033	DNA	CMC-Transib	68372	27231	41141	1.32812
rnd-5_family-3879	DNA	CMC-Transib	517887	478964	38923	0.11272
rnd-4_family-2347	DNA	CMC-Transib	91335	56316	35019	0.697613
rnd-5_family-2245	DNA	CMC-Transib	129567	95620	33947	0.43831
rnd-5_family-1507	DNA	CMC-Transib	49350	17423	31927	1.502
rnd-6_family-7252	DNA	CMC-Transib	51211	21907	29304	1.22502
rnd-6_family-7132	DNA	CMC-Transib	83057	57382	25675	0.533496
rnd-1_family-374	DNA	CMC-Transib	85523	62687	22836	0.44814
rnd-1_family-708	DNA	CMC-Transib	43854	22650	21204	0.953167
rnd-6_family-7939	DNA	CMC-Transib	98309	77863	20446	0.336382
rnd-5_family-289	DNA	CMC-Transib	21814	2829	18985	2.94645
rnd-6_family-1374	DNA	CMC-Transib	41861	24156	17705	0.7932
rnd-5_family-91	DNA	CMC-Transib	74136	56480	17656	0.392428
rnd-1_family-994	DNA	CMC-Transib	70192	53899	16293	0.381042
rnd-1_family-1484	DNA	CMC-Transib	84837	69889	14948	0.279625
rnd-6_family-11437	DNA	CMC-Transib	29269	14383	14886	1.02496
rnd-5_family-461	DNA	CMC-Transib	41994	28178	13816	0.575597
rnd-5_family-1521	DNA	CMC-Transib	108987	95221	13766	0.194802
rnd-6_family-6691	DNA	CMC-Transib	22220	8716	13504	1.35002
rnd-6_family-11249	DNA	CMC-Transib	28703	15712	12991	0.869293
rnd-1_family-1252	DNA	CMC-Transib	77108	65065	12043	0.244995
rnd-6_family-1592	DNA	CMC-Transib	40289	28423	11866	0.503312
rnd-6_family-6805	DNA	CMC-Transib	34302	23464	10838	0.547824
rnd-6_family-5302	DNA	CMC-Transib	31418	21103	10315	0.574121
rnd-6_family-1569	DNA	CMC-Transib	23665	13670	9995	0.791697
rnd-6_family-6305	DNA	CMC-Transib	26270	17934	8336	0.550693
rnd-6_family-7216	DNA	CMC-Transib	28992	20793	8199	0.479537
rnd-6_family-1376	DNA	CMC-Transib	36549	29218	7331	0.322965
rnd-1_family-1220	DNA	CMC-Transib	15855	8759	7096	0.856026
rnd-5_family-2540	DNA	CMC-Transib	123350	116493	6857	0.0825138
rnd-1_family-962	DNA	CMC-Transib	67096	60261	6835	0.155
rnd-5_family-2401	DNA	CMC-Transib	101456	94634	6822	0.100423
rnd-6_family-10419	DNA	CMC-Transib	54994	49568	5426	0.149862
rnd-6_family-2814	DNA	CMC-Transib	120034	115806	4228	0.0517327
rnd-6_family-2171	DNA	CMC-Transib	27145	23655	3490	0.198533
rnd-6_family-423	DNA	CMC-Transib	17568	15700	1868	0.162176
rnd-6_family-2249	DNA	CMC-Transib	34513	33567	946	0.0400951
rnd-1_family-1483	DNA	CMC-Transib	8010	7255	755	0.142808
rnd-1_family-847	DNA	CMC-Transib	2784	2594	190	0.101943
rnd-1_family-710	DNA	CMC-Transib	622	718	-96	-0.20676
rnd-1_family-804	DNA	CMC-Transib	0	218	-218	-7.77479
rnd-6_family-632	DNA	CMC-Transib	23666	23994	-328	-0.019857
rnd-1_family-502	DNA	CMC-Transib	2914	3349	-435	-0.200665
rnd-6_family-6731	DNA	CMC-Transib	43287	43807	-520	-0.0172272
rnd-1_family-578	DNA	CMC-Transib	670	1982	-1312	-1.5633
rnd-6_family-6208	DNA	CMC-Transib	58302	59935	-1633	-0.0398527
rnd-6_family-6289	DNA	CMC-Transib	71503	73804	-2301	-0.0456946
rnd-1_family-1292	DNA	CMC-Transib	12960	15542	-2582	-0.262088
rnd-1_family-386	DNA	CMC-Transib	1844	4628	-2784	-1.32708
rnd-5_family-3820	DNA	CMC-Transib	88977	93185	-4208	-0.0666646
rnd-1_family-1019	DNA	CMC-Transib	34441	38773	-4332	-0.170921
rnd-1_family-509	DNA	CMC-Transib	8996	15029	-6033	-0.740329
rnd-6_family-10853	DNA	CMC-Transib	28319	35851	-7532	-0.340232
rnd-6_family-9479	DNA	CMC-Transib	26006	35948	-9942	-0.467052
rnd-6_family-8999	DNA	CMC-Transib	20961	32242	-11281	-0.62121
rnd-1_family-620	DNA	CMC-Transib	21007	33929	-12922	-0.691623
rnd-6_family-13776	DNA	CMC-Transib	114717	129769	-15052	-0.177865
rnd-6_family-2322	DNA	CMC-Transib	62730	79233	-16503	-0.336941
rnd-1_family-917	DNA	CMC-Transib	36922	53868	-16946	-0.544936
rnd-6_family-1237	DNA	CMC-Transib	102049	120684	-18635	-0.24197
rnd-6_family-2586	DNA	CMC-Transib	102809	122940	-20131	-0.257986
rnd-6_family-5935	DNA	CMC-Transib	53847	80975	-27128	-0.588602
rnd-6_family-2254	DNA	CMC-Transib	51792	82352	-30560	-0.669064
rnd-1_family-562	DNA	CMC-Transib	193784	225838	-32054	-0.220838
rnd-6_family-1763	DNA	CMC-Transib	64672	99360	-34688	-0.619516
rnd-6_family-3312	DNA	CMC-Transib	59398	95264	-35866	-0.681508
rnd-6_family-4631	DNA	CMC-Transib	159821	197648	-37827	-0.306475
rnd-6_family-604	DNA	CMC-Transib	23678	67330	-43652	-1.50766
rnd-6_family-11523	DNA	CMC-Transib	134657	181733	-47076	-0.432528
rnd-5_family-2779	DNA	CMC-Transib	215243	268019	-52776	-0.316368
rnd-5_family-4091	DNA	CMC-Transib	245449	337729	-92280	-0.460441
rnd-6_family-11220	DNA	CMC-Transib	30327	126998	-96671	-2.06609
rnd-6_family-3578	DNA	Crypton	53602	110687	-57085	-1.04611
rnd-5_family-450	DNA	Crypton-A	81899	21539	60360	1.92685
rnd-6_family-6308	DNA	Crypton-A	33808	37103	-3295	-0.134167
rnd-6_family-4834	DNA	Crypton-H	25848	8134	17714	1.66789
rnd-6_family-10852	DNA	Crypton-I	62056	36510	25546	0.765263
rnd-1_family-1160	DNA	Crypton-I	42154	51868	-9714	-0.299169
rnd-6_family-997	DNA	Crypton-I	86221	117860	-31639	-0.450958
rnd-4_family-221	DNA	Crypton-V	48715	22779	25936	1.09663
rnd-6_family-11332	DNA	Crypton-V	30803	12271	18532	1.32775
rnd-1_family-106	DNA	Crypton-V	114437	107154	7283	0.094867
rnd-6_family-3631	DNA	Crypton-V	51942	54159	-2217	-0.0602984
rnd-4_family-2410	DNA	Crypton-V	228060	312093	-84033	-0.452561
rnd-6_family-3082	DNA	Dada	335667	218968	116699	0.616308
rnd-6_family-1240	DNA	Ginger-1	109639	163190	-53551	-0.573787
rnd-6_family-6680	DNA	Ginger-2	96997	99095	-2098	-0.0308718
rnd-1_family-1	DNA	hAT	1480349	957477	522872	0.628627
rnd-1_family-453	DNA	hAT	1047412	635659	411753	0.720503
rnd-1_family-91	DNA	hAT	303824	120070	183754	1.33935
rnd-5_family-580	DNA	hAT	343664	222949	120715	0.624283
rnd-6_family-1916	DNA	hAT	270594	153690	116904	0.816102
rnd-6_family-1169	DNA	hAT	135229	20825	114404	2.69896
rnd-6_family-120	DNA	hAT	345408	244848	100560	0.496413
rnd-5_family-7166	DNA	hAT	117860	28787	89073	2.03355
rnd-5_family-88	DNA	hAT	146641	59912	86729	1.29136
rnd-5_family-1067	DNA	hAT	120689	39970	80719	1.59428
rnd-1_family-634	DNA	hAT	273081	194749	78332	0.487711
rnd-4_family-955	DNA	hAT	78707	3440	75267	4.51561
rnd-5_family-489	DNA	hAT	132113	83268	48845	0.665932
rnd-6_family-8316	DNA	hAT	78315	31740	46575	1.30296
rnd-1_family-85	DNA	hAT	55179	16283	38896	1.76069
rnd-6_family-2158	DNA	hAT	67887	29682	38205	1.19352
rnd-6_family-7196	DNA	hAT	98916	61425	37491	0.687369
rnd-1_family-511	DNA	hAT	95311	59708	35603	0.674709
rnd-6_family-2332	DNA	hAT	81408	47101	34307	0.7894
rnd-1_family-1023	DNA	hAT	118885	85561	33324	0.474537
rnd-5_family-484	DNA	hAT	60056	34449	25607	0.801828
rnd-6_family-3674	DNA	hAT	62276	37582	24694	0.728619
rnd-5_family-385	DNA	hAT	63914	39652	24262	0.688725
rnd-6_family-144	DNA	hAT	56458	33574	22884	0.749816
rnd-5_family-440	DNA	hAT	98171	78523	19648	0.322178
rnd-1_family-796	DNA	hAT	142894	123851	19043	0.206338
rnd-6_family-1481	DNA	hAT	69198	52602	16596	0.395606
rnd-6_family-4932	DNA	hAT	57559	44416	13143	0.373955
rnd-5_family-2052	DNA	hAT	43591	37680	5911	0.210226
rnd-5_family-1010	DNA	hAT	130508	124659	5849	0.0661507
rnd-1_family-1148	DNA	hAT	8014	2251	5763	1.8315
rnd-1_family-10	DNA	hAT	21976	16366	5610	0.425205
rnd-6_family-11479	DNA	hAT	16942	13684	3258	0.308094
rnd-1_family-33	DNA	hAT	14087	10886	3201	0.37186
rnd-5_family-3620	DNA	hAT	9543	8249	1294	0.2102
rnd-6_family-5049	DNA	hAT	56529	55283	1246	0.0321547
rnd-1_family-1059	DNA	hAT	623	382	241	0.704202
rnd-1_family-89	DNA	hAT	231	1	230	6.85798
rnd-1_family-62	DNA	hAT	490	332	158	0.560201
rnd-1_family-839	DNA	hAT	8177	8047	130	0.0231178
rnd-1_family-799	DNA	hAT	510	407	103	0.324754
rnd-1_family-72	DNA	hAT	165	151	14	0.127112
rnd-1_family-28	DNA	hAT	199	757	-558	-1.9222
rnd-1_family-875	DNA	hAT	7194	11062	-3868	-0.620676
rnd-6_family-7109	DNA	hAT	24204	30266	-6062	-0.322441
rnd-6_family-2509	DNA	hAT	7589	20377	-12788	-1.42484
rnd-6_family-7086	DNA	hAT	23591	37447	-13856	-0.666591
rnd-1_family-651	DNA	hAT	72228	88472	-16244	-0.292659
rnd-6_family-1683	DNA	hAT	99882	189510	-89628	-0.923971
rnd-6_family-4063	DNA	hAT	225715	359850	-134135	-0.672891
rnd-4_family-2215	DNA	hAT	383311	551724	-168413	-0.52543
rnd-1_family-1026	DNA	hAT	51697	225094	-173397	-2.12235
rnd-5_family-2555	DNA	hAT	264619	728102	-463483	-1.46022
rnd-6_family-746	DNA	hAT	384070	853600	-469530	-1.15219
rnd-1_family-571	DNA	hAT-Ac	957136	0	957136	19.8684
rnd-1_family-635	DNA	hAT-Ac	512338	0	512338	18.9667
rnd-5_family-8382	DNA	hAT-Ac	324712	155	324557	11.0234
rnd-6_family-2221	DNA	hAT-Ac	331579	33233	298346	3.31863
rnd-1_family-328	DNA	hAT-Ac	281636	27311	254325	3.36623
rnd-1_family-274	DNA	hAT-Ac	317436	75825	241611	2.06571
rnd-5_family-2827	DNA	hAT-Ac	296924	63373	233551	2.22814
rnd-1_family-937	DNA	hAT-Ac	180617	4341	176276	5.37844
rnd-5_family-2629	DNA	hAT-Ac	239810	66520	173290	1.85002
rnd-6_family-158	DNA	hAT-Ac	576663	410474	166189	0.490437
rnd-5_family-4508	DNA	hAT-Ac	165265	0	165265	17.3344
rnd-1_family-15	DNA	hAT-Ac	214531	55934	158597	1.93937
rnd-6_family-25	DNA	hAT-Ac	698439	549916	148523	0.344922
rnd-6_family-1056	DNA	hAT-Ac	163981	21756	142225	2.91399
rnd-1_family-51	DNA	hAT-Ac	199963	66397	133566	1.59053
rnd-1_family-59	DNA	hAT-Ac	171501	43301	128200	1.98572
rnd-6_family-955	DNA	hAT-Ac	126888	400	126488	8.30575
rnd-6_family-4055	DNA	hAT-Ac	116038	251	115787	8.84697
rnd-1_family-1420	DNA	hAT-Ac	154654	39360	115294	1.97421
rnd-1_family-35	DNA	hAT-Ac	143955	29723	114232	2.27593
rnd-5_family-1333	DNA	hAT-Ac	391481	281635	109846	0.475114
rnd-1_family-1406	DNA	hAT-Ac	157499	55460	102039	1.50581
rnd-6_family-936	DNA	hAT-Ac	165266	70977	94289	1.21935
rnd-6_family-17291	DNA	hAT-Ac	94147	0	94147	16.5226
rnd-5_family-4277	DNA	hAT-Ac	190062	96561	93501	0.97695
rnd-5_family-1220	DNA	hAT-Ac	255974	167103	88871	0.615257
rnd-1_family-50	DNA	hAT-Ac	99643	11138	88505	3.16116
rnd-6_family-7464	DNA	hAT-Ac	119059	36994	82065	1.68629
rnd-6_family-2743	DNA	hAT-Ac	140057	58156	81901	1.268
rnd-1_family-807	DNA	hAT-Ac	173172	91969	81203	0.912979
rnd-5_family-608	DNA	hAT-Ac	131103	50407	80696	1.37899
rnd-5_family-649	DNA	hAT-Ac	341814	262290	79524	0.382047
rnd-6_family-5248	DNA	hAT-Ac	104923	25723	79200	2.02816
rnd-3_family-884	DNA	hAT-Ac	159362	81685	77677	0.964156
rnd-5_family-197	DNA	hAT-Ac	76445	1139	75306	6.06734
rnd-5_family-6046	DNA	hAT-Ac	140520	66064	74456	1.08883
rnd-5_family-2690	DNA	hAT-Ac	291512	222905	68607	0.387125
rnd-6_family-14955	DNA	hAT-Ac	70578	2015	68563	5.12967
rnd-6_family-8396	DNA	hAT-Ac	70583	3920	66663	4.17005
rnd-6_family-210	DNA	hAT-Ac	75583	11687	63896	2.69305
rnd-6_family-4032	DNA	hAT-Ac	221552	158128	63424	0.48655
rnd-1_family-1323	DNA	hAT-Ac	93525	32459	61066	1.5267
rnd-6_family-328	DNA	hAT-Ac	119468	58888	60580	1.02057
rnd-6_family-1275	DNA	hAT-Ac	65040	6357	58683	3.3547
rnd-6_family-799	DNA	hAT-Ac	110842	52838	58004	1.06884
rnd-1_family-12	DNA	hAT-Ac	70660	13949	56711	2.34065
rnd-6_family-5550	DNA	hAT-Ac	55228	179	55049	8.26129
rnd-6_family-8047	DNA	hAT-Ac	213920	159697	54223	0.421732
rnd-1_family-1480	DNA	hAT-Ac	72912	20579	52333	1.82493
rnd-6_family-724	DNA	hAT-Ac	117834	66281	51553	0.830079
rnd-5_family-2226	DNA	hAT-Ac	63611	12211	51400	2.381
rnd-6_family-26	DNA	hAT-Ac	55234	4017	51217	3.78103
rnd-6_family-863	DNA	hAT-Ac	115064	66575	48489	0.789375
rnd-6_family-948	DNA	hAT-Ac	61326	12949	48377	2.24357
rnd-5_family-7798	DNA	hAT-Ac	193413	147532	45881	0.390655
rnd-1_family-1265	DNA	hAT-Ac	123273	77411	45862	0.671239
rnd-5_family-1523	DNA	hAT-Ac	153457	110576	42881	0.472793
rnd-6_family-9468	DNA	hAT-Ac	53310	11433	41877	2.2211
rnd-1_family-92	DNA	hAT-Ac	159546	117670	41876	0.439223
rnd-5_family-371	DNA	hAT-Ac	125796	83923	41873	0.583942
rnd-6_family-5300	DNA	hAT-Ac	131875	91081	40794	0.533944
rnd-6_family-2427	DNA	hAT-Ac	89419	48758	40661	0.874929
rnd-6_family-1749	DNA	hAT-Ac	37883	0	37883	15.2093
rnd-5_family-1155	DNA	hAT-Ac	101758	63995	37763	0.669103
rnd-5_family-1669	DNA	hAT-Ac	169855	132451	37404	0.358843
rnd-6_family-10236	DNA	hAT-Ac	155090	117720	37370	0.397743
rnd-6_family-6154	DNA	hAT-Ac	40935	5054	35881	3.01759
rnd-1_family-14	DNA	hAT-Ac	71286	37165	34121	0.939656
rnd-1_family-36	DNA	hAT-Ac	38945	5013	33932	2.95744
rnd-5_family-1806	DNA	hAT-Ac	168234	134866	33368	0.31894
rnd-6_family-757	DNA	hAT-Ac	31381	0	31381	14.9376
rnd-6_family-4573	DNA	hAT-Ac	59069	28102	30967	1.0717
rnd-5_family-1902	DNA	hAT-Ac	141126	112174	28952	0.331243
rnd-5_family-572	DNA	hAT-Ac	98427	69508	28919	0.501869
rnd-6_family-1925	DNA	hAT-Ac	60825	32822	28003	0.889981
rnd-5_family-7983	DNA	hAT-Ac	41106	13550	27556	1.60098
rnd-1_family-99	DNA	hAT-Ac	27455	1935	25520	3.82597
rnd-6_family-11625	DNA	hAT-Ac	111414	86396	25018	0.36689
rnd-5_family-4996	DNA	hAT-Ac	142988	118415	24573	0.27204
rnd-6_family-7682	DNA	hAT-Ac	36657	12244	24413	1.58194
rnd-6_family-1828	DNA	hAT-Ac	44198	19819	24379	1.15706
rnd-6_family-11834	DNA	hAT-Ac	47816	24614	23202	0.957986
rnd-1_family-1109	DNA	hAT-Ac	64978	41885	23093	0.633505
rnd-6_family-1542	DNA	hAT-Ac	98766	76206	22560	0.374106
rnd-5_family-3573	DNA	hAT-Ac	158371	136066	22305	0.219
rnd-1_family-1384	DNA	hAT-Ac	22006	0	22006	14.4257
rnd-1_family-19	DNA	hAT-Ac	135974	114037	21937	0.253827
rnd-6_family-6326	DNA	hAT-Ac	118676	97625	21051	0.281703
rnd-6_family-209	DNA	hAT-Ac	27629	6673	20956	2.04961
rnd-5_family-256	DNA	hAT-Ac	71282	50475	20807	0.49796
rnd-6_family-93	DNA	hAT-Ac	19530	0	19530	14.2535
rnd-1_family-79	DNA	hAT-Ac	53497	34071	19426	0.650898
rnd-6_family-1558	DNA	hAT-Ac	97116	77868	19248	0.318675
rnd-5_family-194	DNA	hAT-Ac	103285	84092	19193	0.296587
rnd-6_family-7577	DNA	hAT-Ac	107607	89519	18088	0.265503
rnd-6_family-45	DNA	hAT-Ac	149859	132879	16980	0.173491
rnd-1_family-822	DNA	hAT-Ac	116434	99496	16938	0.2268
rnd-5_family-1386	DNA	hAT-Ac	28656	11778	16878	1.28267
rnd-6_family-1977	DNA	hAT-Ac	30119	13344	16775	1.17442
rnd-5_family-5237	DNA	hAT-Ac	83471	66703	16768	0.323519
rnd-6_family-5217	DNA	hAT-Ac	118794	102173	16621	0.217446
rnd-5_family-1013	DNA	hAT-Ac	300510	284256	16254	0.0802219
rnd-6_family-1837	DNA	hAT-Ac	54873	40038	14835	0.454717
rnd-5_family-2899	DNA	hAT-Ac	162308	147827	14481	0.134823
rnd-6_family-47	DNA	hAT-Ac	257143	242707	14436	0.0833548
rnd-1_family-1000	DNA	hAT-Ac	86409	73003	13406	0.243223
rnd-6_family-2119	DNA	hAT-Ac	23930	10552	13378	1.18123
rnd-6_family-4847	DNA	hAT-Ac	21362	8344	13018	1.35613
rnd-6_family-3146	DNA	hAT-Ac	36125	23528	12597	0.618598
rnd-6_family-569	DNA	hAT-Ac	67407	55982	11425	0.267931
rnd-6_family-4534	DNA	hAT-Ac	35595	24526	11069	0.537344
rnd-1_family-38	DNA	hAT-Ac	18423	7678	10745	1.2626
rnd-6_family-2497	DNA	hAT-Ac	11427	713	10714	4.00051
rnd-6_family-4601	DNA	hAT-Ac	25069	14419	10650	0.797891
rnd-1_family-779	DNA	hAT-Ac	100885	91137	9748	0.146601
rnd-6_family-10134	DNA	hAT-Ac	129085	120098	8987	0.104108
rnd-6_family-10641	DNA	hAT-Ac	100220	91391	8829	0.133045
rnd-5_family-9830	DNA	hAT-Ac	41338	32873	8465	0.330556
rnd-6_family-246	DNA	hAT-Ac	45259	37058	8201	0.288413
rnd-5_family-2912	DNA	hAT-Ac	149186	141000	8186	0.0814164
rnd-1_family-514	DNA	hAT-Ac	41896	34080	7816	0.297879
rnd-6_family-191	DNA	hAT-Ac	23579	16307	7272	0.531984
rnd-6_family-10275	DNA	hAT-Ac	15357	8784	6573	0.805876
rnd-1_family-331	DNA	hAT-Ac	39119	32669	6450	0.25994
rnd-6_family-12039	DNA	hAT-Ac	9695	3312	6383	1.54925
rnd-1_family-81	DNA	hAT-Ac	36762	30431	6331	0.272665
rnd-1_family-916	DNA	hAT-Ac	8042	2301	5741	1.80485
rnd-6_family-2930	DNA	hAT-Ac	40309	34611	5698	0.219865
rnd-1_family-1260	DNA	hAT-Ac	21591	16016	5575	0.430893
rnd-1_family-98	DNA	hAT-Ac	40085	34982	5103	0.196444
rnd-6_family-145	DNA	hAT-Ac	12649	7931	4718	0.673381
rnd-1_family-1217	DNA	hAT-Ac	15829	11246	4583	0.493121
rnd-6_family-706	DNA	hAT-Ac	31983	27428	4555	0.221648
rnd-6_family-326	DNA	hAT-Ac	16062	11698	4364	0.457356
rnd-5_family-3619	DNA	hAT-Ac	29504	25293	4211	0.222164
rnd-6_family-5979	DNA	hAT-Ac	11782	7627	4155	0.62733
rnd-1_family-977	DNA	hAT-Ac	19414	15868	3546	0.29096
rnd-6_family-2617	DNA	hAT-Ac	72784	69262	3522	0.0715563
rnd-1_family-44	DNA	hAT-Ac	11089	8138	2951	0.446336
rnd-5_family-1500	DNA	hAT-Ac	188406	185714	2692	0.0207622
rnd-1_family-1400	DNA	hAT-Ac	124154	121492	2662	0.0312692
rnd-6_family-4449	DNA	hAT-Ac	41268	38961	2307	0.0829907
rnd-4_family-451	DNA	hAT-Ac	86628	85075	1553	0.0260979
rnd-1_family-46	DNA	hAT-Ac	5231	3794	1437	0.463263
rnd-4_family-273	DNA	hAT-Ac	56112	54699	1413	0.0367942
rnd-6_family-15112	DNA	hAT-Ac	20935	19522	1413	0.100811
rnd-1_family-174	DNA	hAT-Ac	3158	2054	1104	0.62033
rnd-5_family-2045	DNA	hAT-Ac	27157	26316	841	0.0453822
rnd-1_family-1277	DNA	hAT-Ac	2154	1342	812	0.682229
rnd-1_family-915	DNA	hAT-Ac	1876	1303	573	0.525485
rnd-1_family-1125	DNA	hAT-Ac	9900	9372	528	0.0790634
rnd-6_family-10241	DNA	hAT-Ac	38180	37690	490	0.0186348
rnd-1_family-42	DNA	hAT-Ac	29715	29494	221	0.0107695
rnd-1_family-836	DNA	hAT-Ac	735	611	124	0.266174
rnd-6_family-6084	DNA	hAT-Ac	54106	54037	69	0.00184097
rnd-6_family-9535	DNA	hAT-Ac	156419	156377	42	0.000387427
rnd-6_family-11471	DNA	hAT-Ac	35991	36104	-113	-0.00452237
rnd-6_family-8073	DNA	hAT-Ac	25944	27565	-1621	-0.0874334
rnd-6_family-9745	DNA	hAT-Ac	42617	44366	-1749	-0.0580241
rnd-6_family-4901	DNA	hAT-Ac	262688	264570	-1882	-0.0102991
rnd-5_family-2737	DNA	hAT-Ac	202822	206450	-3628	-0.0255781
rnd-6_family-4557	DNA	hAT-Ac	25139	30872	-5733	-0.296361
rnd-1_family-627	DNA	hAT-Ac	81114	86921	-5807	-0.0997526
rnd-6_family-11924	DNA	hAT-Ac	12486	18895	-6409	-0.597654
rnd-6_family-10086	DNA	hAT-Ac	77548	85444	-7896	-0.139888
rnd-1_family-846	DNA	hAT-Ac	6291	14667	-8376	-1.22108
rnd-6_family-973	DNA	hAT-Ac	28939	37556	-8617	-0.376017
rnd-6_family-2604	DNA	hAT-Ac	62433	72450	-10017	-0.214674
rnd-6_family-8358	DNA	hAT-Ac	127506	138353	-10847	-0.117788
rnd-1_family-745	DNA	hAT-Ac	46751	57779	-11028	-0.305542
rnd-6_family-10289	DNA	hAT-Ac	49232	60334	-11102	-0.293369
rnd-1_family-602	DNA	hAT-Ac	13744	25940	-12196	-0.916327
rnd-1_family-863	DNA	hAT-Ac	43665	57467	-13802	-0.396248
rnd-1_family-888	DNA	hAT-Ac	61116	74928	-13812	-0.29395
rnd-6_family-1214	DNA	hAT-Ac	17592	32027	-14435	-0.864332
rnd-6_family-808	DNA	hAT-Ac	33738	50094	-16356	-0.570249
rnd-1_family-580	DNA	hAT-Ac	87724	104770	-17046	-0.256179
rnd-6_family-925	DNA	hAT-Ac	117237	134439	-17202	-0.197522
rnd-6_family-4244	DNA	hAT-Ac	131937	151699	-19762	-0.201361
rnd-6_family-4908	DNA	hAT-Ac	41365	61646	-20281	-0.575585
rnd-5_family-3169	DNA	hAT-Ac	104269	125239	-20970	-0.264371
rnd-5_family-5522	DNA	hAT-Ac	41454	63577	-22123	-0.616982
rnd-6_family-3267	DNA	hAT-Ac	115864	144620	-28756	-0.319832
rnd-6_family-5876	DNA	hAT-Ac	28240	64760	-36520	-1.19733
rnd-4_family-1207	DNA	hAT-Ac	130036	166823	-36787	-0.359405
rnd-5_family-8134	DNA	hAT-Ac	108071	145537	-37466	-0.429403
rnd-1_family-58	DNA	hAT-Ac	194140	235821	-41681	-0.280593
rnd-6_family-3018	DNA	hAT-Ac	88408	137991	-49583	-0.642319
rnd-6_family-2978	DNA	hAT-Ac	145763	196891	-51128	-0.43377
rnd-6_family-876	DNA	hAT-Ac	41001	95571	-54570	-1.22089
rnd-5_family-3748	DNA	hAT-Ac	88500	147500	-59000	-0.736959
rnd-5_family-2784	DNA	hAT-Ac	252236	317659	-65423	-0.332704
rnd-6_family-3807	DNA	hAT-Ac	52382	122445	-70063	-1.22498
rnd-6_family-3803	DNA	hAT-Ac	36659	108612	-71953	-1.56692
rnd-6_family-1263	DNA	hAT-Ac	71972	176673	-104701	-1.29556
rnd-6_family-3818	DNA	hAT-Ac	111658	216645	-104987	-0.95624
rnd-1_family-516	DNA	hAT-Ac	218406	337126	-118720	-0.626273
rnd-6_family-3766	DNA	hAT-Ac	191618	317488	-125870	-0.728466
rnd-5_family-2542	DNA	hAT-Ac	203006	355270	-152264	-0.80739
rnd-6_family-379	DNA	hAT-Ac	92119	251947	-159828	-1.45154
rnd-6_family-7799	DNA	hAT-Ac	73967	236709	-162742	-1.67815
rnd-5_family-3017	DNA	hAT-Ac	207967	383104	-175137	-0.881378
rnd-5_family-709	DNA	hAT-Ac	71013	329846	-258833	-2.21562
rnd-5_family-245	DNA	hAT-Ac	165973	431850	-265877	-1.37958
rnd-6_family-5069	DNA	hAT-Ac	89467	365963	-276496	-2.03226
rnd-5_family-1615	DNA	hAT-Ac	267014	544543	-277529	-1.02813
rnd-5_family-5674	DNA	hAT-Ac	113276	431416	-318140	-1.92923
rnd-6_family-8765	DNA	hAT-Ac	89404	436435	-347031	-2.28734
rnd-1_family-245	DNA	hAT-Blackjack	3503990	2302260	1201730	0.605948
rnd-5_family-2826	DNA	hAT-Blackjack	301772	127756	174016	1.24006
rnd-5_family-2719	DNA	hAT-Blackjack	381340	237966	143374	0.68032
rnd-6_family-2737	DNA	hAT-Blackjack	219524	92550	126974	1.24606
rnd-6_family-3672	DNA	hAT-Blackjack	113617	766	112851	7.21075
rnd-6_family-2813	DNA	hAT-Blackjack	268606	181881	86725	0.562494
rnd-6_family-589	DNA	hAT-Blackjack	219398	144932	74466	0.598171
rnd-6_family-2520	DNA	hAT-Blackjack	78672	23779	54893	1.72612
rnd-6_family-3655	DNA	hAT-Blackjack	47655	1341	46314	5.1502
rnd-1_family-1372	DNA	hAT-Blackjack	52427	26361	26066	0.991878
rnd-6_family-4654	DNA	hAT-Blackjack	46256	22457	23799	1.04244
rnd-6_family-3056	DNA	hAT-Blackjack	60974	41285	19689	0.562565
rnd-6_family-5516	DNA	hAT-Blackjack	33560	21091	12469	0.67009
rnd-1_family-1330	DNA	hAT-Blackjack	26959	15726	11233	0.777577
rnd-1_family-577	DNA	hAT-Blackjack	32980	30995	1985	0.0895531
rnd-1_family-894	DNA	hAT-Blackjack	184	347	-163	-0.911562
rnd-6_family-1755	DNA	hAT-Blackjack	69604	71643	-2039	-0.0416549
rnd-6_family-7716	DNA	hAT-Blackjack	17739	21862	-4123	-0.301485
rnd-6_family-2106	DNA	hAT-Blackjack	68449	73859	-5410	-0.109743
rnd-6_family-2796	DNA	hAT-Blackjack	139549	145475	-5926	-0.059999
rnd-6_family-1886	DNA	hAT-Blackjack	179948	200477	-20529	-0.155856
rnd-5_family-828	DNA	hAT-Blackjack	33262	56999	-23737	-0.777044
rnd-5_family-8460	DNA	hAT-Blackjack	220206	254798	-34592	-0.210499
rnd-6_family-1026	DNA	hAT-Blackjack	33878	76104	-42226	-1.1676
rnd-6_family-2521	DNA	hAT-Blackjack	92215	146658	-54443	-0.669377
rnd-6_family-2996	DNA	hAT-Blackjack	147795	296401	-148606	-1.00395
rnd-1_family-0	DNA	hAT-Charlie	3725934	2117077	1608857	0.815528
rnd-5_family-4	DNA	hAT-Charlie	587510	336434	251076	0.804288
rnd-1_family-53	DNA	hAT-Charlie	227429	61930	165499	1.87669
rnd-6_family-4655	DNA	hAT-Charlie	315855	173743	142112	0.862304
rnd-5_family-9188	DNA	hAT-Charlie	162732	25327	137405	2.6837
rnd-5_family-67	DNA	hAT-Charlie	363901	227300	136601	0.678946
rnd-6_family-1289	DNA	hAT-Charlie	167916	48167	119749	1.8016
rnd-5_family-4895	DNA	hAT-Charlie	199978	89015	110963	1.16771
rnd-1_family-1060	DNA	hAT-Charlie	111627	2660	108967	5.39059
rnd-6_family-142	DNA	hAT-Charlie	208021	99475	108546	1.06432
rnd-6_family-2257	DNA	hAT-Charlie	149149	41171	107978	1.85703
rnd-6_family-9697	DNA	hAT-Charlie	134377	39653	94724	1.76076
rnd-6_family-18496	DNA	hAT-Charlie	88892	222	88670	8.63888
rnd-1_family-834	DNA	hAT-Charlie	129800	44253	85547	1.55242
rnd-1_family-1192	DNA	hAT-Charlie	107667	45356	62311	1.24719
rnd-6_family-594	DNA	hAT-Charlie	133750	82406	51344	0.698711
rnd-1_family-876	DNA	hAT-Charlie	175738	126808	48930	0.470777
rnd-6_family-7279	DNA	hAT-Charlie	49216	977	48239	5.65318
rnd-5_family-3110	DNA	hAT-Charlie	55942	12925	43017	2.11368
rnd-6_family-1990	DNA	hAT-Charlie	154019	111759	42260	0.462714
rnd-1_family-1472	DNA	hAT-Charlie	80545	40933	39612	0.976513
rnd-5_family-3300	DNA	hAT-Charlie	281791	242551	39240	0.216337
rnd-6_family-10639	DNA	hAT-Charlie	165350	131876	33474	0.326339
rnd-1_family-16	DNA	hAT-Charlie	52771	22567	30204	1.22549
rnd-6_family-13353	DNA	hAT-Charlie	28272	0	28272	14.7871
rnd-6_family-4793	DNA	hAT-Charlie	88777	63952	24825	0.47319
rnd-6_family-7575	DNA	hAT-Charlie	22549	0	22549	14.4608
rnd-6_family-6736	DNA	hAT-Charlie	44591	23883	20708	0.90074
rnd-5_family-3296	DNA	hAT-Charlie	196736	178278	18458	0.142132
rnd-5_family-6234	DNA	hAT-Charlie	59504	42648	16856	0.480499
rnd-6_family-6315	DNA	hAT-Charlie	17969	2604	15365	2.78624
rnd-6_family-5837	DNA	hAT-Charlie	23803	9018	14785	1.40016
rnd-6_family-9744	DNA	hAT-Charlie	46121	32676	13445	0.49718
rnd-5_family-733	DNA	hAT-Charlie	16257	4464	11793	1.86442
rnd-6_family-8537	DNA	hAT-Charlie	31640	20315	11325	0.639179
rnd-6_family-15689	DNA	hAT-Charlie	45040	35002	10038	0.36376
rnd-1_family-1424	DNA	hAT-Charlie	13358	3567	9791	1.90462
rnd-1_family-941	DNA	hAT-Charlie	88486	81087	7399	0.125977
rnd-6_family-10553	DNA	hAT-Charlie	24303	17467	6836	0.476479
rnd-6_family-12139	DNA	hAT-Charlie	26176	19442	6734	0.429049
rnd-6_family-14052	DNA	hAT-Charlie	45510	40117	5393	0.181966
rnd-6_family-5451	DNA	hAT-Charlie	47700	42857	4843	0.154455
rnd-6_family-2710	DNA	hAT-Charlie	11160	6702	4458	0.735587
rnd-1_family-27	DNA	hAT-Charlie	11475	7333	4142	0.645948
rnd-6_family-15676	DNA	hAT-Charlie	15499	11492	4007	0.431513
rnd-6_family-19495	DNA	hAT-Charlie	31467	27885	3582	0.174344
rnd-1_family-176	DNA	hAT-Charlie	6059	4189	1870	0.532368
rnd-6_family-141	DNA	hAT-Charlie	5233	3733	1500	0.487192
rnd-6_family-2525	DNA	hAT-Charlie	26433	25407	1026	0.0571119
rnd-6_family-11884	DNA	hAT-Charlie	18946	18455	491	0.0378795
rnd-6_family-1962	DNA	hAT-Charlie	21560	23308	-1748	-0.112463
rnd-5_family-3322	DNA	hAT-Charlie	33098	35729	-2631	-0.110348
rnd-5_family-7586	DNA	hAT-Charlie	92704	95513	-2809	-0.0430651
rnd-5_family-3700	DNA	hAT-Charlie	132934	135785	-2851	-0.0306137
rnd-5_family-6461	DNA	hAT-Charlie	105175	113633	-8458	-0.111589
rnd-1_family-718	DNA	hAT-Charlie	245503	256510	-11007	-0.0632742
rnd-6_family-329	DNA	hAT-Charlie	58251	69902	-11651	-0.263047
rnd-6_family-1775	DNA	hAT-Charlie	29280	42139	-12859	-0.525225
rnd-6_family-12025	DNA	hAT-Charlie	107094	141123	-34029	-0.398072
rnd-5_family-7043	DNA	hAT-Charlie	49284	95933	-46649	-0.960894
rnd-6_family-1265	DNA	hAT-Charlie	100699	227600	-126901	-1.17644
rnd-6_family-5113	DNA	hAT-Charlie	188482	532264	-343782	-1.49771
rnd-1_family-1010	DNA	hAT-hAT19	47070	21208	25862	1.15016
rnd-1_family-841	DNA	hAT-hAT19	3073	2065	1008	0.573277
rnd-1_family-1056	DNA	hAT-hAT19	43114	62604	-19490	-0.538088
rnd-6_family-1959	DNA	hAT-hAT19	28723	130340	-101617	-2.18196
rnd-1_family-956	DNA	hAT-hAT5	137076	57200	79876	1.26087
rnd-1_family-1147	DNA	hAT-hAT5	129508	69757	59751	0.892622
rnd-5_family-4565	DNA	hAT-hAT5	203341	155908	47433	0.383204
rnd-5_family-3394	DNA	hAT-hAT5	79492	33323	46169	1.25427
rnd-4_family-2203	DNA	hAT-hAT5	182024	139358	42666	0.38533
rnd-1_family-1264	DNA	hAT-hAT5	66080	36257	29823	0.865936
rnd-6_family-5334	DNA	hAT-hAT5	108662	80348	28314	0.435509
rnd-5_family-3736	DNA	hAT-hAT5	132572	106354	26218	0.317899
rnd-6_family-620	DNA	hAT-hAT5	141516	116620	24896	0.279148
rnd-6_family-2251	DNA	hAT-hAT5	36810	14168	22642	1.3774
rnd-6_family-4195	DNA	hAT-hAT5	30721	8114	22607	1.92061
rnd-5_family-5514	DNA	hAT-hAT5	119010	100917	18093	0.237911
rnd-6_family-3702	DNA	hAT-hAT5	75666	58646	17020	0.367607
rnd-6_family-7468	DNA	hAT-hAT5	66964	51989	14975	0.365173
rnd-6_family-2482	DNA	hAT-hAT5	93024	82521	10503	0.17284
rnd-6_family-12604	DNA	hAT-hAT5	70054	64909	5145	0.110047
rnd-6_family-1836	DNA	hAT-hAT5	80662	81100	-438	-0.00781264
rnd-6_family-5362	DNA	hAT-hAT5	54394	55741	-1347	-0.0352907
rnd-6_family-4872	DNA	hAT-hAT5	18054	20396	-2342	-0.175959
rnd-6_family-8294	DNA	hAT-hAT5	41291	50027	-8736	-0.276873
rnd-6_family-1973	DNA	hAT-hAT5	28995	39710	-10715	-0.453685
rnd-6_family-1972	DNA	hAT-hAT5	40351	53440	-13089	-0.405307
rnd-6_family-4597	DNA	hAT-hAT5	45443	64984	-19541	-0.516017
rnd-6_family-7227	DNA	hAT-hAT5	29318	64281	-34963	-1.13258
rnd-4_family-2409	DNA	hAT-hAT5	68340	108437	-40097	-0.666047
rnd-6_family-5593	DNA	hAT-hAT5	42995	97708	-54713	-1.18429
rnd-6_family-3306	DNA	hAT-hAT5	80778	149092	-68314	-0.88416
rnd-5_family-823	DNA	hAT-hAT5	58027	129144	-71117	-1.15417
rnd-6_family-1880	DNA	hAT-hAT5	205661	284107	-78446	-0.466164
rnd-6_family-5436	DNA	hAT-hAT5	51876	137482	-85606	-1.40609
rnd-5_family-1804	DNA	hAT-hAT5	227795	328866	-101071	-0.529762
rnd-6_family-1322	DNA	hAT-hAT5	53876	192401	-138525	-1.83638
rnd-6_family-2608	DNA	hAT-hAT5	83228	238921	-155693	-1.52138
rnd-6_family-4206	DNA	hAT-hAT6	100245	28700	71545	1.80437
rnd-1_family-554	DNA	hAT-hATm	463579	247895	215684	0.903083
rnd-5_family-3275	DNA	hAT-hATm	326808	148140	178668	1.14148
rnd-2_family-62	DNA	hAT-hATm	562479	399042	163437	0.495258
rnd-1_family-1176	DNA	hAT-hATm	209561	60116	149445	1.80153
rnd-1_family-158	DNA	hAT-hATm	208004	60829	147175	1.77376
rnd-1_family-359	DNA	hAT-hATm	200799	54777	146022	1.87409
rnd-5_family-1025	DNA	hAT-hATm	161814	30689	131125	2.3985
rnd-1_family-480	DNA	hAT-hATm	203461	74565	128896	1.44817
rnd-5_family-6439	DNA	hAT-hATm	211697	88009	123688	1.26627
rnd-1_family-715	DNA	hAT-hATm	129698	23313	106385	2.4759
rnd-5_family-380	DNA	hAT-hATm	363420	257169	106251	0.498919
rnd-5_family-5294	DNA	hAT-hATm	257559	155242	102317	0.73038
rnd-1_family-1196	DNA	hAT-hATm	110621	12423	98198	3.15444
rnd-6_family-7746	DNA	hAT-hATm	103618	7989	95629	3.69695
rnd-5_family-5138	DNA	hAT-hATm	148908	53560	95348	1.47518
rnd-6_family-3907	DNA	hAT-hATm	303627	208791	94836	0.540238
rnd-5_family-439	DNA	hAT-hATm	179422	89277	90145	1.00699
rnd-1_family-550	DNA	hAT-hATm	166056	76035	90021	1.12692
rnd-1_family-413	DNA	hAT-hATm	339946	251969	87977	0.432058
rnd-1_family-893	DNA	hAT-hATm	183864	98193	85671	0.90494
rnd-1_family-636	DNA	hAT-hATm	294439	213081	81358	0.466565
rnd-1_family-360	DNA	hAT-hATm	140301	62371	77930	1.16957
rnd-5_family-30	DNA	hAT-hATm	193636	116117	77519	0.737763
rnd-4_family-1886	DNA	hAT-hATm	309115	234532	74583	0.398357
rnd-5_family-358	DNA	hAT-hATm	329286	255031	74255	0.368667
rnd-1_family-472	DNA	hAT-hATm	180458	106887	73571	0.755571
rnd-6_family-1274	DNA	hAT-hATm	109641	37264	72377	1.55691
rnd-5_family-928	DNA	hAT-hATm	144538	73347	71191	0.978629
rnd-1_family-1041	DNA	hAT-hATm	140961	69804	71157	1.0139
rnd-6_family-2250	DNA	hAT-hATm	70601	1992	68609	5.1467
rnd-6_family-2786	DNA	hAT-hATm	143209	75025	68184	0.93267
rnd-6_family-357	DNA	hAT-hATm	101106	33135	67971	1.60941
rnd-1_family-1446	DNA	hAT-hATm	80846	13112	67734	2.6242
rnd-6_family-2772	DNA	hAT-hATm	89965	23563	66402	1.9328
rnd-6_family-1074	DNA	hAT-hATm	132295	69413	62882	0.930471
rnd-1_family-1333	DNA	hAT-hATm	162083	99341	62742	0.706266
rnd-5_family-1075	DNA	hAT-hATm	110696	48234	62462	1.19846
rnd-5_family-703	DNA	hAT-hATm	136863	74699	62164	0.873563
rnd-5_family-2660	DNA	hAT-hATm	207433	148343	59090	0.483706
rnd-5_family-9085	DNA	hAT-hATm	58215	0	58215	15.8291
rnd-6_family-514	DNA	hAT-hATm	105052	47965	57087	1.13103
rnd-5_family-2220	DNA	hAT-hATm	137261	81151	56110	0.758234
rnd-6_family-2921	DNA	hAT-hATm	87434	31502	55932	1.47272
rnd-6_family-1830	DNA	hAT-hATm	82662	27987	54675	1.56243
rnd-6_family-2771	DNA	hAT-hATm	61931	7513	54418	3.04303
rnd-6_family-2875	DNA	hAT-hATm	115218	61969	53249	0.894737
rnd-6_family-4126	DNA	hAT-hATm	125483	74977	50506	0.742964
rnd-5_family-2286	DNA	hAT-hATm	88557	38398	50159	1.20555
rnd-5_family-9200	DNA	hAT-hATm	145743	95730	50013	0.606378
rnd-6_family-2386	DNA	hAT-hATm	116983	67506	49477	0.793202
rnd-6_family-3204	DNA	hAT-hATm	127713	78296	49417	0.705888
rnd-6_family-5883	DNA	hAT-hATm	169758	120869	48889	0.490032
rnd-6_family-7826	DNA	hAT-hATm	214636	166706	47930	0.364584
rnd-1_family-1154	DNA	hAT-hATm	176543	129655	46888	0.445339
rnd-1_family-1274	DNA	hAT-hATm	65557	19728	45829	1.73245
rnd-1_family-1487	DNA	hAT-hATm	91455	46129	45326	0.987373
rnd-4_family-505	DNA	hAT-hATm	133726	88943	44783	0.588322
rnd-5_family-686	DNA	hAT-hATm	117997	73240	44757	0.688039
rnd-6_family-5169	DNA	hAT-hATm	64200	20023	44177	1.68087
rnd-6_family-401	DNA	hAT-hATm	152327	108331	43996	0.491722
rnd-6_family-7130	DNA	hAT-hATm	82782	40078	42704	1.04649
rnd-1_family-75	DNA	hAT-hATm	110481	68247	42234	0.694953
rnd-5_family-5080	DNA	hAT-hATm	163143	122073	41070	0.41839
rnd-1_family-1268	DNA	hAT-hATm	133101	92914	40187	0.518549
rnd-6_family-3046	DNA	hAT-hATm	81657	41787	39870	0.966506
rnd-6_family-3586	DNA	hAT-hATm	68299	30899	37400	1.14428
rnd-5_family-553	DNA	hAT-hATm	187434	151973	35461	0.302566
rnd-5_family-148	DNA	hAT-hATm	140057	104882	35175	0.417244
rnd-6_family-8327	DNA	hAT-hATm	60907	26496	34411	1.2008
rnd-6_family-86	DNA	hAT-hATm	91119	56766	34353	0.682715
rnd-6_family-6627	DNA	hAT-hATm	135834	101508	34326	0.420248
rnd-1_family-482	DNA	hAT-hATm	101833	67735	34098	0.588225
rnd-6_family-740	DNA	hAT-hATm	71933	38315	33618	0.908727
rnd-1_family-1337	DNA	hAT-hATm	61950	28391	33559	1.12564
rnd-6_family-9220	DNA	hAT-hATm	70830	37777	33053	0.906835
rnd-6_family-5610	DNA	hAT-hATm	92689	59904	32785	0.629737
rnd-5_family-4727	DNA	hAT-hATm	125263	92663	32600	0.434891
rnd-6_family-4403	DNA	hAT-hATm	48015	15876	32139	1.59658
rnd-6_family-5297	DNA	hAT-hATm	141042	109340	31702	0.367301
rnd-6_family-4410	DNA	hAT-hATm	32447	1470	30977	4.46326
rnd-5_family-2580	DNA	hAT-hATm	152365	121660	30705	0.324674
rnd-6_family-899	DNA	hAT-hATm	154631	124609	30022	0.311419
rnd-1_family-1180	DNA	hAT-hATm	53878	24885	28993	1.11439
rnd-5_family-1788	DNA	hAT-hATm	190913	162339	28574	0.233904
rnd-1_family-1433	DNA	hAT-hATm	67487	39197	28290	0.783851
rnd-6_family-15753	DNA	hAT-hATm	66525	38829	27696	0.776747
rnd-6_family-6533	DNA	hAT-hATm	81480	54023	27457	0.592863
rnd-6_family-3884	DNA	hAT-hATm	27644	246	27398	6.80636
rnd-6_family-400	DNA	hAT-hATm	152902	125790	27112	0.281588
rnd-6_family-577	DNA	hAT-hATm	102099	75341	26758	0.438457
rnd-6_family-6630	DNA	hAT-hATm	55825	29621	26204	0.914268
rnd-6_family-16071	DNA	hAT-hATm	31023	5639	25384	2.45962
rnd-1_family-1126	DNA	hAT-hATm	70863	45794	25069	0.629863
rnd-6_family-6206	DNA	hAT-hATm	110833	86073	24760	0.364751
rnd-6_family-8804	DNA	hAT-hATm	65110	40715	24395	0.677305
rnd-6_family-286	DNA	hAT-hATm	126176	102351	23825	0.30191
rnd-6_family-2237	DNA	hAT-hATm	56694	33531	23163	0.757683
rnd-1_family-1071	DNA	hAT-hATm	46184	23172	23012	0.99498
rnd-6_family-8175	DNA	hAT-hATm	63687	41762	21925	0.608796
rnd-1_family-1087	DNA	hAT-hATm	44240	23153	21087	0.934123
rnd-6_family-12216	DNA	hAT-hATm	79300	58573	20727	0.437079
rnd-6_family-2423	DNA	hAT-hATm	60401	40059	20342	0.592434
rnd-6_family-8980	DNA	hAT-hATm	69943	50177	19766	0.479145
rnd-5_family-808	DNA	hAT-hATm	85596	66426	19170	0.36579
rnd-6_family-5273	DNA	hAT-hATm	46248	27853	18395	0.731538
rnd-6_family-12029	DNA	hAT-hATm	66431	48377	18054	0.457527
rnd-1_family-1440	DNA	hAT-hATm	155397	137590	17807	0.175582
rnd-1_family-1476	DNA	hAT-hATm	31710	14231	17479	1.15584
rnd-5_family-5683	DNA	hAT-hATm	123894	106772	17122	0.214571
rnd-6_family-547	DNA	hAT-hATm	91578	74641	16937	0.295029
rnd-6_family-3045	DNA	hAT-hATm	59575	42776	16799	0.477896
rnd-6_family-5623	DNA	hAT-hATm	52855	36125	16730	0.54903
rnd-6_family-6814	DNA	hAT-hATm	43614	26934	16680	0.695342
rnd-5_family-4979	DNA	hAT-hATm	77783	61505	16278	0.338746
rnd-6_family-74	DNA	hAT-hATm	42573	26780	15793	0.668763
rnd-1_family-1347	DNA	hAT-hATm	117311	101758	15553	0.205194
rnd-6_family-215	DNA	hAT-hATm	77379	61828	15551	0.323677
rnd-6_family-717	DNA	hAT-hATm	20718	5434	15284	1.9306
rnd-6_family-336	DNA	hAT-hATm	41692	26501	15191	0.653704
rnd-6_family-6829	DNA	hAT-hATm	15110	217	14893	6.11513
rnd-6_family-13435	DNA	hAT-hATm	45296	30532	14764	0.569046
rnd-6_family-478	DNA	hAT-hATm	55437	40829	14608	0.441246
rnd-6_family-3	DNA	hAT-hATm	117064	102507	14557	0.191573
rnd-6_family-81	DNA	hAT-hATm	57886	43351	14535	0.417141
rnd-6_family-2513	DNA	hAT-hATm	14854	412	14442	5.16866
rnd-6_family-3231	DNA	hAT-hATm	42597	28679	13918	0.570741
rnd-6_family-7260	DNA	hAT-hATm	101258	87978	13280	0.202819
rnd-6_family-4688	DNA	hAT-hATm	87903	75224	12679	0.224717
rnd-6_family-13823	DNA	hAT-hATm	124593	112362	12231	0.149068
rnd-6_family-12708	DNA	hAT-hATm	37341	25855	11486	0.5303
rnd-6_family-690	DNA	hAT-hATm	79421	68022	11399	0.223516
rnd-6_family-779	DNA	hAT-hATm	43442	32183	11259	0.43278
rnd-6_family-352	DNA	hAT-hATm	34747	24062	10685	0.530113
rnd-6_family-4402	DNA	hAT-hATm	13073	2519	10554	2.3752
rnd-1_family-423	DNA	hAT-hATm	129905	119458	10447	0.120953
rnd-1_family-669	DNA	hAT-hATm	71394	60988	10406	0.227274
rnd-1_family-1442	DNA	hAT-hATm	37449	28027	9422	0.418097
rnd-6_family-661	DNA	hAT-hATm	49790	40569	9221	0.295472
rnd-6_family-11946	DNA	hAT-hATm	31547	22780	8767	0.469717
rnd-1_family-161	DNA	hAT-hATm	47548	38841	8707	0.291798
rnd-5_family-1431	DNA	hAT-hATm	72960	64458	8502	0.178744
rnd-5_family-8543	DNA	hAT-hATm	56090	47944	8146	0.226389
rnd-6_family-3813	DNA	hAT-hATm	50855	42965	7890	0.243223
rnd-5_family-4932	DNA	hAT-hATm	117568	109718	7850	0.0996943
rnd-5_family-1456	DNA	hAT-hATm	131014	123525	7489	0.0849173
rnd-6_family-2143	DNA	hAT-hATm	57669	50195	7474	0.200249
rnd-1_family-934	DNA	hAT-hATm	13397	6409	6988	1.06362
rnd-1_family-967	DNA	hAT-hATm	8235	1261	6974	2.70623
rnd-6_family-5254	DNA	hAT-hATm	17123	10253	6870	0.739833
rnd-6_family-5372	DNA	hAT-hATm	45772	39261	6511	0.221363
rnd-6_family-12575	DNA	hAT-hATm	28741	22915	5826	0.326805
rnd-1_family-1140	DNA	hAT-hATm	136256	130869	5387	0.0581959
rnd-6_family-2337	DNA	hAT-hATm	109322	104266	5056	0.0683143
rnd-1_family-1058	DNA	hAT-hATm	29985	25030	4955	0.260573
rnd-6_family-16909	DNA	hAT-hATm	16038	11223	4815	0.514997
rnd-1_family-906	DNA	hAT-hATm	19587	14888	4699	0.395723
rnd-6_family-1061	DNA	hAT-hATm	17613	13248	4365	0.410839
rnd-1_family-505	DNA	hAT-hATm	6855	2914	3941	1.23387
rnd-6_family-1070	DNA	hAT-hATm	64462	61063	3399	0.0781492
rnd-1_family-1249	DNA	hAT-hATm	37029	33708	3321	0.135561
rnd-1_family-920	DNA	hAT-hATm	53124	51160	1964	0.0543465
rnd-6_family-1432	DNA	hAT-hATm	16544	14752	1792	0.165387
rnd-1_family-1474	DNA	hAT-hATm	1865	105	1760	4.13781
rnd-1_family-655	DNA	hAT-hATm	6739	5094	1645	0.403666
rnd-6_family-12702	DNA	hAT-hATm	26176	24692	1484	0.0841976
rnd-1_family-1373	DNA	hAT-hATm	1952	916	1036	1.0907
rnd-1_family-579	DNA	hAT-hATm	7868	6862	1006	0.197341
rnd-1_family-691	DNA	hAT-hATm	1309	347	962	1.91241
rnd-1_family-924	DNA	hAT-hATm	4651	3803	848	0.290334
rnd-6_family-3325	DNA	hAT-hATm	43214	42393	821	0.0276721
rnd-5_family-10216	DNA	hAT-hATm	49736	48967	769	0.0224802
rnd-6_family-1631	DNA	hAT-hATm	27047	26406	641	0.0346015
rnd-1_family-568	DNA	hAT-hATm	3138	2501	637	0.327223
rnd-1_family-908	DNA	hAT-hATm	8225	7646	579	0.105297
rnd-6_family-10840	DNA	hAT-hATm	32703	32251	452	0.0200785
rnd-1_family-490	DNA	hAT-hATm	1802	1500	302	0.264475
rnd-1_family-993	DNA	hAT-hATm	91	0	91	6.52356
rnd-1_family-877	DNA	hAT-hATm	67	0	67	6.08746
rnd-1_family-867	DNA	hAT-hATm	724	758	-34	-0.0661189
rnd-1_family-678	DNA	hAT-hATm	134	180	-46	-0.42303
rnd-1_family-729	DNA	hAT-hATm	166	311	-145	-0.901698
rnd-1_family-1149	DNA	hAT-hATm	420	646	-226	-0.619945
rnd-1_family-457	DNA	hAT-hATm	14546	14785	-239	-0.0235102
rnd-1_family-983	DNA	hAT-hATm	4201	4459	-258	-0.0859675
rnd-1_family-798	DNA	hAT-hATm	115	480	-365	-2.05191
rnd-1_family-844	DNA	hAT-hATm	2363	2855	-492	-0.272766
rnd-1_family-1460	DNA	hAT-hATm	5315	5837	-522	-0.135133
rnd-1_family-650	DNA	hAT-hATm	25429	26233	-804	-0.0449063
rnd-1_family-1334	DNA	hAT-hATm	8032	8949	-917	-0.155949
rnd-1_family-752	DNA	hAT-hATm	60832	62042	-1210	-0.0284143
rnd-5_family-1493	DNA	hAT-hATm	118038	119660	-1622	-0.0196894
rnd-6_family-56	DNA	hAT-hATm	59921	61579	-1658	-0.0393761
rnd-6_family-12545	DNA	hAT-hATm	1083	2759	-1676	-1.3483
rnd-6_family-1196	DNA	hAT-hATm	32430	34246	-1816	-0.0786041
rnd-5_family-399	DNA	hAT-hATm	6804	8632	-1828	-0.343267
rnd-6_family-1430	DNA	hAT-hATm	37683	40482	-2799	-0.103364
rnd-6_family-4590	DNA	hAT-hATm	212321	215664	-3343	-0.0225382
rnd-6_family-3660	DNA	hAT-hATm	51093	54660	-3567	-0.097358
rnd-1_family-1174	DNA	hAT-hATm	46721	50618	-3897	-0.115577
rnd-1_family-585	DNA	hAT-hATm	143697	147813	-4116	-0.0407429
rnd-5_family-2944	DNA	hAT-hATm	75127	79348	-4221	-0.0788613
rnd-6_family-3377	DNA	hAT-hATm	36239	40710	-4471	-0.167836
rnd-5_family-2687	DNA	hAT-hATm	98990	104924	-5934	-0.0839892
rnd-6_family-2043	DNA	hAT-hATm	97389	103415	-6026	-0.0866139
rnd-6_family-4378	DNA	hAT-hATm	176017	182187	-6170	-0.049705
rnd-6_family-3376	DNA	hAT-hATm	30550	38217	-7667	-0.323033
rnd-6_family-1724	DNA	hAT-hATm	34537	46220	-11683	-0.420364
rnd-5_family-1426	DNA	hAT-hATm	106785	119573	-12788	-0.163181
rnd-6_family-2416	DNA	hAT-hATm	86821	101317	-14496	-0.222758
rnd-6_family-18014	DNA	hAT-hATm	79580	94229	-14649	-0.243762
rnd-6_family-9523	DNA	hAT-hATm	34347	52010	-17663	-0.598591
rnd-6_family-8755	DNA	hAT-hATm	40026	57941	-17915	-0.533636
rnd-6_family-6595	DNA	hAT-hATm	58330	77244	-18914	-0.405179
rnd-5_family-1373	DNA	hAT-hATm	140348	160738	-20390	-0.195701
rnd-6_family-8756	DNA	hAT-hATm	66016	87584	-21568	-0.407846
rnd-6_family-9316	DNA	hAT-hATm	35789	58446	-22657	-0.707572
rnd-6_family-5196	DNA	hAT-hATm	108263	132901	-24638	-0.295809
rnd-5_family-3249	DNA	hAT-hATm	254837	281512	-26675	-0.143621
rnd-6_family-4741	DNA	hAT-hATm	48552	75942	-27390	-0.645357
rnd-5_family-625	DNA	hAT-hATm	318314	347492	-29178	-0.126529
rnd-6_family-3502	DNA	hAT-hATm	150158	181938	-31780	-0.276964
rnd-6_family-10479	DNA	hAT-hATm	28715	60604	-31889	-1.07758
rnd-6_family-1541	DNA	hAT-hATm	80546	115703	-35157	-0.522536
rnd-6_family-4679	DNA	hAT-hATm	97004	134175	-37171	-0.467996
rnd-6_family-953	DNA	hAT-hATm	43569	82678	-39109	-0.924186
rnd-6_family-6202	DNA	hAT-hATm	46570	90459	-43889	-0.957848
rnd-6_family-1672	DNA	hAT-hATm	149585	209900	-60315	-0.488734
rnd-1_family-961	DNA	hAT-hATm	135001	198491	-63490	-0.5561
rnd-6_family-7582	DNA	hAT-hATm	86226	149824	-63598	-0.797067
rnd-5_family-2609	DNA	hAT-hATm	153990	217610	-63620	-0.498905
rnd-4_family-1882	DNA	hAT-hATm	1079693	1174448	-94755	-0.121362
rnd-1_family-911	DNA	hAT-hATm	164421	286880	-122459	-0.803049
rnd-5_family-3591	DNA	hAT-hATm	78745	216911	-138166	-1.46183
rnd-5_family-2959	DNA	hAT-hATw	528841	370138	158703	0.51477
rnd-5_family-2313	DNA	hAT-hATw	512366	373506	138860	0.456042
rnd-1_family-1366	DNA	hAT-hATw	133421	53229	80192	1.32569
rnd-6_family-1825	DNA	hAT-hATw	124850	47141	77709	1.40512
rnd-5_family-2958	DNA	hAT-hATw	314106	263241	50865	0.254866
rnd-6_family-12719	DNA	hAT-hATw	49529	22630	26899	1.13
rnd-6_family-12626	DNA	hAT-hATw	28263	20368	7895	0.472591
rnd-6_family-8168	DNA	hAT-hATw	117476	144973	-27497	-0.303416
rnd-6_family-76	DNA	hAT-hATx	636777	291613	345164	1.12673
rnd-1_family-474	DNA	hAT-hATx	258449	117478	140971	1.13748
rnd-6_family-728	DNA	hAT-hATx	186063	55812	130251	1.73713
rnd-5_family-338	DNA	hAT-hATx	111315	0	111315	16.7643
rnd-5_family-2572	DNA	hAT-hATx	173126	77680	95446	1.1562
rnd-1_family-770	DNA	hAT-hATx	207375	116748	90627	0.828839
rnd-5_family-6506	DNA	hAT-hATx	87917	2917	85000	4.91311
rnd-5_family-2666	DNA	hAT-hATx	96275	29021	67254	1.73003
rnd-1_family-919	DNA	hAT-hATx	161048	106219	54829	0.600444
rnd-5_family-2096	DNA	hAT-hATx	268338	213607	54731	0.329091
rnd-1_family-1238	DNA	hAT-hATx	140292	85865	54427	0.708284
rnd-6_family-7929	DNA	hAT-hATx	94215	42646	51569	1.14353
rnd-6_family-11014	DNA	hAT-hATx	47828	642	47186	6.21692
rnd-6_family-5042	DNA	hAT-hATx	92034	45347	46687	1.02114
rnd-5_family-1219	DNA	hAT-hATx	154196	109225	44971	0.497458
rnd-6_family-11012	DNA	hAT-hATx	43903	74	43829	9.19325
rnd-1_family-547	DNA	hAT-hATx	68315	24874	43441	1.45753
rnd-1_family-645	DNA	hAT-hATx	104412	61097	43315	0.773104
rnd-1_family-808	DNA	hAT-hATx	101285	59799	41486	0.760217
rnd-6_family-125	DNA	hAT-hATx	148306	108049	40257	0.456888
rnd-1_family-559	DNA	hAT-hATx	61362	28741	32621	1.09421
rnd-6_family-11106	DNA	hAT-hATx	31207	936	30271	5.05772
rnd-1_family-1411	DNA	hAT-hATx	126102	97096	29006	0.377104
rnd-6_family-13870	DNA	hAT-hATx	52773	24448	28325	1.11005
rnd-6_family-810	DNA	hAT-hATx	44826	16533	28293	1.43893
rnd-6_family-827	DNA	hAT-hATx	167589	142173	25416	0.237278
rnd-6_family-3853	DNA	hAT-hATx	67301	42052	25249	0.678441
rnd-1_family-1357	DNA	hAT-hATx	58602	36265	22337	0.692357
rnd-1_family-666	DNA	hAT-hATx	50986	28692	22294	0.829431
rnd-1_family-522	DNA	hAT-hATx	71702	50860	20842	0.495474
rnd-6_family-3854	DNA	hAT-hATx	54515	34508	20007	0.659707
rnd-6_family-5975	DNA	hAT-hATx	67408	47483	19925	0.5055
rnd-6_family-8730	DNA	hAT-hATx	74200	55220	18980	0.426222
rnd-6_family-271	DNA	hAT-hATx	46321	28968	17353	0.677188
rnd-6_family-3855	DNA	hAT-hATx	38479	21434	17045	0.84414
rnd-6_family-7668	DNA	hAT-hATx	37912	21678	16234	0.806394
rnd-1_family-1381	DNA	hAT-hATx	34888	18785	16103	0.893114
rnd-6_family-3007	DNA	hAT-hATx	19780	5114	14666	1.95131
rnd-1_family-630	DNA	hAT-hATx	38794	25847	12947	0.585818
rnd-5_family-2012	DNA	hAT-hATx	112943	100383	12560	0.170078
rnd-6_family-279	DNA	hAT-hATx	55004	43505	11499	0.338348
rnd-6_family-6513	DNA	hAT-hATx	54685	45458	9227	0.266606
rnd-5_family-1693	DNA	hAT-hATx	64692	56009	8683	0.207925
rnd-6_family-7718	DNA	hAT-hATx	41524	33851	7673	0.294739
rnd-6_family-3915	DNA	hAT-hATx	52256	45321	6935	0.205413
rnd-6_family-309	DNA	hAT-hATx	16020	9580	6440	0.741716
rnd-6_family-3027	DNA	hAT-hATx	18971	14091	4880	0.428995
rnd-6_family-5263	DNA	hAT-hATx	129486	125444	4042	0.0457523
rnd-6_family-4799	DNA	hAT-hATx	61080	57125	3955	0.0965762
rnd-6_family-5948	DNA	hAT-hATx	85467	81889	3578	0.0616971
rnd-6_family-2500	DNA	hAT-hATx	21610	18729	2881	0.206415
rnd-6_family-21073	DNA	hAT-hATx	51703	48844	2859	0.082065
rnd-6_family-13397	DNA	hAT-hATx	13367	11156	2211	0.260834
rnd-1_family-1318	DNA	hAT-hATx	3380	1662	1718	1.02366
rnd-6_family-5973	DNA	hAT-hATx	12976	12293	683	0.0780025
rnd-1_family-1342	DNA	hAT-hATx	1588	1707	-119	-0.104189
rnd-1_family-1359	DNA	hAT-hATx	3757	4574	-817	-0.283807
rnd-6_family-5650	DNA	hAT-hATx	30350	32308	-1958	-0.090192
rnd-1_family-633	DNA	hAT-hATx	17907	20382	-2475	-0.186762
rnd-6_family-4617	DNA	hAT-hATx	53574	57677	-4103	-0.106461
rnd-6_family-12742	DNA	hAT-hATx	40305	44592	-4287	-0.145823
rnd-6_family-3856	DNA	hAT-hATx	81349	86047	-4698	-0.0809993
rnd-6_family-3511	DNA	hAT-hATx	55616	63775	-8159	-0.197488
rnd-6_family-2014	DNA	hAT-hATx	39990	52950	-12960	-0.404983
rnd-6_family-14588	DNA	hAT-hATx	10434	33871	-23437	-1.69866
rnd-6_family-176	DNA	hAT-hATx	96906	122703	-25797	-0.340509
rnd-6_family-10524	DNA	hAT-hATx	60394	223486	-163092	-1.88769
rnd-5_family-1225	DNA	hAT-hATx	203177	427913	-224736	-1.07458
rnd-5_family-902	DNA	hAT-hobo	363865	72733	291132	2.32271
rnd-1_family-686	DNA	hAT-hobo	208572	26194	182378	2.99319
rnd-6_family-11668	DNA	hAT-hobo	219361	81649	137712	1.42579
rnd-6_family-3550	DNA	hAT-hobo	74150	17416	56734	2.08997
rnd-6_family-1030	DNA	hAT-hobo	90317	37588	52729	1.2647
rnd-6_family-9210	DNA	hAT-hobo	45354	35133	10221	0.368394
rnd-6_family-508	DNA	hAT-Pegasus	181931	20223	161708	3.16926
rnd-6_family-2179	DNA	hAT-Pegasus	184035	31443	152592	2.54913
rnd-6_family-1283	DNA	hAT-Pegasus	140530	29423	111107	2.25582
rnd-6_family-9664	DNA	hAT-Pegasus	136877	34701	102176	1.9798
rnd-5_family-1041	DNA	hAT-Pegasus	332053	368784	-36731	-0.151362
rnd-6_family-3451	DNA	hAT-Pegasus	97261	256392	-159131	-1.39841
rnd-6_family-4735	DNA	hAT-Tag1	156952	27377	129575	2.51924
rnd-5_family-5618	DNA	hAT-Tag1	248932	129198	119734	0.946163
rnd-5_family-1856	DNA	hAT-Tag1	472772	361462	111310	0.3873
rnd-5_family-5089	DNA	hAT-Tag1	218924	121083	97841	0.854428
rnd-5_family-235	DNA	hAT-Tag1	99054	40185	58869	1.30154
rnd-6_family-7133	DNA	hAT-Tag1	99454	41090	58364	1.27522
rnd-6_family-2059	DNA	hAT-Tag1	172955	123160	49795	0.48986
rnd-6_family-7348	DNA	hAT-Tag1	76164	46257	29907	0.719425
rnd-1_family-1179	DNA	hAT-Tag1	222403	199961	22442	0.153457
rnd-6_family-6861	DNA	hAT-Tag1	27424	8395	19029	1.70772
rnd-5_family-250	DNA	hAT-Tag1	196056	177505	18551	0.143405
rnd-6_family-4600	DNA	hAT-Tag1	22976	11672	11304	0.977015
rnd-6_family-14666	DNA	hAT-Tag1	33139	26810	6329	0.305749
rnd-6_family-11619	DNA	hAT-Tag1	55070	53184	1886	0.0502734
rnd-1_family-1279	DNA	hAT-Tag1	99246	98337	909	0.0132745
rnd-1_family-1045	DNA	hAT-Tag1	3912	3841	71	0.0264176
rnd-6_family-3508	DNA	hAT-Tag1	64454	64415	39	0.0008732
rnd-6_family-586	DNA	hAT-Tag1	94155	95616	-1461	-0.0222141
rnd-5_family-1859	DNA	hAT-Tag1	45750	51052	-5302	-0.158192
rnd-6_family-1646	DNA	hAT-Tag1	4797	10708	-5911	-1.15832
rnd-6_family-4048	DNA	hAT-Tag1	30190	41218	-11028	-0.449191
rnd-6_family-5537	DNA	hAT-Tag1	48632	90886	-42254	-0.902138
rnd-6_family-212	DNA	hAT-Tag1	39948	94242	-54294	-1.23823
rnd-5_family-1123	DNA	hAT-Tag1	158301	212630	-54329	-0.425672
rnd-6_family-2046	DNA	hAT-Tag1	41465	113778	-72313	-1.45623
rnd-5_family-3195	DNA	hAT-Tag1	175272	273128	-97856	-0.639979
rnd-6_family-7206	DNA	hAT-Tag1	68911	296053	-227142	-2.10303
rnd-6_family-1624	DNA	hAT-Tag1	246972	1065627	-818655	-2.10928
rnd-4_family-1059	DNA	hAT-Tip100	629923	19958	609965	4.98007
rnd-1_family-352	DNA	hAT-Tip100	653318	169276	484042	1.9484
rnd-5_family-831	DNA	hAT-Tip100	532070	169580	362490	1.64964
rnd-5_family-1390	DNA	hAT-Tip100	432269	115542	316727	1.9035
rnd-1_family-306	DNA	hAT-Tip100	388088	93466	294622	2.05386
rnd-5_family-515	DNA	hAT-Tip100	235889	7377	228512	4.99874
rnd-5_family-3813	DNA	hAT-Tip100	341999	118569	223430	1.52826
rnd-4_family-3526	DNA	hAT-Tip100	241693	25742	215951	3.23093
rnd-5_family-2281	DNA	hAT-Tip100	256252	50073	206179	2.35544
rnd-1_family-80	DNA	hAT-Tip100	241455	42365	199090	2.51078
rnd-5_family-2296	DNA	hAT-Tip100	285943	100731	185212	1.50521
rnd-4_family-1703	DNA	hAT-Tip100	299691	118470	181221	1.33895
rnd-5_family-2340	DNA	hAT-Tip100	295333	114778	180555	1.36349
rnd-5_family-1442	DNA	hAT-Tip100	214222	41851	172371	2.35574
rnd-6_family-7443	DNA	hAT-Tip100	198640	33370	165270	2.5735
rnd-6_family-593	DNA	hAT-Tip100	209885	51861	158024	2.01686
rnd-1_family-97	DNA	hAT-Tip100	343852	186552	157300	0.882206
rnd-5_family-606	DNA	hAT-Tip100	389973	239179	150794	0.705281
rnd-5_family-1038	DNA	hAT-Tip100	218179	77634	140545	1.49074
rnd-5_family-124	DNA	hAT-Tip100	177512	37127	140385	2.25735
rnd-6_family-1431	DNA	hAT-Tip100	261566	124054	137512	1.0762
rnd-5_family-1538	DNA	hAT-Tip100	177872	48553	129319	1.87319
rnd-6_family-200	DNA	hAT-Tip100	266101	137216	128885	0.95552
rnd-6_family-2593	DNA	hAT-Tip100	170076	47929	122147	1.82719
rnd-5_family-947	DNA	hAT-Tip100	324047	219134	104913	0.564388
rnd-1_family-377	DNA	hAT-Tip100	251773	149304	102469	0.753867
rnd-5_family-634	DNA	hAT-Tip100	580899	480136	100763	0.274844
rnd-5_family-5980	DNA	hAT-Tip100	160575	64922	95653	1.30645
rnd-4_family-1222	DNA	hAT-Tip100	229445	134301	95144	0.772674
rnd-6_family-6416	DNA	hAT-Tip100	129331	35586	93745	1.86166
rnd-6_family-3405	DNA	hAT-Tip100	143261	50401	92860	1.5071
rnd-5_family-4860	DNA	hAT-Tip100	185140	97503	87637	0.925091
rnd-1_family-619	DNA	hAT-Tip100	122541	38412	84129	1.67361
rnd-6_family-4913	DNA	hAT-Tip100	100004	15892	84112	2.65361
rnd-6_family-2627	DNA	hAT-Tip100	228632	145636	82996	0.650657
rnd-1_family-1389	DNA	hAT-Tip100	105696	25165	80531	2.07039
rnd-1_family-757	DNA	hAT-Tip100	112514	33079	79435	1.76609
rnd-5_family-61	DNA	hAT-Tip100	222124	143612	78512	0.629185
rnd-6_family-12202	DNA	hAT-Tip100	81044	4259	76785	4.2498
rnd-6_family-6352	DNA	hAT-Tip100	113248	42043	71205	1.42953
rnd-6_family-11462	DNA	hAT-Tip100	81401	10996	70405	2.88795
rnd-6_family-4523	DNA	hAT-Tip100	140924	72201	68723	0.964817
rnd-6_family-1746	DNA	hAT-Tip100	71515	3061	68454	4.54572
rnd-6_family-5717	DNA	hAT-Tip100	98767	31334	67433	1.65627
rnd-6_family-10358	DNA	hAT-Tip100	93724	28320	65404	1.72656
rnd-6_family-4292	DNA	hAT-Tip100	185914	121075	64839	0.61873
rnd-1_family-591	DNA	hAT-Tip100	127019	63266	63753	1.00553
rnd-5_family-2605	DNA	hAT-Tip100	74701	11478	63223	2.70215
rnd-4_family-202	DNA	hAT-Tip100	218954	158239	60715	0.46852
rnd-6_family-2104	DNA	hAT-Tip100	74869	14591	60278	2.35921
rnd-6_family-983	DNA	hAT-Tip100	147316	88444	58872	0.736071
rnd-6_family-2877	DNA	hAT-Tip100	85136	26326	58810	1.69324
rnd-1_family-1132	DNA	hAT-Tip100	65644	7321	58323	3.16438
rnd-1_family-610	DNA	hAT-Tip100	95492	37383	58109	1.35297
rnd-5_family-4621	DNA	hAT-Tip100	257964	200131	57833	0.366223
rnd-6_family-1745	DNA	hAT-Tip100	59127	2235	56892	4.72485
rnd-6_family-1873	DNA	hAT-Tip100	94891	38288	56603	1.30936
rnd-5_family-5249	DNA	hAT-Tip100	142354	85754	56600	0.7312
rnd-6_family-2283	DNA	hAT-Tip100	104935	50848	54087	1.04522
rnd-1_family-754	DNA	hAT-Tip100	126769	72814	53955	0.799906
rnd-1_family-1151	DNA	hAT-Tip100	72494	19995	52499	1.85817
rnd-6_family-5293	DNA	hAT-Tip100	74475	22410	52065	1.73257
rnd-6_family-11430	DNA	hAT-Tip100	145099	93385	51714	0.635769
rnd-6_family-1310	DNA	hAT-Tip100	132948	82099	50849	0.695419
rnd-6_family-5776	DNA	hAT-Tip100	62438	12512	49926	2.31902
rnd-6_family-1269	DNA	hAT-Tip100	64514	14715	49799	2.13225
rnd-6_family-9963	DNA	hAT-Tip100	116485	68094	48391	0.774536
rnd-6_family-6034	DNA	hAT-Tip100	69872	22226	47646	1.65242
rnd-6_family-4029	DNA	hAT-Tip100	52926	5930	46996	3.15766
rnd-5_family-1237	DNA	hAT-Tip100	60853	14601	46252	2.05919
rnd-1_family-1450	DNA	hAT-Tip100	54593	8882	45711	2.61962
rnd-6_family-1781	DNA	hAT-Tip100	121494	75945	45549	0.677851
rnd-1_family-828	DNA	hAT-Tip100	172467	127392	45075	0.437043
rnd-6_family-9981	DNA	hAT-Tip100	98626	54046	44580	0.867768
rnd-6_family-2904	DNA	hAT-Tip100	44573	664	43909	6.0667
rnd-6_family-1719	DNA	hAT-Tip100	83559	40382	43177	1.04906
rnd-6_family-1701	DNA	hAT-Tip100	86201	43954	42247	0.971694
rnd-6_family-452	DNA	hAT-Tip100	76971	36750	40221	1.06655
rnd-6_family-4301	DNA	hAT-Tip100	98134	58751	39383	0.74013
rnd-6_family-4031	DNA	hAT-Tip100	109102	70285	38817	0.634382
rnd-5_family-2389	DNA	hAT-Tip100	133483	94872	38611	0.492597
rnd-6_family-4521	DNA	hAT-Tip100	76420	40279	36141	0.923905
rnd-6_family-1186	DNA	hAT-Tip100	41853	6496	35357	2.68752
rnd-1_family-463	DNA	hAT-Tip100	71923	37038	34885	0.957428
rnd-6_family-1498	DNA	hAT-Tip100	85082	50254	34828	0.759604
rnd-1_family-734	DNA	hAT-Tip100	195057	160465	34592	0.281636
rnd-6_family-3680	DNA	hAT-Tip100	71060	36622	34438	0.956308
rnd-6_family-11848	DNA	hAT-Tip100	191480	157359	34121	0.283132
rnd-6_family-255	DNA	hAT-Tip100	108675	75542	33133	0.524663
rnd-6_family-748	DNA	hAT-Tip100	93948	61019	32929	0.622596
rnd-6_family-319	DNA	hAT-Tip100	33621	741	32880	5.50184
rnd-6_family-365	DNA	hAT-Tip100	100342	67776	32566	0.566072
rnd-1_family-403	DNA	hAT-Tip100	379465	346985	32480	0.129093
rnd-6_family-666	DNA	hAT-Tip100	78234	46693	31541	0.744577
rnd-6_family-3128	DNA	hAT-Tip100	38190	6692	31498	2.51251
rnd-5_family-1084	DNA	hAT-Tip100	105412	75336	30076	0.484622
rnd-6_family-4916	DNA	hAT-Tip100	75348	45313	30035	0.733632
rnd-6_family-3784	DNA	hAT-Tip100	39722	9823	29899	2.01559
rnd-5_family-4694	DNA	hAT-Tip100	73980	44276	29704	0.740597
rnd-6_family-3744	DNA	hAT-Tip100	129819	101477	28342	0.355346
rnd-5_family-87	DNA	hAT-Tip100	182098	153845	28253	0.243236
rnd-5_family-4147	DNA	hAT-Tip100	176527	148704	27823	0.247444
rnd-6_family-7421	DNA	hAT-Tip100	40314	12829	27485	1.6518
rnd-5_family-2670	DNA	hAT-Tip100	78430	51076	27354	0.61875
rnd-6_family-243	DNA	hAT-Tip100	49482	22698	26784	1.1243
rnd-6_family-8372	DNA	hAT-Tip100	34167	7705	26462	2.14859
rnd-6_family-2176	DNA	hAT-Tip100	116590	90354	26236	0.36778
rnd-6_family-1451	DNA	hAT-Tip100	26412	419	25993	5.97472
rnd-6_family-931	DNA	hAT-Tip100	63677	38036	25641	0.743392
rnd-1_family-387	DNA	hAT-Tip100	263228	237589	25639	0.147844
rnd-6_family-3249	DNA	hAT-Tip100	25364	0	25364	14.6306
rnd-6_family-14135	DNA	hAT-Tip100	80999	55642	25357	0.541722
rnd-6_family-5257	DNA	hAT-Tip100	31873	6547	25326	2.28325
rnd-5_family-3955	DNA	hAT-Tip100	142482	117274	25208	0.280894
rnd-1_family-1402	DNA	hAT-Tip100	36118	10917	25201	1.72605
rnd-6_family-703	DNA	hAT-Tip100	47026	21911	25115	1.10177
rnd-6_family-3211	DNA	hAT-Tip100	92361	67394	24967	0.454658
rnd-5_family-2669	DNA	hAT-Tip100	130699	105844	24855	0.304306
rnd-1_family-1146	DNA	hAT-Tip100	53353	29125	24228	0.873289
rnd-1_family-631	DNA	hAT-Tip100	27099	3166	23933	3.0971
rnd-6_family-232	DNA	hAT-Tip100	55164	32592	22572	0.759191
rnd-6_family-1260	DNA	hAT-Tip100	39558	17077	22481	1.21187
rnd-6_family-1712	DNA	hAT-Tip100	118333	96003	22330	0.301698
rnd-6_family-6517	DNA	hAT-Tip100	111500	89754	21746	0.312992
rnd-6_family-9295	DNA	hAT-Tip100	41487	20094	21393	1.04586
rnd-1_family-396	DNA	hAT-Tip100	44408	23575	20833	0.913533
rnd-5_family-170	DNA	hAT-Tip100	66921	46097	20824	0.537776
rnd-6_family-5076	DNA	hAT-Tip100	87285	66939	20346	0.382882
rnd-6_family-1406	DNA	hAT-Tip100	55861	35876	19985	0.638808
rnd-3_family-183	DNA	hAT-Tip100	403290	383663	19627	0.0719778
rnd-6_family-5445	DNA	hAT-Tip100	51103	32583	18520	0.649272
rnd-1_family-1034	DNA	hAT-Tip100	42468	24018	18450	0.822234
rnd-6_family-5901	DNA	hAT-Tip100	25107	6705	18402	1.90462
rnd-6_family-553	DNA	hAT-Tip100	29595	11364	18231	1.3808
rnd-6_family-627	DNA	hAT-Tip100	83093	65553	17540	0.34206
rnd-6_family-10871	DNA	hAT-Tip100	49900	32847	17053	0.603263
rnd-6_family-496	DNA	hAT-Tip100	28916	11874	17042	1.28399
rnd-6_family-4374	DNA	hAT-Tip100	52433	35447	16986	0.564798
rnd-6_family-10954	DNA	hAT-Tip100	46928	30398	16530	0.626456
rnd-6_family-5777	DNA	hAT-Tip100	21402	5079	16323	2.07491
rnd-6_family-5056	DNA	hAT-Tip100	52743	36861	15882	0.516873
rnd-1_family-733	DNA	hAT-Tip100	39613	23760	15853	0.737415
rnd-6_family-1235	DNA	hAT-Tip100	50539	34764	15775	0.53979
rnd-6_family-272	DNA	hAT-Tip100	62185	46451	15734	0.420849
rnd-5_family-820	DNA	hAT-Tip100	388002	372444	15558	0.0590404
rnd-6_family-967	DNA	hAT-Tip100	38415	22913	15502	0.745478
rnd-5_family-3061	DNA	hAT-Tip100	56774	41303	15471	0.458974
rnd-5_family-1566	DNA	hAT-Tip100	16287	1108	15179	3.87648
rnd-6_family-3251	DNA	hAT-Tip100	83132	68009	15123	0.289674
rnd-1_family-236	DNA	hAT-Tip100	367093	352149	14944	0.0599595
rnd-6_family-1165	DNA	hAT-Tip100	14749	125	14624	6.87115
rnd-6_family-8554	DNA	hAT-Tip100	27839	13272	14567	1.06866
rnd-6_family-2281	DNA	hAT-Tip100	25964	11646	14318	1.15661
rnd-6_family-1001	DNA	hAT-Tip100	24979	11383	13596	1.13377
rnd-6_family-15738	DNA	hAT-Tip100	14155	685	13470	4.36706
rnd-5_family-1286	DNA	hAT-Tip100	20297	7504	12793	1.43541
rnd-6_family-1234	DNA	hAT-Tip100	35517	23042	12475	0.624222
rnd-6_family-4642	DNA	hAT-Tip100	33066	20740	12326	0.672907
rnd-1_family-1054	DNA	hAT-Tip100	58033	45720	12313	0.344041
rnd-6_family-1572	DNA	hAT-Tip100	51367	39084	12283	0.394255
rnd-6_family-8717	DNA	hAT-Tip100	40489	28371	12118	0.513098
rnd-6_family-897	DNA	hAT-Tip100	126670	114654	12016	0.143787
rnd-6_family-5311	DNA	hAT-Tip100	17719	6474	11245	1.45243
rnd-1_family-1222	DNA	hAT-Tip100	68206	56998	11208	0.258983
rnd-6_family-3653	DNA	hAT-Tip100	66162	55378	10784	0.256686
rnd-6_family-4159	DNA	hAT-Tip100	20251	9616	10635	1.07441
rnd-6_family-3554	DNA	hAT-Tip100	71232	60746	10486	0.229733
rnd-6_family-273	DNA	hAT-Tip100	46404	36042	10362	0.364561
rnd-6_family-245	DNA	hAT-Tip100	75081	65030	10051	0.207339
rnd-6_family-9442	DNA	hAT-Tip100	21931	11906	10025	0.881227
rnd-6_family-5978	DNA	hAT-Tip100	70336	60475	9861	0.217921
rnd-6_family-7812	DNA	hAT-Tip100	21247	11431	9816	0.894249
rnd-6_family-9004	DNA	hAT-Tip100	29797	20287	9510	0.554589
rnd-6_family-7158	DNA	hAT-Tip100	39658	30226	9432	0.391811
rnd-6_family-4699	DNA	hAT-Tip100	60976	51929	9047	0.231697
rnd-6_family-5098	DNA	hAT-Tip100	17755	8791	8964	1.01404
rnd-5_family-3468	DNA	hAT-Tip100	105639	96823	8816	0.12572
rnd-6_family-7835	DNA	hAT-Tip100	13171	4457	8714	1.56301
rnd-6_family-551	DNA	hAT-Tip100	24538	15861	8677	0.629502
rnd-1_family-1370	DNA	hAT-Tip100	30467	22000	8467	0.469726
rnd-6_family-763	DNA	hAT-Tip100	20969	12562	8407	0.739146
rnd-6_family-2506	DNA	hAT-Tip100	20824	12573	8251	0.727873
rnd-6_family-3571	DNA	hAT-Tip100	62166	54160	8006	0.198895
rnd-6_family-445	DNA	hAT-Tip100	35455	27735	7720	0.35427
rnd-6_family-4030	DNA	hAT-Tip100	21754	14173	7581	0.6181
rnd-1_family-800	DNA	hAT-Tip100	113159	105669	7490	0.0987982
rnd-6_family-4218	DNA	hAT-Tip100	21029	13551	7478	0.633943
rnd-4_family-1472	DNA	hAT-Tip100	302873	295620	7253	0.034969
rnd-6_family-3255	DNA	hAT-Tip100	63102	56119	6983	0.169194
rnd-1_family-25	DNA	hAT-Tip100	40568	33625	6943	0.270801
rnd-6_family-4794	DNA	hAT-Tip100	6778	139	6639	5.59757
rnd-5_family-1789	DNA	hAT-Tip100	147353	141324	6029	0.0602695
rnd-1_family-1117	DNA	hAT-Tip100	10196	4322	5874	1.23804
rnd-6_family-11476	DNA	hAT-Tip100	19110	13273	5837	0.5258
rnd-1_family-1356	DNA	hAT-Tip100	24846	19267	5579	0.366865
rnd-5_family-2453	DNA	hAT-Tip100	192916	187397	5519	0.0418747
rnd-6_family-4700	DNA	hAT-Tip100	92092	86796	5296	0.0854463
rnd-1_family-1057	DNA	hAT-Tip100	12820	7883	4937	0.701509
rnd-6_family-7003	DNA	hAT-Tip100	10987	6070	4917	0.855923
rnd-1_family-468	DNA	hAT-Tip100	7430	2515	4915	1.56242
rnd-6_family-9208	DNA	hAT-Tip100	11946	7294	4652	0.711669
rnd-6_family-6080	DNA	hAT-Tip100	37031	33330	3701	0.151908
rnd-1_family-654	DNA	hAT-Tip100	12127	8614	3513	0.493419
rnd-6_family-6424	DNA	hAT-Tip100	13787	10461	3326	0.398255
rnd-6_family-1633	DNA	hAT-Tip100	31859	28811	3048	0.145076
rnd-6_family-1189	DNA	hAT-Tip100	39423	36804	2619	0.0991724
rnd-1_family-1037	DNA	hAT-Tip100	31170	28876	2294	0.110284
rnd-5_family-7015	DNA	hAT-Tip100	71987	70130	1857	0.0377041
rnd-1_family-1368	DNA	hAT-Tip100	2960	1217	1743	1.28157
rnd-1_family-978	DNA	hAT-Tip100	3249	1630	1619	0.994683
rnd-1_family-1086	DNA	hAT-Tip100	2890	1592	1298	0.859822
rnd-6_family-111	DNA	hAT-Tip100	34446	33407	1039	0.0441847
rnd-1_family-1329	DNA	hAT-Tip100	659	144	515	2.18641
rnd-6_family-13167	DNA	hAT-Tip100	7691	7192	499	0.0967652
rnd-1_family-1304	DNA	hAT-Tip100	945	606	339	0.640144
rnd-1_family-932	DNA	hAT-Tip100	2210	2315	-105	-0.0669362
rnd-1_family-1036	DNA	hAT-Tip100	1848	1993	-145	-0.10892
rnd-6_family-1490	DNA	hAT-Tip100	11309	11483	-174	-0.0220263
rnd-1_family-1201	DNA	hAT-Tip100	928	1196	-268	-0.365673
rnd-6_family-21245	DNA	hAT-Tip100	12537	12814	-277	-0.0315262
rnd-6_family-7367	DNA	hAT-Tip100	22588	23056	-468	-0.0295844
rnd-1_family-1215	DNA	hAT-Tip100	2525	3240	-715	-0.359584
rnd-1_family-1068	DNA	hAT-Tip100	1801	3228	-1427	-0.841488
rnd-4_family-2718	DNA	hAT-Tip100	56931	58459	-1528	-0.03821
rnd-6_family-613	DNA	hAT-Tip100	67157	68951	-1794	-0.0380331
rnd-6_family-2655	DNA	hAT-Tip100	28334	30675	-2341	-0.114525
rnd-5_family-1149	DNA	hAT-Tip100	46099	49893	-3794	-0.1141
rnd-4_family-152	DNA	hAT-Tip100	363566	367702	-4136	-0.0163197
rnd-6_family-4296	DNA	hAT-Tip100	26147	30387	-4240	-0.216801
rnd-1_family-842	DNA	hAT-Tip100	6296	11036	-4740	-0.809612
rnd-6_family-5527	DNA	hAT-Tip100	10955	16328	-5373	-0.575715
rnd-6_family-1982	DNA	hAT-Tip100	71067	76751	-5684	-0.111004
rnd-6_family-1765	DNA	hAT-Tip100	63338	69501	-6163	-0.13396
rnd-6_family-5579	DNA	hAT-Tip100	28746	35085	-6339	-0.287484
rnd-6_family-4086	DNA	hAT-Tip100	12280	19096	-6816	-0.636918
rnd-6_family-4077	DNA	hAT-Tip100	188650	195894	-7244	-0.0543608
rnd-6_family-4678	DNA	hAT-Tip100	96085	103979	-7894	-0.113908
rnd-6_family-8295	DNA	hAT-Tip100	126157	134622	-8465	-0.0936932
rnd-5_family-1274	DNA	hAT-Tip100	129959	138810	-8851	-0.0950542
rnd-1_family-1209	DNA	hAT-Tip100	3307	12187	-8880	-1.88143
rnd-5_family-1618	DNA	hAT-Tip100	105076	114573	-9497	-0.124833
rnd-6_family-8166	DNA	hAT-Tip100	19647	29858	-10211	-0.603783
rnd-6_family-1523	DNA	hAT-Tip100	62935	73453	-10518	-0.222956
rnd-1_family-329	DNA	hAT-Tip100	20700	31665	-10965	-0.613234
rnd-5_family-1295	DNA	hAT-Tip100	29352	40325	-10973	-0.458202
rnd-6_family-5450	DNA	hAT-Tip100	43488	55034	-11546	-0.339699
rnd-6_family-3647	DNA	hAT-Tip100	73923	86280	-12357	-0.223
rnd-6_family-1326	DNA	hAT-Tip100	89349	101860	-12511	-0.189062
rnd-1_family-914	DNA	hAT-Tip100	42138	55248	-13110	-0.390792
rnd-4_family-4573	DNA	hAT-Tip100	202179	218727	-16548	-0.113498
rnd-1_family-768	DNA	hAT-Tip100	28013	45983	-17970	-0.714984
rnd-5_family-4622	DNA	hAT-Tip100	156302	175491	-19189	-0.16706
rnd-6_family-3781	DNA	hAT-Tip100	17753	37696	-19943	-1.08631
rnd-1_family-561	DNA	hAT-Tip100	103053	125174	-22121	-0.280546
rnd-6_family-801	DNA	hAT-Tip100	110301	132710	-22409	-0.266829
rnd-5_family-4071	DNA	hAT-Tip100	35554	62276	-26722	-0.808647
rnd-5_family-3005	DNA	hAT-Tip100	61839	90162	-28323	-0.543995
rnd-6_family-834	DNA	hAT-Tip100	102062	135002	-32940	-0.403532
rnd-6_family-2057	DNA	hAT-Tip100	109006	145493	-36487	-0.416539
rnd-6_family-9879	DNA	hAT-Tip100	40084	78001	-37917	-0.960449
rnd-6_family-1266	DNA	hAT-Tip100	43939	82056	-38117	-0.901092
rnd-4_family-1922	DNA	hAT-Tip100	197998	239494	-41496	-0.274502
rnd-6_family-526	DNA	hAT-Tip100	128653	172854	-44201	-0.426066
rnd-6_family-3922	DNA	hAT-Tip100	58159	106929	-48770	-0.878567
rnd-6_family-437	DNA	hAT-Tip100	53627	102944	-49317	-0.940815
rnd-6_family-356	DNA	hAT-Tip100	38964	90310	-51346	-1.21272
rnd-6_family-7720	DNA	hAT-Tip100	20803	74553	-53750	-1.84142
rnd-6_family-7587	DNA	hAT-Tip100	94298	148962	-54664	-0.65964
rnd-5_family-2044	DNA	hAT-Tip100	136186	193189	-57003	-0.504431
rnd-6_family-8198	DNA	hAT-Tip100	139496	197722	-58226	-0.503247
rnd-6_family-3212	DNA	hAT-Tip100	47823	106325	-58502	-1.15269
rnd-1_family-301	DNA	hAT-Tip100	353321	413306	-59985	-0.22623
rnd-6_family-2402	DNA	hAT-Tip100	54181	116144	-61963	-1.10004
rnd-6_family-6715	DNA	hAT-Tip100	26056	88034	-61978	-1.75641
rnd-6_family-6377	DNA	hAT-Tip100	117638	180874	-63236	-0.620627
rnd-6_family-2022	DNA	hAT-Tip100	42009	109927	-67918	-1.38775
rnd-6_family-7171	DNA	hAT-Tip100	85494	160673	-75179	-0.910225
rnd-6_family-1637	DNA	hAT-Tip100	94347	169624	-75277	-0.846285
rnd-5_family-792	DNA	hAT-Tip100	579941	656083	-76142	-0.177972
rnd-6_family-4594	DNA	hAT-Tip100	236376	313639	-77263	-0.40802
rnd-6_family-8292	DNA	hAT-Tip100	98610	181349	-82739	-0.878956
rnd-6_family-13904	DNA	hAT-Tip100	110553	197038	-86485	-0.83373
rnd-6_family-2025	DNA	hAT-Tip100	93364	181918	-88554	-0.962342
rnd-6_family-5077	DNA	hAT-Tip100	61619	152755	-91136	-1.30976
rnd-6_family-284	DNA	hAT-Tip100	108048	201728	-93680	-0.900733
rnd-6_family-409	DNA	hAT-Tip100	153997	250793	-96796	-0.703591
rnd-6_family-12234	DNA	hAT-Tip100	132578	249214	-116636	-0.910539
rnd-3_family-985	DNA	hAT-Tip100	204125	324314	-120189	-0.667936
rnd-4_family-118	DNA	hAT-Tip100	222161	347670	-125509	-0.646111
rnd-6_family-930	DNA	hAT-Tip100	75378	215701	-140323	-1.5168
rnd-5_family-5297	DNA	hAT-Tip100	87057	231590	-144533	-1.41153
rnd-4_family-66	DNA	hAT-Tip100	314089	493712	-179623	-0.652495
rnd-6_family-6120	DNA	hAT-Tip100	135657	317110	-181453	-1.22501
rnd-5_family-7747	DNA	hAT-Tip100	229364	458795	-229431	-1.00021
rnd-5_family-567	DNA	hAT-Tip100	758878	1008948	-250070	-0.410911
rnd-4_family-3135	DNA	hAT-Tip100	802626	1171180	-368554	-0.545162
rnd-5_family-66	DNA	hAT-Tip100	376537	957498	-580961	-1.34648
rnd-5_family-1917	DNA	IS3EU	365685	229596	136089	0.671502
rnd-4_family-310	DNA	IS3EU	311494	191752	119742	0.69996
rnd-1_family-118	DNA	IS3EU	310175	258665	51510	0.261997
rnd-6_family-2591	DNA	IS3EU	56874	38266	18608	0.571694
rnd-6_family-3349	DNA	IS3EU	42719	27701	15018	0.624922
rnd-6_family-2536	DNA	IS3EU	196829	213988	-17159	-0.120587
rnd-1_family-557	DNA	IS3EU	217335	239842	-22507	-0.142163
rnd-1_family-933	DNA	Kolobok	34022	34446	-424	-0.017868
rnd-6_family-2194	DNA	Kolobok	73368	109565	-36197	-0.578558
rnd-6_family-8089	DNA	Kolobok-E	128967	81284	47683	0.665952
rnd-6_family-6392	DNA	Kolobok-E	65504	39709	25795	0.722103
rnd-6_family-1478	DNA	Kolobok-E	56779	34546	22233	0.716822
rnd-6_family-3654	DNA	Kolobok-E	40878	18998	21880	1.10544
rnd-6_family-2820	DNA	Kolobok-E	114749	96437	18312	0.250821
rnd-6_family-12339	DNA	Kolobok-E	76873	87304	-10431	-0.183569
rnd-6_family-7207	DNA	Kolobok-E	110077	130635	-20558	-0.247026
rnd-1_family-317	DNA	Kolobok-Hydra	988331	654192	334139	0.595279
rnd-1_family-1166	DNA	Kolobok-Hydra	203633	2716	200917	6.22782
rnd-5_family-5329	DNA	Kolobok-Hydra	441672	316689	124983	0.479907
rnd-1_family-384	DNA	Kolobok-Hydra	552090	437029	115061	0.337174
rnd-1_family-477	DNA	Kolobok-Hydra	228222	131750	96472	0.79263
rnd-5_family-932	DNA	Kolobok-Hydra	86788	0	86788	16.4052
rnd-5_family-3282	DNA	Kolobok-Hydra	195110	112950	82160	0.788598
rnd-6_family-8009	DNA	Kolobok-Hydra	128205	60585	67620	1.08141
rnd-1_family-437	DNA	Kolobok-Hydra	193562	126496	67066	0.6137
rnd-6_family-869	DNA	Kolobok-Hydra	138908	73482	65426	0.918658
rnd-6_family-2479	DNA	Kolobok-Hydra	441584	381694	59890	0.210271
rnd-6_family-8367	DNA	Kolobok-Hydra	112092	53097	58995	1.07797
rnd-6_family-3770	DNA	Kolobok-Hydra	79817	23576	56241	1.75933
rnd-6_family-4356	DNA	Kolobok-Hydra	148705	97131	51574	0.614444
rnd-1_family-574	DNA	Kolobok-Hydra	120813	71951	48862	0.747681
rnd-5_family-316	DNA	Kolobok-Hydra	47087	2436	44651	4.27218
rnd-5_family-7090	DNA	Kolobok-Hydra	73292	29565	43727	1.30974
rnd-1_family-588	DNA	Kolobok-Hydra	131183	88462	42721	0.568446
rnd-6_family-2734	DNA	Kolobok-Hydra	69172	27101	42071	1.35181
rnd-6_family-7447	DNA	Kolobok-Hydra	80521	39900	40621	1.01296
rnd-6_family-12697	DNA	Kolobok-Hydra	65851	25828	40023	1.35024
rnd-6_family-1297	DNA	Kolobok-Hydra	69059	30562	38497	1.17606
rnd-6_family-295	DNA	Kolobok-Hydra	50220	16354	33866	1.61856
rnd-1_family-1354	DNA	Kolobok-Hydra	52531	20095	32436	1.38629
rnd-1_family-998	DNA	Kolobok-Hydra	99185	67209	31976	0.561461
rnd-6_family-10340	DNA	Kolobok-Hydra	53194	21245	31949	1.3241
rnd-6_family-10514	DNA	Kolobok-Hydra	49737	18109	31628	1.45756
rnd-6_family-13441	DNA	Kolobok-Hydra	52195	21219	30976	1.29851
rnd-5_family-2535	DNA	Kolobok-Hydra	101807	72018	29789	0.499401
rnd-6_family-18423	DNA	Kolobok-Hydra	58778	33195	25583	0.824291
rnd-6_family-4361	DNA	Kolobok-Hydra	85675	61366	24309	0.481428
rnd-6_family-3817	DNA	Kolobok-Hydra	51151	27105	24046	0.916178
rnd-6_family-2175	DNA	Kolobok-Hydra	90452	67325	23127	0.426005
rnd-6_family-3130	DNA	Kolobok-Hydra	53162	30597	22565	0.796985
rnd-6_family-3129	DNA	Kolobok-Hydra	48188	25894	22294	0.89603
rnd-5_family-3837	DNA	Kolobok-Hydra	73276	51162	22114	0.51826
rnd-6_family-4083	DNA	Kolobok-Hydra	29910	9664	20246	1.62983
rnd-6_family-234	DNA	Kolobok-Hydra	36002	18176	17826	0.986003
rnd-6_family-15253	DNA	Kolobok-Hydra	34993	19086	15907	0.874517
rnd-1_family-1245	DNA	Kolobok-Hydra	61789	49243	12546	0.327425
rnd-6_family-3182	DNA	Kolobok-Hydra	37956	25498	12458	0.573925
rnd-1_family-521	DNA	Kolobok-Hydra	23169	12799	10370	0.856114
rnd-5_family-1239	DNA	Kolobok-Hydra	74643	64581	10062	0.208894
rnd-6_family-3244	DNA	Kolobok-Hydra	38533	30874	7659	0.319693
rnd-5_family-8992	DNA	Kolobok-Hydra	88047	80728	7319	0.125203
rnd-5_family-4198	DNA	Kolobok-Hydra	112583	105719	6864	0.0907535
rnd-5_family-3486	DNA	Kolobok-Hydra	105614	98844	6770	0.0955749
rnd-6_family-2640	DNA	Kolobok-Hydra	40448	33698	6750	0.263398
rnd-6_family-1141	DNA	Kolobok-Hydra	10992	4332	6660	1.34315
rnd-6_family-1158	DNA	Kolobok-Hydra	62153	56422	5731	0.139564
rnd-6_family-3337	DNA	Kolobok-Hydra	26174	21409	4765	0.289905
rnd-1_family-1341	DNA	Kolobok-Hydra	7345	3620	3725	1.02057
rnd-1_family-1027	DNA	Kolobok-Hydra	16550	14299	2251	0.210903
rnd-6_family-6739	DNA	Kolobok-Hydra	44160	42861	1299	0.0430737
rnd-6_family-17188	DNA	Kolobok-Hydra	70588	69506	1082	0.0222851
rnd-1_family-1358	DNA	Kolobok-Hydra	1400	829	571	0.755274
rnd-1_family-1110	DNA	Kolobok-Hydra	1246	721	525	0.788391
rnd-1_family-625	DNA	Kolobok-Hydra	6646	6548	98	0.0214287
rnd-1_family-759	DNA	Kolobok-Hydra	62511	62759	-248	-0.00571219
rnd-1_family-1256	DNA	Kolobok-Hydra	2592	3159	-567	-0.285302
rnd-5_family-3048	DNA	Kolobok-Hydra	58594	60942	-2348	-0.056683
rnd-5_family-3471	DNA	Kolobok-Hydra	86178	88903	-2725	-0.044912
rnd-1_family-558	DNA	Kolobok-Hydra	7138	10328	-3190	-0.532907
rnd-6_family-5360	DNA	Kolobok-Hydra	47189	50381	-3192	-0.0944272
rnd-1_family-429	DNA	Kolobok-Hydra	24251	29643	-5392	-0.289636
rnd-6_family-2293	DNA	Kolobok-Hydra	29727	38035	-8308	-0.355543
rnd-5_family-1638	DNA	Kolobok-Hydra	66341	75494	-9153	-0.186459
rnd-5_family-429	DNA	Kolobok-Hydra	68075	78967	-10892	-0.214122
rnd-6_family-9410	DNA	Kolobok-Hydra	124837	142945	-18108	-0.195413
rnd-6_family-143	DNA	Kolobok-Hydra	92949	114163	-21214	-0.296581
rnd-6_family-4003	DNA	Kolobok-Hydra	116512	167891	-51379	-0.527043
rnd-5_family-3628	DNA	Kolobok-T2	108770	79334	29436	0.455265
rnd-6_family-1760	DNA	Kolobok-T2	107983	85149	22834	0.342739
rnd-6_family-127	DNA	Kolobok-T2	53675	33533	20142	0.678653
rnd-6_family-473	DNA	Kolobok-T2	14038	778	13260	4.17167
rnd-6_family-933	DNA	Kolobok-T2	7284	6044	1240	0.269187
rnd-6_family-6598	DNA	Kolobok-T2	32720	33576	-856	-0.0372565
rnd-4_family-1663	DNA	Maverick	2576781	833453	1743328	1.6284
rnd-5_family-1623	DNA	Maverick	2296167	740895	1555272	1.63189
rnd-6_family-3127	DNA	Maverick	1562952	332615	1230337	2.23234
rnd-5_family-1673	DNA	Maverick	2190244	1746731	443513	0.326434
rnd-6_family-2943	DNA	Maverick	1032917	755562	277355	0.451102
rnd-1_family-1379	DNA	Maverick	254622	37556	217066	2.76121
rnd-1_family-1032	DNA	Maverick	1040801	845846	194955	0.299227
rnd-5_family-302	DNA	Maverick	529568	374112	155456	0.501345
rnd-6_family-3408	DNA	Maverick	249699	127242	122457	0.97261
rnd-1_family-855	DNA	Maverick	92445	134	92311	9.41951
rnd-5_family-4401	DNA	Maverick	93802	6249	87553	3.90771
rnd-6_family-2843	DNA	Maverick	80347	0	80347	16.294
rnd-1_family-1455	DNA	Maverick	344776	265202	79574	0.378566
rnd-5_family-4083	DNA	Maverick	187603	109800	77803	0.772799
rnd-6_family-3879	DNA	Maverick	119887	75534	44353	0.66647
rnd-1_family-1275	DNA	Maverick	382019	341446	40573	0.161987
rnd-1_family-743	DNA	Maverick	34975	268	34707	7.02262
rnd-6_family-5783	DNA	Maverick	88536	56764	31772	0.641279
rnd-6_family-5072	DNA	Maverick	82728	55573	27155	0.573983
rnd-6_family-118	DNA	Maverick	69957	46348	23609	0.593951
rnd-6_family-12508	DNA	Maverick	37079	19177	17902	0.951189
rnd-6_family-14091	DNA	Maverick	52103	39278	12825	0.407636
rnd-5_family-303	DNA	Maverick	14937	5151	9786	1.53578
rnd-1_family-1438	DNA	Maverick	16769	8728	8041	0.941994
rnd-6_family-204	DNA	Maverick	11960	7443	4517	0.684188
rnd-1_family-1175	DNA	Maverick	40354	36340	4014	0.151149
rnd-6_family-12418	DNA	Maverick	96296	97555	-1259	-0.0187398
rnd-5_family-4722	DNA	Maverick	24738	33238	-8500	-0.42609
rnd-1_family-299	DNA	Maverick	53875	62567	-8692	-0.215782
rnd-1_family-1461	DNA	Maverick	144577	171000	-26423	-0.242157
rnd-1_family-872	DNA	Maverick	104909	161834	-56925	-0.625371
rnd-1_family-1367	DNA	Maverick	11989	80964	-68975	-2.75547
rnd-5_family-847	DNA	Maverick	231294	433487	-202193	-0.906258
rnd-6_family-65	DNA	Merlin	87609	17486	70123	2.32481
rnd-6_family-9759	DNA	Merlin	29526	36828	-7302	-0.318807
rnd-6_family-1024	DNA	Merlin	69289	95491	-26202	-0.462733
rnd-6_family-1826	DNA	Merlin	85617	124658	-39041	-0.542001
rnd-4_family-650	DNA	MULE-MuDR	1846648	40713	1805935	5.50324
rnd-3_family-263	DNA	MULE-MuDR	791719	141440	650279	2.48479
rnd-2_family-156	DNA	MULE-MuDR	308828	48243	260585	2.67839
rnd-1_family-989	DNA	MULE-MuDR	266059	63951	202108	2.05669
rnd-5_family-1379	DNA	MULE-MuDR	340926	160148	180778	1.09005
rnd-5_family-7384	DNA	MULE-MuDR	177660	78302	99358	1.18199
rnd-1_family-670	DNA	MULE-MuDR	90107	23648	66459	1.92988
rnd-5_family-4733	DNA	MULE-MuDR	65067	0	65067	15.9897
rnd-6_family-6233	DNA	MULE-MuDR	68542	12842	55700	2.41603
rnd-5_family-1082	DNA	MULE-MuDR	230520	176072	54448	0.388724
rnd-6_family-1515	DNA	MULE-MuDR	130708	76288	54420	0.776812
rnd-6_family-6768	DNA	MULE-MuDR	96228	52579	43649	0.871958
rnd-6_family-2156	DNA	MULE-MuDR	86643	51720	34923	0.74435
rnd-1_family-539	DNA	MULE-MuDR	90477	62480	27997	0.534149
rnd-6_family-11738	DNA	MULE-MuDR	68660	42352	26308	0.697027
rnd-1_family-1096	DNA	MULE-MuDR	55842	30334	25508	0.880393
rnd-6_family-2508	DNA	MULE-MuDR	67441	43385	24056	0.636418
rnd-6_family-5031	DNA	MULE-MuDR	49849	26189	23660	0.928577
rnd-6_family-7537	DNA	MULE-MuDR	20877	-15	20892	#NUM!
rnd-1_family-435	DNA	MULE-MuDR	91550	76865	14685	0.25223
rnd-6_family-13181	DNA	MULE-MuDR	30074	16858	13216	0.835046
rnd-6_family-7599	DNA	MULE-MuDR	40801	31045	9756	0.394232
rnd-6_family-4705	DNA	MULE-MuDR	40523	32861	7662	0.302356
rnd-6_family-2338	DNA	MULE-MuDR	24363	17442	6921	0.482103
rnd-6_family-1096	DNA	MULE-MuDR	12377	9174	3203	0.431998
rnd-5_family-6677	DNA	MULE-MuDR	56772	54083	2689	0.0700031
rnd-6_family-14782	DNA	MULE-MuDR	6683	4292	2391	0.638726
rnd-6_family-1320	DNA	MULE-MuDR	68258	66216	2042	0.0438176
rnd-6_family-4368	DNA	MULE-MuDR	14451	15900	-1449	-0.137848
rnd-1_family-105	DNA	MULE-MuDR	10293	13839	-3546	-0.42704
rnd-1_family-148	DNA	MULE-MuDR	222948	226673	-3725	-0.0239052
rnd-5_family-8251	DNA	MULE-MuDR	246664	251425	-4761	-0.0275808
rnd-6_family-815	DNA	MULE-MuDR	61987	68116	-6129	-0.136026
rnd-6_family-622	DNA	MULE-MuDR	77130	83572	-6442	-0.115726
rnd-6_family-971	DNA	MULE-MuDR	41915	51247	-9332	-0.289995
rnd-5_family-3474	DNA	MULE-MuDR	99979	109564	-9585	-0.132076
rnd-6_family-10731	DNA	MULE-MuDR	61762	72014	-10252	-0.221555
rnd-5_family-3063	DNA	MULE-MuDR	426401	436910	-10509	-0.0351252
rnd-1_family-446	DNA	MULE-MuDR	35067	47739	-12672	-0.445043
rnd-6_family-8476	DNA	MULE-MuDR	35916	50163	-14247	-0.481986
rnd-6_family-14725	DNA	MULE-MuDR	63181	81058	-17877	-0.359459
rnd-6_family-7434	DNA	MULE-MuDR	44908	63853	-18945	-0.507772
rnd-6_family-449	DNA	MULE-MuDR	100706	123634	-22928	-0.295923
rnd-6_family-2312	DNA	MULE-MuDR	20569	47345	-26776	-1.2027
rnd-5_family-5019	DNA	MULE-MuDR	243970	271929	-27959	-0.156526
rnd-6_family-12490	DNA	MULE-MuDR	85167	121954	-36787	-0.517966
rnd-5_family-3405	DNA	MULE-MuDR	98247	152432	-54185	-0.633675
rnd-1_family-817	DNA	MULE-MuDR	119914	177105	-57191	-0.562601
rnd-6_family-7159	DNA	MULE-MuDR	125246	183550	-58304	-0.551405
rnd-6_family-695	DNA	MULE-MuDR	69508	150999	-81491	-1.11928
rnd-5_family-890	DNA	MULE-MuDR	198719	298031	-99312	-0.58473
rnd-5_family-536	DNA	MULE-MuDR	323218	644100	-320882	-0.994775
rnd-6_family-5400	DNA	MULE-NOF	321862	253470	68392	0.344626
rnd-6_family-13885	DNA	MULE-NOF	86814	76246	10568	0.187264
rnd-6_family-701	DNA	MULE-NOF	144074	140224	3850	0.0390764
rnd-6_family-4265	DNA	MULE-NOF	89926	129901	-39975	-0.530597
rnd-6_family-10072	DNA	MULE-Ricksha	72270	40067	32203	0.850966
rnd-6_family-3247	DNA	MULE-Ricksha	31542	36215	-4673	-0.199307
rnd-1_family-852	DNA	P	258363	72310	186053	1.83712
rnd-6_family-2594	DNA	P	341377	186862	154515	0.869389
rnd-4_family-83	DNA	P	261207	175759	85448	0.571592
rnd-4_family-36	DNA	P	258436	181702	76734	0.50823
rnd-1_family-456	DNA	P	77499	1525	75974	5.66637
rnd-1_family-1336	DNA	P	81575	18827	62748	2.11527
rnd-6_family-4462	DNA	P	118788	61005	57783	0.961378
rnd-6_family-13279	DNA	P	100488	42983	57505	1.22517
rnd-6_family-2012	DNA	P	302037	260816	41221	0.211692
rnd-6_family-1711	DNA	P	68834	34741	34093	0.986461
rnd-5_family-1689	DNA	P	162643	131053	31590	0.311556
rnd-5_family-3568	DNA	P	164868	133822	31046	0.300994
rnd-6_family-1912	DNA	P	63375	35250	28125	0.846272
rnd-5_family-5	DNA	P	98134	71505	26629	0.456703
rnd-5_family-4539	DNA	P	131982	108017	23965	0.28908
rnd-6_family-21638	DNA	P	40728	17228	23500	1.24122
rnd-6_family-10749	DNA	P	45341	22898	22443	0.985563
rnd-6_family-875	DNA	P	250607	229402	21205	0.127548
rnd-6_family-2389	DNA	P	48302	27783	20519	0.797858
rnd-6_family-9894	DNA	P	54742	36310	18432	0.592268
rnd-5_family-2342	DNA	P	429567	412722	16845	0.0577127
rnd-6_family-13280	DNA	P	30151	15528	14623	0.957289
rnd-4_family-3032	DNA	P	402948	391605	11343	0.0411944
rnd-6_family-7341	DNA	P	67064	56851	10213	0.238349
rnd-6_family-3687	DNA	P	123802	113834	9968	0.121102
rnd-6_family-4072	DNA	P	52413	42546	9867	0.300895
rnd-6_family-4152	DNA	P	90077	80842	9235	0.156052
rnd-6_family-7235	DNA	P	72294	63494	8800	0.187253
rnd-6_family-7981	DNA	P	56014	50106	5908	0.160801
rnd-6_family-2541	DNA	P	27607	23034	4573	0.261259
rnd-1_family-508	DNA	P	72188	68259	3929	0.0807386
rnd-5_family-6965	DNA	P	72016	68649	3367	0.0690778
rnd-6_family-1710	DNA	P	2844	1379	1465	1.04376
rnd-1_family-1332	DNA	P	6059	7211	-1152	-0.251082
rnd-6_family-270	DNA	P	66239	69271	-3032	-0.0645697
rnd-1_family-1350	DNA	P	6878	10375	-3497	-0.59298
rnd-6_family-6136	DNA	P	57306	62361	-5055	-0.121956
rnd-6_family-8339	DNA	P	55068	62382	-7314	-0.179913
rnd-6_family-10778	DNA	P	59031	68169	-9138	-0.20764
rnd-6_family-6678	DNA	P	109401	121341	-11940	-0.14944
rnd-6_family-1844	DNA	P	131276	145537	-14261	-0.148782
rnd-6_family-13707	DNA	P	21199	37345	-16146	-0.816889
rnd-6_family-7433	DNA	P	11005	27315	-16310	-1.31146
rnd-1_family-831	DNA	P	14752	34368	-19616	-1.2201
rnd-6_family-4580	DNA	P	68972	89261	-20289	-0.372014
rnd-6_family-4154	DNA	P	58003	81339	-23336	-0.487813
rnd-5_family-830	DNA	P	384716	409316	-24600	-0.089421
rnd-6_family-2401	DNA	P	86552	112418	-25866	-0.37723
rnd-6_family-2485	DNA	P	21133	49770	-28637	-1.23574
rnd-6_family-3829	DNA	P	161887	190722	-28835	-0.236483
rnd-6_family-527	DNA	P	84582	117829	-33247	-0.478267
rnd-6_family-3225	DNA	P	21383	59981	-38598	-1.488
rnd-6_family-16136	DNA	P	37661	78770	-41109	-1.06455
rnd-1_family-1122	DNA	P	36864	81432	-44568	-1.14336
rnd-6_family-4076	DNA	P	211455	263486	-52031	-0.317374
rnd-5_family-1173	DNA	P	176792	229536	-52744	-0.376666
rnd-6_family-196	DNA	P	182263	241215	-58952	-0.404296
rnd-6_family-2909	DNA	P	55533	148890	-93357	-1.42281
rnd-5_family-1227	DNA	P	151955	298804	-146849	-0.975551
rnd-5_family-251	DNA	P	218681	367930	-149249	-0.750601
rnd-6_family-3263	DNA	P	201011	360035	-159024	-0.84086
rnd-1_family-348	DNA	P	214316	782222	-567906	-1.86783
rnd-4_family-954	DNA	P	457700	2279141	-1821441	-2.31601
rnd-1_family-55	DNA	PIF-Harbinger	1600294	423613	1176681	1.91752
rnd-1_family-9	DNA	PIF-Harbinger	580310	311674	268636	0.896784
rnd-1_family-242	DNA	PIF-Harbinger	513193	306745	206448	0.74246
rnd-1_family-146	DNA	PIF-Harbinger	310042	158128	151914	0.971366
rnd-1_family-486	DNA	PIF-Harbinger	392960	276194	116766	0.508699
rnd-6_family-1822	DNA	PIF-Harbinger	168132	62098	106034	1.43696
rnd-1_family-781	DNA	PIF-Harbinger	124515	44690	79825	1.47827
rnd-6_family-3222	DNA	PIF-Harbinger	76142	2877	73265	4.72557
rnd-5_family-3388	DNA	PIF-Harbinger	140725	73898	66827	0.929262
rnd-5_family-3319	DNA	PIF-Harbinger	631041	567356	63685	0.153479
rnd-6_family-2892	DNA	PIF-Harbinger	116370	55800	60570	1.06037
rnd-6_family-117	DNA	PIF-Harbinger	121146	67167	53979	0.850913
rnd-6_family-3394	DNA	PIF-Harbinger	80499	28657	51842	1.49005
rnd-1_family-370	DNA	PIF-Harbinger	109229	60684	48545	0.847957
rnd-5_family-214	DNA	PIF-Harbinger	182916	140376	42540	0.381883
rnd-6_family-7193	DNA	PIF-Harbinger	85927	44804	41123	0.939469
rnd-6_family-7229	DNA	PIF-Harbinger	110280	70200	40080	0.651621
rnd-6_family-11856	DNA	PIF-Harbinger	34792	323	34469	6.74666
rnd-6_family-5704	DNA	PIF-Harbinger	59051	29201	29850	1.01592
rnd-5_family-901	DNA	PIF-Harbinger	40420	16420	24000	1.29956
rnd-5_family-25	DNA	PIF-Harbinger	20536	83	20453	7.93362
rnd-6_family-1101	DNA	PIF-Harbinger	19789	0	19789	14.2725
rnd-6_family-6690	DNA	PIF-Harbinger	108068	91400	16668	0.241671
rnd-5_family-234	DNA	PIF-Harbinger	62013	48384	13629	0.358034
rnd-6_family-13640	DNA	PIF-Harbinger	45700	32274	13426	0.501809
rnd-6_family-1476	DNA	PIF-Harbinger	81818	68704	13114	0.252021
rnd-6_family-14507	DNA	PIF-Harbinger	43216	32099	11117	0.429026
rnd-1_family-660	DNA	PIF-Harbinger	98388	94422	3966	0.0593587
rnd-1_family-907	DNA	PIF-Harbinger	8787	4870	3917	0.851317
rnd-1_family-1353	DNA	PIF-Harbinger	3907	0	3907	11.9322
rnd-1_family-1437	DNA	PIF-Harbinger	19260	16789	2471	0.19808
rnd-1_family-766	DNA	PIF-Harbinger	38502	37315	1187	0.0451765
rnd-1_family-1150	DNA	PIF-Harbinger	2342	1357	985	0.786873
rnd-1_family-979	DNA	PIF-Harbinger	365	292	73	0.320943
rnd-1_family-155	DNA	PIF-Harbinger	2856	3510	-654	-0.297381
rnd-6_family-9091	DNA	PIF-Harbinger	125759	126537	-778	-0.00889758
rnd-1_family-813	DNA	PIF-Harbinger	6084	7797	-1713	-0.357847
rnd-1_family-707	DNA	PIF-Harbinger	3702	5732	-2030	-0.630596
rnd-1_family-206	DNA	PIF-Harbinger	27496	29717	-2221	-0.112063
rnd-1_family-198	DNA	PIF-Harbinger	1925	4331	-2406	-1.16943
rnd-6_family-11078	DNA	PIF-Harbinger	40453	43189	-2736	-0.094415
rnd-1_family-264	DNA	PIF-Harbinger	305517	308404	-2887	-0.0135688
rnd-1_family-420	DNA	PIF-Harbinger	1066	4150	-3084	-1.9599
rnd-6_family-14930	DNA	PIF-Harbinger	82357	88192	-5835	-0.0987554
rnd-6_family-939	DNA	PIF-Harbinger	34250	40294	-6044	-0.234455
rnd-1_family-829	DNA	PIF-Harbinger	39660	46891	-7231	-0.241621
rnd-1_family-1254	DNA	PIF-Harbinger	47044	58172	-11128	-0.306308
rnd-6_family-3494	DNA	PIF-Harbinger	74658	102766	-28108	-0.460989
rnd-6_family-4577	DNA	PIF-Harbinger	119829	149771	-29942	-0.321779
rnd-6_family-7528	DNA	PIF-Harbinger	214339	250156	-35817	-0.222933
rnd-6_family-882	DNA	PIF-Harbinger	130839	210428	-79589	-0.68553
rnd-6_family-11712	DNA	PIF-Harbinger	77728	175705	-97977	-1.17664
rnd-6_family-5447	DNA	PIF-Harbinger	103472	257461	-153989	-1.31511
rnd-1_family-339	DNA	PIF-ISL2EU	380657	154100	226557	1.30462
rnd-1_family-424	DNA	PIF-ISL2EU	279177	92804	186373	1.58891
rnd-5_family-344	DNA	PIF-ISL2EU	233789	157299	76490	0.571695
rnd-6_family-11822	DNA	PIF-ISL2EU	144809	80861	63948	0.840627
rnd-5_family-1879	DNA	PIF-ISL2EU	121893	60385	61508	1.01334
rnd-6_family-1856	DNA	PIF-ISL2EU	124379	65150	59229	0.932895
rnd-6_family-8556	DNA	PIF-ISL2EU	169131	113922	55209	0.570091
rnd-6_family-1883	DNA	PIF-ISL2EU	98215	55355	42860	0.827218
rnd-6_family-4657	DNA	PIF-ISL2EU	92824	58122	34702	0.675404
rnd-6_family-5449	DNA	PIF-ISL2EU	63014	29075	33939	1.11587
rnd-6_family-2993	DNA	PIF-ISL2EU	87476	58892	28584	0.570808
rnd-6_family-1824	DNA	PIF-ISL2EU	92462	66854	25608	0.467841
rnd-6_family-1538	DNA	PIF-ISL2EU	86130	62210	23920	0.469363
rnd-6_family-868	DNA	PIF-ISL2EU	69479	46855	22624	0.568364
rnd-6_family-8884	DNA	PIF-ISL2EU	96135	75939	20196	0.340217
rnd-6_family-2272	DNA	PIF-ISL2EU	51529	34093	17436	0.595895
rnd-1_family-1475	DNA	PIF-ISL2EU	89525	72437	17088	0.30556
rnd-5_family-789	DNA	PIF-ISL2EU	138212	121283	16929	0.188504
rnd-6_family-17725	DNA	PIF-ISL2EU	127217	110576	16641	0.202251
rnd-6_family-193	DNA	PIF-ISL2EU	55962	40375	15587	0.470975
rnd-6_family-3814	DNA	PIF-ISL2EU	87810	72664	15146	0.273141
rnd-6_family-11962	DNA	PIF-ISL2EU	18790	8796	9994	1.09496
rnd-6_family-10102	DNA	PIF-ISL2EU	28143	20369	7774	0.466381
rnd-6_family-308	DNA	PIF-ISL2EU	196669	188905	7764	0.0581084
rnd-6_family-6391	DNA	PIF-ISL2EU	8885	2303	6582	1.94739
rnd-6_family-6687	DNA	PIF-ISL2EU	20211	14937	5274	0.436225
rnd-6_family-5681	DNA	PIF-ISL2EU	52606	48951	3655	0.103887
rnd-6_family-4605	DNA	PIF-ISL2EU	47146	48020	-874	-0.0264995
rnd-6_family-6602	DNA	PIF-ISL2EU	98147	101158	-3011	-0.0435939
rnd-6_family-12738	DNA	PIF-ISL2EU	65654	74093	-8439	-0.174452
rnd-6_family-5680	DNA	PIF-ISL2EU	110638	128838	-18200	-0.219709
rnd-6_family-12576	DNA	PIF-ISL2EU	27652	49981	-22329	-0.853973
rnd-6_family-6601	DNA	PIF-ISL2EU	59857	89007	-29150	-0.572391
rnd-6_family-6652	DNA	PIF-ISL2EU	68507	100408	-31901	-0.551544
rnd-6_family-3467	DNA	PIF-ISL2EU	134861	170496	-35635	-0.338262
rnd-6_family-4416	DNA	PIF-ISL2EU	50128	88816	-38688	-0.82519
rnd-6_family-10259	DNA	PIF-ISL2EU	67283	108036	-40753	-0.68319
rnd-6_family-7752	DNA	PIF-ISL2EU	55765	101278	-45513	-0.860877
rnd-6_family-2683	DNA	PIF-ISL2EU	16725	92939	-76214	-2.47421
rnd-6_family-8558	DNA	PIF-ISL2EU	128206	260408	-132202	-1.0223
rnd-6_family-4304	DNA	PIF-ISL2EU	68279	516520	-448241	-2.91929
rnd-6_family-2480	DNA	PIF-Spy	95510	64893	30617	0.557582
rnd-6_family-6998	DNA	PIF-Spy	46419	31168	15251	0.574635
rnd-6_family-16339	DNA	PIF-Spy	41731	42020	-289	-0.00995643
rnd-6_family-773	DNA	PIF-Spy	65542	189711	-124169	-1.5333
rnd-5_family-10	DNA	PiggyBac	365339	115318	250021	1.66361
rnd-5_family-6745	DNA	PiggyBac	215441	109690	105751	0.973854
rnd-4_family-1843	DNA	PiggyBac	330885	236027	94858	0.487376
rnd-6_family-618	DNA	PiggyBac	94009	29197	64812	1.68694
rnd-6_family-84	DNA	PiggyBac	82162	20778	61384	1.98336
rnd-6_family-7484	DNA	PiggyBac	142447	81309	61138	0.808931
rnd-5_family-2308	DNA	PiggyBac	137558	88959	48599	0.628822
rnd-6_family-608	DNA	PiggyBac	111339	66660	44679	0.740057
rnd-5_family-5484	DNA	PiggyBac	229590	186018	43572	0.303616
rnd-6_family-19	DNA	PiggyBac	69228	26503	42725	1.38517
rnd-6_family-2432	DNA	PiggyBac	52032	18564	33468	1.48684
rnd-6_family-2217	DNA	PiggyBac	73329	42402	30927	0.790237
rnd-6_family-4302	DNA	PiggyBac	27967	0	27967	14.7715
rnd-6_family-12	DNA	PiggyBac	80549	59755	20794	0.430801
rnd-6_family-4560	DNA	PiggyBac	67673	52324	15349	0.371101
rnd-6_family-3914	DNA	PiggyBac	62116	50477	11639	0.299333
rnd-6_family-11555	DNA	PiggyBac	14768	3440	11328	2.10167
rnd-6_family-6263	DNA	PiggyBac	42498	32256	10242	0.397817
rnd-6_family-11948	DNA	PiggyBac	31306	21304	10002	0.555293
rnd-6_family-541	DNA	PiggyBac	49480	45780	3700	0.112126
rnd-5_family-2087	DNA	PiggyBac	191210	188129	3081	0.0234356
rnd-6_family-5503	DNA	PiggyBac	63456	60527	2929	0.0681766
rnd-6_family-716	DNA	PiggyBac	80135	78648	1487	0.0270221
rnd-1_family-70	DNA	PiggyBac	6720	5946	774	0.176514
rnd-1_family-662	DNA	PiggyBac	601	921	-320	-0.615003
rnd-1_family-632	DNA	PiggyBac	447	1016	-569	-1.18275
rnd-6_family-2565	DNA	PiggyBac	77388	79235	-1847	-0.0340275
rnd-6_family-7725	DNA	PiggyBac	73139	77239	-4100	-0.0786875
rnd-6_family-821	DNA	PiggyBac	31863	40256	-8393	-0.337312
rnd-5_family-1766	DNA	Sola-1	296269	75667	220602	1.96916
rnd-1_family-1119	DNA	Sola-1	336233	126131	210102	1.41453
rnd-5_family-516	DNA	Sola-1	195217	42025	153192	2.21573
rnd-5_family-1405	DNA	Sola-1	187275	90138	97137	1.05494
rnd-6_family-10726	DNA	Sola-1	87856	1106	86750	6.31043
rnd-6_family-4271	DNA	Sola-1	124688	44579	80109	1.48387
rnd-6_family-6839	DNA	Sola-1	85332	6341	78991	3.75009
rnd-6_family-1845	DNA	Sola-1	190017	111525	78492	0.768756
rnd-1_family-451	DNA	Sola-1	98658	21934	76724	2.16922
rnd-6_family-6112	DNA	Sola-1	136164	59787	76377	1.18743
rnd-6_family-2328	DNA	Sola-1	146723	75679	71044	0.955121
rnd-1_family-1345	DNA	Sola-1	81142	16961	64181	2.25816
rnd-6_family-7755	DNA	Sola-1	66494	6910	59584	3.26628
rnd-5_family-1091	DNA	Sola-1	144041	84705	59336	0.765953
rnd-1_family-644	DNA	Sola-1	134809	81863	52946	0.719626
rnd-6_family-4677	DNA	Sola-1	56612	5009	51603	3.49825
rnd-5_family-2876	DNA	Sola-1	52311	1356	50955	5.26865
rnd-6_family-3827	DNA	Sola-1	60026	9863	50163	2.60537
rnd-6_family-4013	DNA	Sola-1	48826	0	48826	15.5754
rnd-6_family-830	DNA	Sola-1	128045	85628	42417	0.580491
rnd-6_family-2003	DNA	Sola-1	85126	45107	40019	0.916233
rnd-6_family-3697	DNA	Sola-1	87041	49916	37125	0.80218
rnd-6_family-6578	DNA	Sola-1	38756	2578	36178	3.90957
rnd-6_family-6425	DNA	Sola-1	55931	21374	34557	1.38775
rnd-6_family-7028	DNA	Sola-1	78059	44199	33860	0.820537
rnd-6_family-4888	DNA	Sola-1	56362	25217	31145	1.16029
rnd-6_family-1357	DNA	Sola-1	85813	59218	26595	0.535153
rnd-6_family-4508	DNA	Sola-1	46670	20153	26517	1.21146
rnd-6_family-8248	DNA	Sola-1	49993	25458	24535	0.973579
rnd-6_family-615	DNA	Sola-1	48020	23816	24204	1.01167
rnd-5_family-5830	DNA	Sola-1	152031	128630	23401	0.241137
rnd-6_family-3960	DNA	Sola-1	40815	19702	21113	1.05072
rnd-6_family-6564	DNA	Sola-1	19841	0	19841	14.2763
rnd-6_family-2715	DNA	Sola-1	49116	33226	15890	0.563866
rnd-1_family-857	DNA	Sola-1	81240	67144	14096	0.274928
rnd-6_family-4625	DNA	Sola-1	57565	43771	13794	0.395209
rnd-6_family-2714	DNA	Sola-1	55493	42226	13267	0.394166
rnd-6_family-3908	DNA	Sola-1	18113	7452	10661	1.28121
rnd-6_family-116	DNA	Sola-1	137079	126533	10546	0.115493
rnd-6_family-3390	DNA	Sola-1	63747	54087	9660	0.237072
rnd-6_family-4621	DNA	Sola-1	24406	15915	8491	0.616817
rnd-6_family-4064	DNA	Sola-1	75839	69109	6730	0.134064
rnd-6_family-685	DNA	Sola-1	18842	14181	4661	0.409968
rnd-1_family-764	DNA	Sola-1	16131	12759	3372	0.338297
rnd-6_family-518	DNA	Sola-1	19201	16397	2804	0.227737
rnd-6_family-479	DNA	Sola-1	28966	26496	2470	0.128581
rnd-1_family-1300	DNA	Sola-1	9269	7392	1877	0.326409
rnd-6_family-3557	DNA	Sola-1	13952	12087	1865	0.207
rnd-6_family-7993	DNA	Sola-1	15999	15076	923	0.0857225
rnd-6_family-1609	DNA	Sola-1	20771	20149	622	0.0438603
rnd-5_family-3824	DNA	Sola-1	93776	95526	-1750	-0.0266744
rnd-1_family-1278	DNA	Sola-1	18550	22258	-3708	-0.262892
rnd-6_family-9186	DNA	Sola-1	19740	25672	-5932	-0.379057
rnd-6_family-7289	DNA	Sola-1	36159	48723	-12564	-0.430238
rnd-1_family-1349	DNA	Sola-1	17937	30605	-12668	-0.770795
rnd-6_family-2540	DNA	Sola-1	59520	80436	-20916	-0.434461
rnd-6_family-12834	DNA	Sola-1	10563	33238	-22675	-1.65372
rnd-5_family-2892	DNA	Sola-1	39010	62452	-23442	-0.67889
rnd-6_family-4675	DNA	Sola-1	31002	55416	-24414	-0.837921
rnd-5_family-160	DNA	Sola-1	231712	300620	-68908	-0.375607
rnd-6_family-3410	DNA	Sola-1	59952	129426	-69474	-1.11023
rnd-5_family-4748	DNA	Sola-1	315871	473350	-157479	-0.58357
rnd-1_family-13	DNA	Sola-2	470968	127213	343755	1.88837
rnd-1_family-388	DNA	Sola-2	570969	308235	262734	0.88938
rnd-1_family-452	DNA	Sola-2	430279	185513	244766	1.21375
rnd-6_family-3507	DNA	Sola-2	174976	-437	175413	#NUM!
rnd-1_family-346	DNA	Sola-2	452695	284920	167775	0.667981
rnd-1_family-394	DNA	Sola-2	176062	12755	163307	3.78684
rnd-1_family-1108	DNA	Sola-2	207323	68290	139033	1.60212
rnd-1_family-501	DNA	Sola-2	248979	128821	120158	0.950651
rnd-1_family-243	DNA	Sola-2	620861	502270	118591	0.305807
rnd-6_family-1089	DNA	Sola-2	258222	144584	113638	0.8367
rnd-1_family-728	DNA	Sola-2	191368	86017	105351	1.15365
rnd-5_family-507	DNA	Sola-2	241943	141561	100382	0.773239
rnd-5_family-2927	DNA	Sola-2	190104	90150	99954	1.07638
rnd-1_family-884	DNA	Sola-2	102662	3766	98896	4.76836
rnd-5_family-951	DNA	Sola-2	305695	210591	95104	0.537647
rnd-5_family-6448	DNA	Sola-2	156321	62466	93855	1.32335
rnd-1_family-680	DNA	Sola-2	159819	66350	93469	1.26826
rnd-1_family-1470	DNA	Sola-2	126938	33752	93186	1.91105
rnd-1_family-228	DNA	Sola-2	546660	462465	84195	0.241299
rnd-1_family-510	DNA	Sola-2	86450	11026	75424	2.97084
rnd-5_family-508	DNA	Sola-2	151458	78543	72915	0.947354
rnd-1_family-1188	DNA	Sola-2	171582	103008	68574	0.736136
rnd-5_family-883	DNA	Sola-2	213931	148053	65878	0.531029
rnd-1_family-350	DNA	Sola-2	202470	138164	64306	0.551323
rnd-1_family-445	DNA	Sola-2	296628	236449	60179	0.327125
rnd-6_family-2473	DNA	Sola-2	90703	31299	59404	1.535
rnd-6_family-2981	DNA	Sola-2	143221	90302	52919	0.665407
rnd-6_family-2225	DNA	Sola-2	58568	7850	50718	2.89919
rnd-5_family-2251	DNA	Sola-2	164287	118272	46015	0.474106
rnd-1_family-1313	DNA	Sola-2	225089	179290	45799	0.328199
rnd-1_family-614	DNA	Sola-2	107712	62371	45341	0.788222
rnd-1_family-939	DNA	Sola-2	323332	280670	42662	0.204141
rnd-5_family-1480	DNA	Sola-2	69423	31083	38340	1.15926
rnd-6_family-8845	DNA	Sola-2	261511	226872	34639	0.204992
rnd-5_family-3014	DNA	Sola-2	98874	65746	33128	0.588681
rnd-5_family-735	DNA	Sola-2	90270	60959	29311	0.5664
rnd-1_family-646	DNA	Sola-2	70686	42524	28162	0.733134
rnd-5_family-6858	DNA	Sola-2	94282	67079	27203	0.491115
rnd-6_family-21389	DNA	Sola-2	32706	6480	26226	2.33531
rnd-6_family-8014	DNA	Sola-2	131883	107208	24675	0.298844
rnd-6_family-8001	DNA	Sola-2	87309	63257	24052	0.464899
rnd-5_family-1481	DNA	Sola-2	132773	110614	22159	0.263426
rnd-5_family-2640	DNA	Sola-2	164104	143397	20707	0.194594
rnd-6_family-8534	DNA	Sola-2	186207	165720	20487	0.168159
rnd-1_family-1412	DNA	Sola-2	93750	74088	19662	0.339575
rnd-1_family-1018	DNA	Sola-2	62785	44934	17851	0.482603
rnd-1_family-1121	DNA	Sola-2	51948	34153	17795	0.605041
rnd-1_family-461	DNA	Sola-2	110094	92346	17748	0.253612
rnd-6_family-7758	DNA	Sola-2	41275	24071	17204	0.777947
rnd-5_family-3295	DNA	Sola-2	44964	29231	15733	0.621254
rnd-1_family-441	DNA	Sola-2	25702	10035	15667	1.35675
rnd-6_family-524	DNA	Sola-2	34638	20679	13959	0.744161
rnd-1_family-1063	DNA	Sola-2	38411	26706	11705	0.524339
rnd-1_family-909	DNA	Sola-2	101376	91724	9652	0.144343
rnd-6_family-17337	DNA	Sola-2	28345	19696	8649	0.525169
rnd-1_family-709	DNA	Sola-2	66885	58463	8422	0.194156
rnd-6_family-4651	DNA	Sola-2	22603	15105	7498	0.581456
rnd-6_family-12286	DNA	Sola-2	26264	19080	7184	0.461005
rnd-1_family-1007	DNA	Sola-2	51908	45369	6539	0.194246
rnd-6_family-5037	DNA	Sola-2	34806	28402	6404	0.293334
rnd-5_family-3013	DNA	Sola-2	11627	5545	6082	1.06808
rnd-1_family-1088	DNA	Sola-2	63719	58185	5534	0.131074
rnd-5_family-1498	DNA	Sola-2	211375	207400	3975	0.0273887
rnd-1_family-592	DNA	Sola-2	7850	4448	3402	0.819395
rnd-5_family-4747	DNA	Sola-2	186299	184083	2216	0.0172634
rnd-1_family-687	DNA	Sola-2	81801	79630	2171	0.0388059
rnd-6_family-4400	DNA	Sola-2	40653	39221	1432	0.0517342
rnd-1_family-436	DNA	Sola-2	1894	818	1076	1.21026
rnd-6_family-1091	DNA	Sola-2	3975	3026	949	0.393429
rnd-1_family-385	DNA	Sola-2	2183	1956	227	0.158329
rnd-1_family-727	DNA	Sola-2	566	455	111	0.314315
rnd-5_family-347	DNA	Sola-2	444394	444361	33	0.000107136
rnd-6_family-2327	DNA	Sola-2	9704	10916	-1212	-0.169776
rnd-1_family-679	DNA	Sola-2	25892	27967	-2075	-0.111215
rnd-6_family-12905	DNA	Sola-2	94709	97291	-2582	-0.0388044
rnd-1_family-323	DNA	Sola-2	72596	75379	-2783	-0.0542719
rnd-1_family-364	DNA	Sola-2	9465	14080	-4615	-0.572923
rnd-5_family-2255	DNA	Sola-2	163054	167873	-4819	-0.0420201
rnd-6_family-3819	DNA	Sola-2	52269	57091	-4822	-0.127305
rnd-6_family-3609	DNA	Sola-2	72615	78712	-6097	-0.116314
rnd-6_family-2428	DNA	Sola-2	32314	41002	-8688	-0.343525
rnd-6_family-6418	DNA	Sola-2	118166	127312	-9146	-0.107553
rnd-5_family-4822	DNA	Sola-2	45059	55395	-10336	-0.297934
rnd-5_family-219	DNA	Sola-2	96811	109920	-13109	-0.183209
rnd-1_family-1464	DNA	Sola-2	41952	55543	-13591	-0.404857
rnd-6_family-1288	DNA	Sola-2	76142	205400	-129258	-1.43166
rnd-5_family-1448	DNA	Sola-2	246899	608193	-361294	-1.3006
rnd-1_family-488	DNA	Sola-3	732633	434236	298397	0.75461
rnd-4_family-1146	DNA	Sola-3	177241	105003	72238	0.755276
rnd-6_family-1552	DNA	Sola-3	132490	89918	42572	0.559196
rnd-6_family-872	DNA	Sola-3	67186	46940	20246	0.517334
rnd-6_family-8467	DNA	Sola-3	81482	63789	17693	0.353169
rnd-1_family-478	DNA	Sola-3	337509	509208	-171699	-0.593328
rnd-1_family-277	DNA	TcMar	212749	114926	97823	0.888441
rnd-6_family-1986	DNA	TcMar	154717	86133	68584	0.844986
rnd-1_family-439	DNA	TcMar	73594	24773	48821	1.57078
rnd-6_family-7417	DNA	TcMar	50728	41955	8773	0.273934
rnd-1_family-116	DNA	TcMar	19600	23938	-4338	-0.288436
rnd-1_family-267	DNA	TcMar-Fot1	897614	275647	621967	1.70327
rnd-1_family-309	DNA	TcMar-Fot1	1061877	596732	465145	0.831461
rnd-1_family-527	DNA	TcMar-Fot1	326928	72371	254557	2.17547
rnd-1_family-697	DNA	TcMar-Fot1	336312	83340	252972	2.01271
rnd-1_family-964	DNA	TcMar-Fot1	265582	54483	211099	2.28526
rnd-1_family-535	DNA	TcMar-Fot1	274419	90171	184248	1.60563
rnd-6_family-7907	DNA	TcMar-Fot1	178095	0	178095	17.4423
rnd-5_family-2943	DNA	TcMar-Fot1	185183	38939	146244	2.24963
rnd-5_family-2137	DNA	TcMar-Fot1	190989	63901	127088	1.57956
rnd-1_family-515	DNA	TcMar-Fot1	202232	77336	124896	1.38679
rnd-1_family-341	DNA	TcMar-Fot1	660995	540861	120134	0.289381
rnd-5_family-7386	DNA	TcMar-Fot1	206297	88151	118146	1.22666
rnd-1_family-683	DNA	TcMar-Fot1	181490	68810	112680	1.39919
rnd-5_family-253	DNA	TcMar-Fot1	368188	258164	110024	0.512153
rnd-4_family-3308	DNA	TcMar-Fot1	397009	289129	107880	0.457457
rnd-6_family-2560	DNA	TcMar-Fot1	104841	4606	100235	4.50825
rnd-5_family-1569	DNA	TcMar-Fot1	183951	90260	93691	1.02715
rnd-6_family-9829	DNA	TcMar-Fot1	130290	37059	93231	1.8138
rnd-5_family-3287	DNA	TcMar-Fot1	174227	83490	90737	1.06128
rnd-6_family-7709	DNA	TcMar-Fot1	90747	450	90297	7.65259
rnd-1_family-296	DNA	TcMar-Fot1	320757	232719	88038	0.46289
rnd-6_family-1702	DNA	TcMar-Fot1	158405	75116	83289	1.07642
rnd-1_family-664	DNA	TcMar-Fot1	158866	76316	82550	1.05774
rnd-1_family-1224	DNA	TcMar-Fot1	111357	28916	82441	1.94522
rnd-1_family-890	DNA	TcMar-Fot1	162623	80900	81723	1.00731
rnd-5_family-1148	DNA	TcMar-Fot1	274333	198921	75412	0.463731
rnd-4_family-748	DNA	TcMar-Fot1	164286	89323	74963	0.879099
rnd-6_family-52	DNA	TcMar-Fot1	129970	56563	73407	1.20023
rnd-6_family-4811	DNA	TcMar-Fot1	135789	62492	73297	1.11961
rnd-1_family-1319	DNA	TcMar-Fot1	100820	29010	71810	1.79712
rnd-5_family-2486	DNA	TcMar-Fot1	111730	40462	71268	1.46535
rnd-1_family-555	DNA	TcMar-Fot1	140729	69818	70911	1.01124
rnd-6_family-2676	DNA	TcMar-Fot1	95949	33731	62218	1.50816
rnd-1_family-1352	DNA	TcMar-Fot1	68199	8872	59327	2.94228
rnd-5_family-2619	DNA	TcMar-Fot1	86806	28313	58493	1.6163
rnd-5_family-5611	DNA	TcMar-Fot1	96970	39475	57495	1.29658
rnd-6_family-5689	DNA	TcMar-Fot1	117485	61469	56016	0.934534
rnd-6_family-1801	DNA	TcMar-Fot1	174162	119118	55044	0.548035
rnd-6_family-5932	DNA	TcMar-Fot1	88746	36556	52190	1.27955
rnd-5_family-2618	DNA	TcMar-Fot1	79848	30089	49759	1.40799
rnd-6_family-5835	DNA	TcMar-Fot1	65529	18113	47416	1.85505
rnd-1_family-1076	DNA	TcMar-Fot1	67452	20300	47152	1.73233
rnd-1_family-1257	DNA	TcMar-Fot1	59101	14303	44798	2.04679
rnd-6_family-3885	DNA	TcMar-Fot1	63645	20424	43221	1.63973
rnd-6_family-4426	DNA	TcMar-Fot1	120373	79244	41129	0.603132
rnd-1_family-955	DNA	TcMar-Fot1	88581	47456	41125	0.900393
rnd-1_family-540	DNA	TcMar-Fot1	106986	66158	40828	0.693426
rnd-5_family-3556	DNA	TcMar-Fot1	378918	338417	40501	0.163083
rnd-6_family-937	DNA	TcMar-Fot1	50267	9806	40461	2.35776
rnd-5_family-1143	DNA	TcMar-Fot1	207826	169062	38764	0.297822
rnd-6_family-754	DNA	TcMar-Fot1	89963	52190	37773	0.785547
rnd-5_family-292	DNA	TcMar-Fot1	89087	51483	37604	0.791107
rnd-1_family-1159	DNA	TcMar-Fot1	77215	40047	37168	0.94717
rnd-5_family-1807	DNA	TcMar-Fot1	117667	81967	35700	0.521589
rnd-6_family-7	DNA	TcMar-Fot1	84449	48918	35531	0.787703
rnd-6_family-11245	DNA	TcMar-Fot1	69378	33972	35406	1.03011
rnd-6_family-6896	DNA	TcMar-Fot1	55482	20573	34909	1.43122
rnd-6_family-5383	DNA	TcMar-Fot1	57780	25066	32714	1.20481
rnd-5_family-199	DNA	TcMar-Fot1	98867	67094	31773	0.559298
rnd-5_family-451	DNA	TcMar-Fot1	33307	1582	31725	4.39514
rnd-1_family-1204	DNA	TcMar-Fot1	31291	35	31256	9.76358
rnd-6_family-2420	DNA	TcMar-Fot1	128404	97656	30748	0.394906
rnd-5_family-1129	DNA	TcMar-Fot1	108947	80531	28416	0.436006
rnd-6_family-433	DNA	TcMar-Fot1	66063	37971	28092	0.798928
rnd-5_family-2123	DNA	TcMar-Fot1	276805	249252	27553	0.151264
rnd-6_family-5384	DNA	TcMar-Fot1	42489	16124	26365	1.39782
rnd-5_family-7383	DNA	TcMar-Fot1	92378	66379	25999	0.476816
rnd-6_family-1695	DNA	TcMar-Fot1	44290	18385	25905	1.26841
rnd-5_family-71	DNA	TcMar-Fot1	105256	80874	24382	0.38015
[truncated: 2,780 more rows]

## Sheet: Table S5
Table S5. TE families with cell type-specific expression
Cluster	Major TE group	Family	p_val_adj	avg_log2FC	pct.1	pct.2
En_differentiated	DNA	CMC-Chapaev-3	4.01121e-84	1.04987	0.519	0.328
En_BodyCol/SC	DNA	TcMar-Tc1	1.14176e-292	1.02255	0.803	0.536
En_BodyCol/SC	DNA	PIF-Harbinger	5.05124e-146	1.0298	0.666	0.45
En_BodyCol/SC	DNA	hAT-Charlie	8.33462e-92	1.24048	0.541	0.364
Ec_differentiated	DNA	hAT-hAT5	6.59006e-129	1.00904	0.6	0.32
I_ISC	DNA	MULE-NOF	6.52106e-171	1.43405	0.622	0.32

## Sheet: Table S6
Table S6. TE subfamilies with cell type-specific expression
Cluster	Major TE group	Family	Subfamily	p_val_adj	avg_log2FC	pct.1	pct.2
En_differentiated	DNA	TcMar-Tc1	rnd-6_family-5145	1.89877e-231	1.45524	0.657	0.334
En_differentiated	DNA	TcMar-Fot1	rnd-5_family-5977	2.56673e-224	2.70824	0.264	0.063
En_differentiated	DNA	Kolobok-E	rnd-6_family-2820	3.78159e-110	2.46557	0.14	0.033
En_differentiated	DNA	hAT-Ac	rnd-6_family-1056	1.376e-108	1.35563	0.261	0.095
En_differentiated	DNA	CMC-Chapaev-3	rnd-5_family-1774	3.05289e-87	1.1189	0.507	0.313
En_differentiated	DNA	hAT-Ac	rnd-6_family-158	3.39655e-71	1.2328	0.299	0.149
En_differentiated	DNA	MULE-MuDR	rnd-6_family-7159	7.21434e-71	1.35947	0.185	0.07
En_differentiated	DNA	TcMar-Fot1	rnd-5_family-2385	9.17227e-56	1.52574	0.11	0.035
En_BodyCol/SC	DNA	TcMar-Tc1	rnd-6_family-5145	0	1.89042	0.732	0.292
En_BodyCol/SC	DNA	hAT-Ac	rnd-6_family-1056	0	3.39329	0.46	0.041
En_BodyCol/SC	DNA	CMC-EnSpm	rnd-6_family-3074	0	2.52978	0.313	0.065
En_BodyCol/SC	DNA	MULE-MuDR	rnd-6_family-7159	0	2.59006	0.268	0.044
En_BodyCol/SC	DNA	CMC-Chapaev-3	rnd-5_family-1774	2.46312e-229	1.04833	0.569	0.284
En_BodyCol/SC	LTR	Gypsy	rnd-1_family-1419	1.4918e-207	1.74884	0.194	0.044
En_BodyCol/SC	DNA	PIF-Harbinger	rnd-1_family-55	1.08558e-186	1.17292	0.633	0.383
En_BodyCol/SC	DNA	PIF-ISL2EU	rnd-6_family-308	7.86263e-185	1.15661	0.315	0.115
En_BodyCol/SC	DNA	TcMar-Fot1	rnd-5_family-253	1.76151e-176	1.40593	0.218	0.063
En_BodyCol/SC	DNA	TcMar-Fot1	rnd-5_family-2385	2.09546e-170	1.8176	0.132	0.024
En_BodyCol/SC	DNA	hAT-Charlie	rnd-1_family-0	3.08223e-169	1.87258	0.467	0.247
En_BodyCol/SC	DNA	hAT-Tip100	rnd-5_family-1038	1.11087e-159	1.1027	0.285	0.106
En_BodyCol/SC	LINE	RTE-X	rnd-3_family-373	7.01862e-153	1.94375	0.389	0.193
En_BodyCol/SC	LINE	RTE-X	rnd-6_family-804	2.1256e-147	1.6378	0.382	0.187
En_BodyCol/SC	DNA	hAT-Ac	rnd-6_family-47	4.15334e-122	1.72016	0.111	0.024
Ec_BodyCol/SC	DNA	CMC-EnSpm	rnd-5_family-123	0	1.76217	0.682	0.285
Ec_BodyCol/SC	LINE	Rex-Babar	rnd-6_family-3886	4.56923e-224	1.22412	0.545	0.207
Ec_BodyCol/SC	DNA	hAT-hAT5	rnd-5_family-1804	2.8203e-201	1.02152	0.572	0.233
Ec_BodyCol/SC	DNA	Maverick	rnd-5_family-1623	1.93786e-160	1.38954	0.236	0.06
Ec_BodyCol/SC	LTR	Gypsy	rnd-5_family-391	1.40702e-68	1.10064	0.141	0.043
Ec_differentiated	DNA	hAT-hAT5	rnd-5_family-1804	1.94263e-207	1.48839	0.573	0.239
Ec_differentiated	LINE	Rex-Babar	rnd-6_family-3886	2.09244e-129	1.2731	0.483	0.218
Ec_differentiated	DNA	Sola-2	rnd-1_family-243	9.19503e-74	2.02061	0.141	0.04
Ec_differentiated	DNA	CMC-Transib	rnd-1_family-178	4.92832e-71	1.50557	0.179	0.06
Ec_differentiated	DNA	CMC-EnSpm	rnd-6_family-8718	1.48684e-63	1.27269	0.179	0.063
Ec_differentiated	LTR	Pao	rnd-1_family-543	4.46594e-57	1.31467	0.112	0.031
Ec_differentiated	DNA	Maverick	rnd-5_family-1623	3.14946e-53	1.05033	0.178	0.068
Ec_differentiated	DNA	Sola-2	rnd-5_family-507	3.64563e-47	1.13975	0.178	0.073
Ec_differentiated	LTR	ERVK	rnd-5_family-1868	6.3438e-43	1.6174	0.157	0.064
Ec_differentiated	LTR	Gypsy	rnd-5_family-391	4.13413e-28	1.00006	0.115	0.047
I_ISC	DNA	MULE-NOF	rnd-6_family-4265	2.9964e-242	1.94825	0.474	0.15
I_ISC	LINE	L2	rnd-4_family-660	2.48316e-155	1.10163	0.489	0.197
I_ISC	LINE	L2	rnd-1_family-675	4.91617e-145	1.0511	0.627	0.326
I_ISC	LINE	L2	rnd-6_family-4044	6.32253e-95	1.68106	0.115	0.021
I_ISC	DNA	CMC-EnSpm	rnd-5_family-2476	1.77125e-66	1.42314	0.181	0.06
I_ISC	DNA	hAT-hATm	rnd-6_family-11946	1.20301e-65	1.44132	0.156	0.047
I_ISC	LINE	L2	rnd-6_family-4788	2.71212e-42	1.10201	0.135	0.048
I_ISC	DNA	TcMar-Tc1	rnd-6_family-10366	1.29074e-41	1.04326	0.179	0.075
I_ISC	DNA	MULE-NOF	rnd-6_family-5400	2.33739e-40	1.2143	0.113	0.038
I_differentiated	DNA	CMC-EnSpm	rnd-1_family-861	1.92087e-17	1.01015	0.151	0.221
I_differentiated	LINE	CR1	rnd-1_family-110	1.7333e-10	1.56113	0.111	0.084
I_differentiated	LINE	CR1	rnd-4_family-558	2.58625e-07	1.44681	0.187	0.166
I_differentiated	LTR	Gypsy	rnd-6_family-4895	3.36422e-07	1.57554	0.371	0.405
I_differentiated	LINE	CR1	rnd-4_family-416	1.25247e-06	1.1691	0.139	0.184
I_differentiated	DNA	CMC-Chapaev	rnd-6_family-7462	0.0295226	1.07312	0.163	0.202

## Sheet: Table S7
Table S7. TE loci with cell type-specific expression
Cluster	Major TE group	Family	Subfamily	Chromosome	Start	End	Strand	p_val_adj	avg_log2FC	pct.1	pct.2
En_differentiated	DNA	TcMar-Tc1	rnd-6_family-5145	HVAEP15	668768	670443	+	6.78e-172	2.02669	0.315	0.103
En_differentiated	DNA	TcMar-Tc1	rnd-6_family-5145	HVAEP15	15536	17367	+	3.43e-153	1.99351	0.266	0.082
En_differentiated	DNA	CMC-EnSpm	rnd-5_family-3934	HVAEP2	4751649	4753120	+	1.13e-148	1.45034	0.47	0.223
En_differentiated	DNA	TcMar-Tc1	rnd-6_family-5145	HVAEP15	282336	284134	+	2.15e-118	2.52342	0.152	0.036
En_differentiated	DNA	TcMar-Tc1	rnd-6_family-5145	HVAEP8	384659	386495	+	2e-112	1.74486	0.258	0.094
En_differentiated	DNA	hAT-hAT5	rnd-5_family-1804	HVAEP1	80726820	80728065	+	1.78e-109	2.05883	0.199	0.062
En_differentiated	DNA	hAT-Ac	rnd-6_family-1056	HVAEP13	10921738	10928448	-	2.68e-105	1.55266	0.224	0.075
En_differentiated	DNA	hAT-Tip100	rnd-4_family-1703	HVAEP1	28376330	28378329	+	6.78e-92	3.09687	0.104	0.022
En_differentiated	LTR	Gypsy	rnd-6_family-9419	HVAEP10	41933272	41937931	+	1.45e-67	1.04593	0.29	0.14
En_differentiated	DNA	TcMar-Tc1	rnd-6_family-5145	HVAEP15	54130926	54132562	+	1.11e-66	1.81201	0.141	0.046
En_differentiated	DNA	TcMar-Tc1	rnd-6_family-5145	HVAEP1	77640853	77642229	+	3.01e-52	1.6003	0.135	0.049
En_differentiated	DNA	TcMar-Tc1	rnd-6_family-5145	HVAEP15	762081	763915	+	3.68e-52	1.64461	0.153	0.06
En_differentiated	DNA	CMC-Chapaev-3	rnd-5_family-1774	HVAEP1	7038072	7039512	-	3.19e-46	2.16726	0.104	0.035
En_differentiated	DNA	TcMar-Tc1	rnd-6_family-5145	HVAEP6	60171280	60172622	+	6.71e-41	1.92569	0.113	0.042
En_differentiated	LTR	Gypsy	rnd-6_family-9419	HVAEP1	55586576	55590596	+	9.55e-41	1.5008	0.147	0.063
En_differentiated	DNA	TcMar-Fot1	rnd-5_family-253	HVAEP1	33060294	33063087	+	1.08e-39	1.67433	0.119	0.046
En_differentiated	DNA	CMC-EnSpm	rnd-5_family-3934	HVAEP2	15005210	15007293	+	5.62e-35	1.12227	0.143	0.064
En_differentiated	DNA	TcMar-Tc1	rnd-6_family-5145	HVAEP1	78976511	78978355	+	2.35e-33	1.28667	0.138	0.062
En_differentiated	DNA	CMC-EnSpm	rnd-5_family-3934	HVAEP2	3057697	3059127	+	7.22e-31	1.5161	0.1	0.04
En_differentiated	DNA	CMC-EnSpm	rnd-5_family-3934	HVAEP2	18560863	18562282	+	1.46e-30	1.29628	0.148	0.072
En_differentiated	DNA	TcMar-Tc1	rnd-6_family-5145	HVAEP2	46215	48043	+	1.34e-28	1.53743	0.101	0.041
En_differentiated	LINE	Rex-Babar	rnd-6_family-3886	HVAEP8	7054418	7055990	-	3.18e-27	1.61262	0.103	0.044
En_differentiated	DNA	TcMar-Tc1	rnd-6_family-5145	HVAEP1	29881297	29884128	+	1.23e-24	1.33195	0.12	0.057
En_differentiated	DNA	CMC-EnSpm	rnd-5_family-3934	HVAEP2	14472072	14474262	+	1.78e-23	1.21174	0.129	0.065
En_differentiated	DNA	CMC-Chapaev-3	rnd-5_family-1774	HVAEP1	2829444	2831195	-	1.15e-22	1.20677	0.161	0.088
En_differentiated	DNA	CMC-EnSpm	rnd-5_family-3934	HVAEP2	5947476	5948877	+	1.71e-22	1.23397	0.163	0.09
En_differentiated	DNA	hAT-Ac	rnd-6_family-158	HVAEP12	67167896	67172097	-	1.21e-20	1.31134	0.104	0.049
En_differentiated	DNA	TcMar-Tc1	rnd-6_family-5145	HVAEP1	30022888	30026312	+	1.18e-19	1.2937	0.14	0.077
En_differentiated	DNA	CMC-Chapaev-3	rnd-5_family-1774	HVAEP1	6758134	6759715	-	2.01e-14	1.17037	0.102	0.054
En_differentiated	DNA	CMC-EnSpm	rnd-5_family-3934	HVAEP2	14281879	14284072	+	4.59e-14	1.02253	0.101	0.053
En_differentiated	DNA	CMC-EnSpm	rnd-5_family-3934	HVAEP2	3693724	3695120	+	7.88e-14	1.28139	0.104	0.055
En_differentiated	DNA	CMC-EnSpm	rnd-5_family-3934	HVAEP2	6790473	6791835	+	4.84e-10	1.15331	0.14	0.089
En_differentiated	DNA	PIF-Harbinger	rnd-1_family-55	HVAEP12	72007286	72010013	+	0.00218604	1.29018	0.192	0.147
En_BodyCol/SC	DNA	hAT-Ac	rnd-6_family-1056	HVAEP13	10921738	10928448	-	0	3.44154	0.377	0.032
En_BodyCol/SC	DNA	CMC-EnSpm	rnd-5_family-3934	HVAEP2	4751649	4753120	+	0	1.4159	0.52	0.192
En_BodyCol/SC	DNA	TcMar-Tc1	rnd-6_family-5145	HVAEP15	668768	670443	+	0	2.47275	0.371	0.074
En_BodyCol/SC	DNA	TcMar-Tc1	rnd-6_family-5145	HVAEP8	384659	386495	+	0	2.64789	0.344	0.063
En_BodyCol/SC	DNA	TcMar-Tc1	rnd-6_family-5145	HVAEP15	15536	17367	+	0	2.65651	0.313	0.057
En_BodyCol/SC	DNA	CMC-EnSpm	rnd-6_family-3074	HVAEP10	25963147	25969663	+	0	2.67144	0.306	0.063
En_BodyCol/SC	DNA	TcMar-Tc1	rnd-6_family-5145	HVAEP15	54130926	54132562	+	0	2.93457	0.205	0.025
En_BodyCol/SC	DNA	hAT-Ac	rnd-6_family-1056	HVAEP13	10362962	10370312	-	0	4.32138	0.144	0.006
En_BodyCol/SC	LTR	Gypsy	rnd-1_family-1419	HVAEP10	43090724	43092658	+	0	3.2691	0.134	0.009
En_BodyCol/SC	DNA	MULE-MuDR	rnd-6_family-7159	HVAEP14	4120942	4123454	-	1.31e-285	2.94969	0.143	0.015
En_BodyCol/SC	DNA	TcMar-Fot1	rnd-5_family-253	HVAEP1	33060294	33063087	+	1.45e-273	2.53521	0.179	0.028
En_BodyCol/SC	DNA	TcMar-Tc1	rnd-6_family-5145	HVAEP1	78976511	78978355	+	6.84e-261	2.38643	0.208	0.042
En_BodyCol/SC	DNA	CMC-EnSpm	rnd-5_family-3934	HVAEP2	15005210	15007293	+	3.97e-255	1.91576	0.212	0.043
En_BodyCol/SC	LTR	Gypsy	rnd-6_family-9419	HVAEP1	55586576	55590596	+	1.24e-240	2.0914	0.206	0.044
En_BodyCol/SC	DNA	CMC-EnSpm	rnd-5_family-3934	HVAEP2	3057697	3059127	+	1.29e-226	2.45237	0.151	0.024
En_BodyCol/SC	DNA	TcMar-Tc1	rnd-6_family-5145	HVAEP1	77640853	77642229	+	4.22e-225	2.11433	0.177	0.034
En_BodyCol/SC	DNA	hAT-hAT5	rnd-5_family-1804	HVAEP1	80726820	80728065	+	1.39e-207	1.6924	0.206	0.049
En_BodyCol/SC	LINE	Rex-Babar	rnd-6_family-3886	HVAEP8	7054418	7055990	-	7.03e-204	2.22311	0.155	0.029
En_BodyCol/SC	LINE	CR1	rnd-6_family-2021	HVAEP12	40207972	40211303	+	4.08e-186	1.08677	0.226	0.065
En_BodyCol/SC	DNA	TcMar-Tc1	rnd-6_family-5145	HVAEP15	282336	284134	+	1.14e-182	2.32709	0.145	0.028
En_BodyCol/SC	DNA	hAT-Tip100	rnd-5_family-1038	HVAEP13	32983497	32984699	-	1.42e-181	1.43869	0.27	0.091
En_BodyCol/SC	DNA	TcMar-Tc1	rnd-6_family-5145	HVAEP1	29881297	29884128	+	1.41e-178	2.05109	0.173	0.041
En_BodyCol/SC	DNA	TcMar-Tc1	rnd-6_family-5145	HVAEP15	762081	763915	+	6.2e-162	1.93929	0.178	0.047
En_BodyCol/SC	DNA	TcMar-Tc1	rnd-6_family-5145	HVAEP6	60171280	60172622	+	3.77e-157	2.27383	0.14	0.03
En_BodyCol/SC	LINE	CR1	rnd-6_family-2021	HVAEP8	20115345	20118738	+	9.99e-154	1.23921	0.161	0.04
En_BodyCol/SC	DNA	PIF-Harbinger	rnd-1_family-55	HVAEP2	39514731	39517434	+	6.33e-144	2.04574	0.506	0.302
En_BodyCol/SC	DNA	TcMar-Tc1	rnd-6_family-5145	HVAEP2	29232964	29234751	+	1e-143	2.35551	0.101	0.017
En_BodyCol/SC	DNA	TcMar-Tc1	rnd-6_family-5145	HVAEP2	46215	48043	+	4.03e-110	2.11731	0.123	0.032
En_BodyCol/SC	DNA	CMC-Chapaev-3	rnd-5_family-1774	HVAEP1	10230280	10232080	-	1.48e-102	1.93016	0.104	0.024
En_BodyCol/SC	DNA	CMC-Chapaev-3	rnd-5_family-1774	HVAEP1	7038072	7039512	-	2.63e-98	1.60798	0.109	0.028
En_BodyCol/SC	DNA	CMC-EnSpm	rnd-5_family-3934	HVAEP2	18560863	18562282	+	1.9e-93	1.07185	0.169	0.061
En_BodyCol/SC	DNA	CMC-EnSpm	rnd-5_family-3934	HVAEP2	14472072	14474262	+	9.38e-92	1.11681	0.155	0.054
En_BodyCol/SC	DNA	CMC-Chapaev-3	rnd-5_family-1774	HVAEP1	2829444	2831195	-	1.89e-84	1.07664	0.188	0.077
En_BodyCol/SC	DNA	CMC-EnSpm	rnd-5_family-3934	HVAEP2	14281879	14284072	+	1.46e-80	1.34206	0.13	0.044
En_BodyCol/SC	DNA	TcMar-Tc1	rnd-6_family-5145	HVAEP1	30022888	30026312	+	4.99e-77	1.18889	0.166	0.066
En_BodyCol/SC	LINE	Rex-Babar	rnd-6_family-3886	HVAEP8	7156762	7158323	-	2.33e-71	1.26517	0.127	0.045
En_BodyCol/SC	DNA	CMC-EnSpm	rnd-5_family-3934	HVAEP2	5947476	5948877	+	4.95e-64	1.0531	0.18	0.081
En_BodyCol/SC	DNA	CMC-Chapaev-3	rnd-5_family-1774	HVAEP1	6758134	6759715	-	4.37e-54	1.16039	0.118	0.046
En_BodyCol/SC	DNA	CMC-EnSpm	rnd-5_family-3934	HVAEP2	13987639	13989611	+	4.31e-53	1.00494	0.105	0.039
En_BodyCol/SC	DNA	TcMar-Tc1	rnd-6_family-5145	HVAEP1	30131083	30132364	+	1.94e-46	1.23235	0.113	0.047
En_BodyCol/SC	DNA	PIF-Harbinger	rnd-1_family-55	HVAEP2	14396561	14399263	+	4.72e-45	1.59969	0.378	0.26
En_BodyCol/SC	DNA	PIF-Harbinger	rnd-1_family-55	HVAEP5	10824245	10826947	+	3.63e-41	1.5985	0.37	0.255
En_BodyCol/SC	DNA	PIF-Harbinger	rnd-1_family-55	HVAEP9	51306362	51308751	+	2.93e-36	2.92036	0.174	0.101
En_BodyCol/SC	DNA	PIF-Harbinger	rnd-1_family-55	HVAEP11	18415752	18418454	+	7.75e-36	1.34176	0.358	0.252
En_BodyCol/SC	DNA	PIF-Harbinger	rnd-1_family-55	HVAEP6	59917008	59919706	+	6.49e-27	1.24561	0.349	0.254
En_BodyCol/SC	DNA	PIF-Harbinger	rnd-1_family-55	HVAEP12	26788733	26791455	+	4.99e-25	1.12601	0.33	0.239
En_BodyCol/SC	DNA	PIF-Harbinger	rnd-1_family-55	HVAEP4	27099315	27102044	+	1.6e-19	1.29659	0.311	0.232
En_BodyCol/SC	DNA	PIF-Harbinger	rnd-1_family-55	HVAEP8	42965537	42968218	+	3.11e-18	1.37298	0.285	0.208
En_BodyCol/SC	DNA	PIF-Harbinger	rnd-1_family-55	HVAEP13	18139445	18142141	+	4.47e-18	1.33691	0.236	0.168
En_BodyCol/SC	DNA	PIF-Harbinger	rnd-1_family-55	HVAEP11	53484871	53487576	+	2.21e-13	1.2255	0.257	0.193
En_BodyCol/SC	DNA	PIF-Harbinger	rnd-1_family-55	HVAEP8	18607473	18610187	+	2.62e-13	2.73595	0.253	0.191
En_BodyCol/SC	DNA	PIF-Harbinger	rnd-1_family-55	HVAEP14	26637852	26640550	+	5.6e-13	1.2138	0.265	0.2
En_BodyCol/SC	DNA	PIF-Harbinger	rnd-1_family-55	HVAEP10	13559267	13561958	+	9.02e-13	1.35199	0.284	0.218
En_BodyCol/SC	DNA	PIF-Harbinger	rnd-1_family-55	HVAEP4	30377679	30380379	+	1.01e-12	1.0963	0.282	0.216
En_BodyCol/SC	DNA	PIF-Harbinger	rnd-1_family-55	HVAEP13	20850039	20852735	+	4.81e-12	1.0048	0.272	0.208
En_BodyCol/SC	DNA	PIF-Harbinger	rnd-1_family-55	HVAEP5	34223715	34226340	+	1.21e-09	1.2317	0.22	0.166
En_BodyCol/SC	DNA	PIF-Harbinger	rnd-1_family-55	HVAEP13	53012047	53014738	+	8.74e-09	1.2336	0.246	0.192
En_BodyCol/SC	DNA	PIF-Harbinger	rnd-1_family-55	HVAEP8	31547514	31550236	+	2.25e-08	1.2023	0.26	0.204
En_BodyCol/SC	DNA	PIF-Harbinger	rnd-1_family-55	HVAEP10	8232339	8235048	+	5.66e-07	1.90836	0.214	0.167
En_BodyCol/SC	DNA	PIF-Harbinger	rnd-1_family-55	HVAEP10	33649667	33652364	+	1.92e-06	1.09273	0.26	0.208
En_BodyCol/SC	DNA	PIF-Harbinger	rnd-1_family-55	HVAEP9	36610810	36613523	+	8.19e-06	1.03581	0.229	0.181
En_BodyCol/SC	DNA	PIF-Harbinger	rnd-1_family-55	HVAEP9	61520422	61523110	+	8.28e-05	1.11323	0.233	0.188
En_BodyCol/SC	DNA	PIF-Harbinger	rnd-1_family-55	HVAEP14	28060328	28063027	+	0.00019869	1.06185	0.233	0.189
En_BodyCol/SC	DNA	PIF-Harbinger	rnd-1_family-55	HVAEP13	43927291	43929987	+	0.00023489	1.05952	0.215	0.173
En_BodyCol/SC	DNA	PIF-Harbinger	rnd-1_family-55	HVAEP2	7735022	7737801	+	0.00027718	1.94548	0.188	0.148
En_BodyCol/SC	DNA	PIF-Harbinger	rnd-1_family-55	HVAEP9	2171301	2173984	+	0.0003598	1.33398	0.209	0.169
En_BodyCol/SC	DNA	PIF-Harbinger	rnd-1_family-55	HVAEP9	18387685	18390388	+	0.00041023	1.00851	0.227	0.184
En_BodyCol/SC	DNA	PIF-Harbinger	rnd-1_family-55	HVAEP10	3189416	3192109	+	0.00054126	1.1769	0.231	0.189
En_BodyCol/SC	DNA	PIF-Harbinger	rnd-1_family-55	HVAEP5	17412271	17414963	+	0.00078952	1.12402	0.206	0.165
En_BodyCol/SC	DNA	PIF-Harbinger	rnd-1_family-55	HVAEP13	49578556	49581241	+	0.00119248	1.58822	0.216	0.175
En_BodyCol/SC	DNA	PIF-Harbinger	rnd-1_family-55	HVAEP1	22690566	22693275	+	0.00524605	1.32792	0.215	0.176
En_BodyCol/SC	DNA	PIF-Harbinger	rnd-1_family-55	HVAEP15	43684937	43686270	+	0.00570539	1.03854	0.235	0.195
En_BodyCol/SC	DNA	PIF-Harbinger	rnd-1_family-55	HVAEP11	16615675	16618377	+	0.00597711	2.31882	0.193	0.157
En_BodyCol/SC	DNA	PIF-Harbinger	rnd-1_family-55	HVAEP3	61561404	61564093	+	0.00993009	1.27192	0.219	0.181
En_BodyCol/SC	DNA	PIF-Harbinger	rnd-1_family-55	HVAEP5	39560428	39563117	+	0.0214855	1.1161	0.214	0.176
En_BodyCol/SC	DNA	PIF-Harbinger	rnd-1_family-55	HVAEP8	18435333	18438035	+	0.0495889	1.10945	0.179	0.145
Ec_BodyCol/SC	DNA	CMC-EnSpm	rnd-5_family-123	HVAEP6	10641717	10643981	+	0	3.54493	0.552	0.066
Ec_BodyCol/SC	DNA	CMC-EnSpm	rnd-5_family-3934	HVAEP1	27367624	27369080	+	0	2.2234	0.357	0.059
Ec_BodyCol/SC	DNA	hAT-hAT5	rnd-5_family-1804	HVAEP2	1282996	1284155	+	0	2.39795	0.255	0.036
Ec_BodyCol/SC	DNA	CMC-EnSpm	rnd-5_family-123	HVAEP8	11488555	11489810	+	0	3.16673	0.183	0.015
Ec_BodyCol/SC	DNA	TcMar-Tc1	rnd-6_family-5145	HVAEP15	54802215	54804058	+	5.15e-258	2.36875	0.249	0.045
Ec_BodyCol/SC	DNA	TcMar-Tc1	rnd-6_family-5145	HVAEP6	60887710	60889349	+	2.5e-251	2.98786	0.168	0.02
Ec_BodyCol/SC	LINE	Rex-Babar	rnd-6_family-3886	HVAEP8	9085704	9087260	-	1.74e-232	2.66858	0.179	0.025
Ec_BodyCol/SC	DNA	Maverick	rnd-5_family-1623	HVAEP3	58847422	58852710	+	1.85e-225	3.11529	0.123	0.011
Ec_BodyCol/SC	DNA	PiggyBac	rnd-5_family-10	HVAEP12	35582205	35583698	+	8.1e-200	2.69816	0.106	0.009
Ec_BodyCol/SC	DNA	TcMar-Tc1	rnd-6_family-5145	HVAEP6	61014250	61015933	+	4.1e-173	2.61577	0.151	0.024
Ec_BodyCol/SC	DNA	CMC-EnSpm	rnd-6_family-8718	HVAEP4	51715338	51716393	-	6.72e-130	1.32477	0.156	0.033
Ec_BodyCol/SC	DNA	hAT-hAT5	rnd-5_family-1804	HVAEP1	27370425	27371852	+	7.32e-128	1.71464	0.131	0.024
Ec_BodyCol/SC	DNA	TcMar-Tc1	rnd-6_family-5145	HVAEP6	61221861	61223122	+	4.85e-124	2.25254	0.133	0.025
Ec_BodyCol/SC	DNA	Zisupton	rnd-6_family-8870	HVAEP7	9662698	9666983	-	5.37e-110	1.50381	0.227	0.072
Ec_BodyCol/SC	LINE	Rex-Babar	rnd-6_family-3886	HVAEP8	8897684	8899249	-	5.57e-94	1.49962	0.158	0.043
Ec_BodyCol/SC	DNA	CMC-EnSpm	rnd-5_family-3934	HVAEP2	9510292	9511759	+	1.8e-70	1.23944	0.175	0.06
Ec_BodyCol/SC	DNA	CMC-EnSpm	rnd-5_family-3934	HVAEP2	6790473	6791835	+	2.2e-65	1.0407	0.207	0.082
Ec_BodyCol/SC	DNA	PIF-Harbinger	rnd-1_family-55	HVAEP2	39514731	39517434	+	5.58e-65	1.20054	0.52	0.318
Ec_BodyCol/SC	DNA	PIF-Harbinger	rnd-1_family-55	HVAEP2	14396561	14399263	+	1.02e-57	1.23167	0.447	0.262
Ec_BodyCol/SC	DNA	PIF-Harbinger	rnd-1_family-55	HVAEP6	59917008	59919706	+	1.34e-48	1.61222	0.421	0.254
Ec_BodyCol/SC	DNA	CMC-EnSpm	rnd-5_family-3934	HVAEP2	13731306	13733671	+	1.07e-47	1.03357	0.136	0.049
Ec_BodyCol/SC	DNA	PIF-Harbinger	rnd-1_family-55	HVAEP4	27099315	27102044	+	2.01e-42	1.21622	0.384	0.231
Ec_BodyCol/SC	DNA	CMC-EnSpm	rnd-5_family-3934	HVAEP2	3886927	3888289	+	2.24e-42	1.13009	0.139	0.054
Ec_BodyCol/SC	DNA	PIF-Harbinger	rnd-1_family-55	HVAEP12	26788733	26791455	+	3.13e-42	1.09364	0.394	0.24
Ec_BodyCol/SC	DNA	CMC-EnSpm	rnd-5_family-3934	HVAEP2	6068603	6070071	+	9.05e-39	1.00303	0.146	0.061
Ec_BodyCol/SC	DNA	PIF-Harbinger	rnd-1_family-55	HVAEP1	8586848	8589550	+	1.66e-37	1.23715	0.393	0.246
Ec_BodyCol/SC	DNA	PIF-Harbinger	rnd-1_family-55	HVAEP8	42965537	42968218	+	1.76e-26	1.2009	0.329	0.21
Ec_BodyCol/SC	DNA	PIF-Harbinger	rnd-1_family-55	HVAEP2	62462045	62464742	+	6.21e-26	1.41276	0.327	0.208
Ec_BodyCol/SC	DNA	PIF-Harbinger	rnd-1_family-55	HVAEP3	8083100	8085799	+	5.59e-25	1.09152	0.327	0.209
Ec_BodyCol/SC	DNA	PIF-Harbinger	rnd-1_family-55	HVAEP10	13559267	13561958	+	2.84e-20	1.14599	0.327	0.219
Ec_BodyCol/SC	DNA	PIF-Harbinger	rnd-1_family-55	HVAEP13	53012047	53014738	+	6.18e-13	1.31994	0.28	0.193
Ec_BodyCol/SC	DNA	PIF-Harbinger	rnd-1_family-55	HVAEP13	28621416	28624109	+	2.13e-09	1.21811	0.259	0.181
Ec_BodyCol/SC	DNA	PIF-Harbinger	rnd-1_family-55	HVAEP11	53798587	53801313	+	2.49e-09	1.78494	0.243	0.17
Ec_BodyCol/SC	DNA	PIF-Harbinger	rnd-1_family-55	HVAEP11	10071029	10073726	+	9.98e-09	2.08433	0.237	0.167
Ec_BodyCol/SC	DNA	PIF-Harbinger	rnd-1_family-55	HVAEP13	42040656	42043349	+	1.27e-07	1.07021	0.231	0.163
Ec_BodyCol/SC	DNA	PIF-Harbinger	rnd-1_family-55	HVAEP13	19415547	19418229	+	3.96e-07	1.25168	0.182	0.126
Ec_BodyCol/SC	DNA	PIF-Harbinger	rnd-1_family-55	HVAEP13	28348623	28351318	+	8.64e-05	1.23692	0.209	0.151
Ec_BodyCol/SC	DNA	PIF-Harbinger	rnd-1_family-55	HVAEP5	33780414	33783105	+	0.00035646	1.29209	0.148	0.103
Ec_BodyCol/SC	DNA	PIF-Harbinger	rnd-1_family-55	HVAEP11	21939079	21941778	+	0.00073244	1.00335	0.183	0.133
Ec_BodyCol/SC	DNA	PIF-Harbinger	rnd-1_family-55	HVAEP2	8801140	8803864	+	0.00915608	1.21457	0.203	0.153
Ec_BodyCol/SC	DNA	PIF-Harbinger	rnd-1_family-55	HVAEP10	40419550	40422262	+	0.0115164	1.98083	0.148	0.108
Ec_BodyCol/SC	DNA	CMC-EnSpm	rnd-1_family-6	HVAEP12	69499580	69500717	+	0.011853	1.53504	0.118	0.081
Ec_differentiated	DNA	hAT-hAT5	rnd-5_family-1804	HVAEP2	1282996	1284155	+	0	2.93835	0.275	0.037
Ec_differentiated	DNA	CMC-EnSpm	rnd-5_family-3934	HVAEP1	27367624	27369080	+	2.07e-243	2.09582	0.313	0.067
Ec_differentiated	LINE	Rex-Babar	rnd-6_family-3886	HVAEP15	54367447	54368754	-	1.87e-221	3.69261	0.132	0.012
Ec_differentiated	DNA	CMC-EnSpm	rnd-5_family-123	HVAEP6	10641717	10643981	+	5.78e-221	1.85664	0.355	0.092
Ec_differentiated	DNA	CMC-EnSpm	rnd-5_family-123	HVAEP8	11488555	11489810	+	5.67e-167	2.97278	0.148	0.021
Ec_differentiated	DNA	hAT-hAT5	rnd-5_family-1804	HVAEP1	27370425	27371852	+	1.69e-165	2.6619	0.154	0.023
Ec_differentiated	DNA	TcMar-Tc1	rnd-6_family-5145	HVAEP15	54802215	54804058	+	1.26e-130	2.27101	0.208	0.052
Ec_differentiated	DNA	CMC-EnSpm	rnd-5_family-3934	HVAEP2	4751649	4753120	+	7.25e-99	1.01678	0.473	0.229
Ec_differentiated	DNA	PIF-ISL2EU	rnd-6_family-8556	HVAEP11	10010859	10014823	+	3.28e-92	2.14429	0.208	0.065
Ec_differentiated	DNA	TcMar-Tc1	rnd-6_family-5145	HVAEP6	61014250	61015933	+	1.15e-88	2.43843	0.127	0.028
Ec_differentiated	DNA	PIF-ISL2EU	rnd-6_family-8556	HVAEP11	32085592	32089212	+	2.07e-86	1.38291	0.209	0.067
Ec_differentiated	DNA	Zisupton	rnd-6_family-8870	HVAEP7	9662698	9666983	-	1.29e-85	2.1079	0.22	0.075
Ec_differentiated	DNA	Zisupton	rnd-6_family-8870	HVAEP13	17994697	17999015	-	8.88e-80	1.31921	0.28	0.113
Ec_differentiated	DNA	PIF-ISL2EU	rnd-6_family-8556	HVAEP9	51777839	51781805	+	2.95e-68	1.16376	0.181	0.061
Ec_differentiated	DNA	TcMar-Tc1	rnd-6_family-5145	HVAEP6	60887710	60889349	+	5.99e-67	1.9028	0.111	0.027
Ec_differentiated	DNA	PIF-ISL2EU	rnd-6_family-8556	HVAEP8	3974868	3978837	+	8.77e-65	1.47434	0.174	0.059
Ec_differentiated	DNA	CMC-EnSpm	rnd-5_family-3934	HVAEP2	5947476	5948877	+	1.75e-60	1.24122	0.218	0.087
Ec_differentiated	DNA	CMC-EnSpm	rnd-6_family-8718	HVAEP4	51715338	51716393	-	7.03e-60	1.96042	0.128	0.037
Ec_differentiated	LINE	Rex-Babar	rnd-6_family-3886	HVAEP8	9085704	9087260	-	1.95e-54	2.03113	0.115	0.033
Ec_differentiated	DNA	PIF-ISL2EU	rnd-6_family-8556	HVAEP9	4962138	4966121	+	7.39e-54	1.24587	0.143	0.047
Ec_differentiated	DNA	CMC-EnSpm	rnd-5_family-3934	HVAEP2	6790473	6791835	+	5.25e-49	1.22823	0.201	0.085
Ec_differentiated	DNA	PIF-ISL2EU	rnd-6_family-8556	HVAEP4	3647320	3651305	+	1.71e-43	1.30804	0.135	0.048
Ec_differentiated	DNA	hAT-hAT5	rnd-5_family-1804	HVAEP1	7977995	7980716	+	1.22e-40	1.12877	0.122	0.043
Ec_differentiated	DNA	PIF-ISL2EU	rnd-6_family-8556	HVAEP11	45215253	45219211	+	3.88e-40	1.31174	0.105	0.034
Ec_differentiated	DNA	CMC-Chapaev-3	rnd-5_family-1774	HVAEP1	2829444	2831195	-	3.19e-38	1.14949	0.192	0.087
Ec_differentiated	DNA	CMC-EnSpm	rnd-5_family-3934	HVAEP2	1040119	1041507	+	1.23e-36	1.24753	0.172	0.076
Ec_differentiated	DNA	CMC-EnSpm	rnd-5_family-3934	HVAEP2	1340006	1341415	+	1.33e-34	1.36521	0.125	0.048
Ec_differentiated	LINE	Rex-Babar	rnd-6_family-3886	HVAEP8	8897684	8899249	-	5.79e-34	1.43575	0.124	0.048
Ec_differentiated	DNA	CMC-EnSpm	rnd-5_family-3934	HVAEP2	7975277	7976681	+	2.36e-24	1.06461	0.174	0.09
Ec_differentiated	DNA	Zisupton	rnd-6_family-8870	HVAEP1	22820867	22823884	-	4.32e-24	1.25779	0.11	0.046
Ec_differentiated	DNA	CMC-EnSpm	rnd-5_family-3934	HVAEP2	12069840	12071290	+	5.21e-24	1.22353	0.107	0.045
Ec_differentiated	DNA	Zisupton	rnd-6_family-8870	HVAEP1	7473311	7477247	-	2.5e-23	1.25789	0.138	0.065
Ec_differentiated	DNA	CMC-EnSpm	rnd-5_family-3934	HVAEP2	6068603	6070071	+	1.75e-21	1.03736	0.133	0.063
Ec_differentiated	DNA	CMC-EnSpm	rnd-5_family-3934	HVAEP2	7854641	7856087	+	8.1e-20	1.29058	0.104	0.046
Ec_differentiated	DNA	CMC-EnSpm	rnd-1_family-6	HVAEP13	20849888	20850998	+	2.5e-11	1.07338	0.172	0.104
Ec_differentiated	DNA	PIF-Harbinger	rnd-1_family-55	HVAEP5	33692068	33694767	+	1.05e-10	1.12836	0.262	0.177
Ec_differentiated	DNA	CMC-EnSpm	rnd-1_family-6	HVAEP6	44622028	44623224	+	4.07e-10	1.36132	0.149	0.089
Ec_differentiated	DNA	PIF-Harbinger	rnd-1_family-55	HVAEP5	40641570	40644261	+	1.48e-08	1.05809	0.184	0.118
Ec_differentiated	DNA	PIF-Harbinger	rnd-1_family-55	HVAEP5	28292750	28295437	+	1.46e-07	1.06506	0.188	0.123
Ec_differentiated	DNA	CMC-EnSpm	rnd-1_family-6	HVAEP13	27123360	27124397	+	4.2e-07	2.44467	0.119	0.071
Ec_differentiated	DNA	CMC-EnSpm	rnd-1_family-6	HVAEP7	28007497	28008586	+	5.71e-07	1.44734	0.146	0.092
Ec_differentiated	DNA	CMC-EnSpm	rnd-1_family-6	HVAEP2	60886367	60887504	+	6.19e-07	1.07192	0.124	0.075
Ec_differentiated	DNA	CMC-EnSpm	rnd-1_family-6	HVAEP15	49441528	49442713	+	6.48e-06	1.2165	0.101	0.059
Ec_differentiated	DNA	CMC-EnSpm	rnd-1_family-6	HVAEP2	68467260	68468400	+	6.79e-06	1.03198	0.11	0.066
Ec_differentiated	DNA	CMC-EnSpm	rnd-1_family-6	HVAEP8	3317912	3319053	+	8.23e-06	1.03121	0.11	0.067
Ec_differentiated	DNA	CMC-EnSpm	rnd-1_family-6	HVAEP12	72007105	72008243	+	8.79e-06	1.03086	0.11	0.067
Ec_differentiated	DNA	CMC-EnSpm	rnd-1_family-6	HVAEP9	2171112	2172259	+	9.14e-06	1.43882	0.121	0.075
Ec_differentiated	DNA	CMC-EnSpm	rnd-1_family-6	HVAEP14	21420014	21421154	+	2.2e-05	1.00545	0.114	0.07
Ec_differentiated	DNA	CMC-EnSpm	rnd-1_family-6	HVAEP15	47728523	47729657	+	7.09e-05	1.10429	0.102	0.062
Ec_differentiated	DNA	CMC-EnSpm	rnd-1_family-6	HVAEP9	5152971	5154111	+	8.17e-05	1.01311	0.104	0.063
Ec_differentiated	DNA	CMC-EnSpm	rnd-1_family-6	HVAEP14	28060147	28061286	+	8.63e-05	1.68631	0.118	0.074
Ec_differentiated	DNA	CMC-EnSpm	rnd-1_family-6	HVAEP13	28348440	28349581	+	0.00013833	1.0218	0.106	0.066
Ec_differentiated	DNA	CMC-EnSpm	rnd-1_family-6	HVAEP13	37118068	37119198	+	0.00039078	1.38764	0.11	0.07
Ec_differentiated	DNA	PIF-Harbinger	rnd-1_family-55	HVAEP13	2223823	2226512	+	0.00280835	1.3595	0.187	0.135
Ec_differentiated	DNA	PIF-Harbinger	rnd-1_family-55	HVAEP4	43195759	43198455	+	0.00301564	1.21904	0.12	0.079
Ec_differentiated	DNA	PIF-Harbinger	rnd-1_family-55	HVAEP2	59975427	59978101	+	0.00426919	1.19242	0.129	0.087
Ec_differentiated	DNA	CMC-EnSpm	rnd-1_family-6	HVAEP10	24636349	24637505	+	0.00600425	1.04478	0.1	0.064
Ec_differentiated	DNA	CMC-EnSpm	rnd-1_family-6	HVAEP8	57791583	57792727	+	0.010022	1.51553	0.104	0.067
Ec_differentiated	DNA	CMC-EnSpm	rnd-1_family-6	HVAEP12	44318233	44319415	+	0.0442902	1.23435	0.1	0.067
I_ISC	LINE	L2	rnd-4_family-660	HVAEP7	1195172	1199180	+	1.5e-207	3.58793	0.102	0.006
I_ISC	LINE	L2	rnd-4_family-660	HVAEP6	60224896	60228883	+	8.63e-204	3.34808	0.146	0.016
I_ISC	DNA	MULE-NOF	rnd-6_family-4265	HVAEP12	23788777	23791270	-	6.16e-202	2.15501	0.39	0.116
I_ISC	DNA	MULE-NOF	rnd-6_family-4265	HVAEP10	18658277	18660763	-	2.32e-163	2.16162	0.35	0.11
I_ISC	LINE	L2	rnd-4_family-660	HVAEP11	52725749	52729900	+	2.65e-154	2.21894	0.163	0.026
I_ISC	LINE	L2	rnd-4_family-660	HVAEP12	6142756	6146742	+	2.38e-151	3.58753	0.112	0.012
I_ISC	LINE	L2	rnd-4_family-660	HVAEP12	26985888	26989928	+	2.28e-148	2.67079	0.121	0.015
I_ISC	LINE	L2	rnd-4_family-660	HVAEP15	14722441	14726490	+	2.59e-138	2.12297	0.115	0.014
I_ISC	LINE	L2	rnd-4_family-660	HVAEP6	6288225	6292349	+	2.68e-138	2.1617	0.139	0.021
I_ISC	LINE	L2	rnd-4_family-660	HVAEP7	37463155	37467233	+	4.37e-138	2.86008	0.103	0.011
I_ISC	LINE	L2	rnd-4_family-660	HVAEP13	35283363	35287497	+	3.85e-105	1.93534	0.113	0.018
I_ISC	LINE	L2	rnd-4_family-660	HVAEP8	22402418	22406569	+	1.53e-97	1.59746	0.123	0.023
I_ISC	DNA	MULE-NOF	rnd-6_family-4265	HVAEP3	61179458	61181919	-	6.44e-82	1.80172	0.215	0.071
I_ISC	DNA	MULE-NOF	rnd-6_family-4265	HVAEP10	42321354	42323853	-	5.39e-69	1.76366	0.191	0.065
I_ISC	DNA	hAT-hATm	rnd-6_family-11946	HVAEP1	56094628	56096411	-	2.72e-66	1.51168	0.154	0.045
I_ISC	LTR	Gypsy	rnd-6_family-4895	HVAEP1	60511224	60514526	-	5.61e-55	1.18696	0.34	0.176
I_ISC	LTR	Ngaro	rnd-1_family-302	HVAEP10	26171314	26172577	+	7.32e-54	1.35264	0.11	0.029
I_ISC	LTR	Gypsy	rnd-6_family-4895	HVAEP1	56551407	56555262	-	6.75e-51	1.03243	0.404	0.227
I_ISC	LTR	Gypsy	rnd-6_family-4895	HVAEP1	60437286	60440852	-	5.32e-50	1.27884	0.321	0.166
I_ISC	LINE	L2	rnd-1_family-125	HVAEP1	11717338	11718879	-	5.76e-40	1.05622	0.24	0.118
I_ISC	LINE	L2	rnd-1_family-675	HVAEP15	13502789	13504348	-	2.91e-39	1.7394	0.142	0.054
I_ISC	LTR	Gypsy	rnd-6_family-4895	HVAEP1	60429825	60431517	-	1.69e-38	1.25393	0.26	0.132
I_ISC	LINE	L2	rnd-1_family-675	HVAEP4	33018918	33020425	-	8.9e-36	1.72133	0.135	0.052
I_ISC	LINE	L2	rnd-1_family-675	HVAEP15	44688753	44690284	-	1.91e-32	1.59344	0.141	0.058
I_ISC	LINE	L2	rnd-1_family-675	HVAEP14	19211378	19212674	-	4.49e-31	1.64274	0.157	0.07
I_ISC	LINE	L2	rnd-1_family-675	HVAEP8	4595860	4597370	-	7.03e-25	2.02646	0.146	0.068
I_ISC	LINE	L2	rnd-1_family-675	HVAEP10	33453212	33454752	-	8.79e-21	1.11255	0.137	0.065
I_ISC	LINE	L2	rnd-1_family-675	HVAEP8	27312884	27314396	-	5.29e-20	1.40966	0.108	0.047
I_ISC	LINE	L2	rnd-1_family-675	HVAEP12	73829025	73830562	-	6.43e-19	1.37377	0.145	0.073
I_ISC	LINE	L2	rnd-1_family-675	HVAEP13	53157892	53159435	-	2.21e-18	1.00591	0.156	0.081
I_ISC	LINE	L2	rnd-1_family-675	HVAEP12	48112167	48113709	-	6.1e-18	1.44255	0.124	0.059
I_ISC	LINE	L2	rnd-1_family-675	HVAEP6	50728178	50729699	-	1.03e-17	1.53449	0.12	0.057
I_ISC	LINE	L2	rnd-1_family-675	HVAEP10	53175911	53177460	-	2.62e-17	1.25497	0.126	0.062
I_ISC	LINE	L2	rnd-1_family-675	HVAEP15	36687513	36689027	-	3.49e-16	1.34125	0.125	0.062
I_ISC	LINE	L2	rnd-1_family-675	HVAEP4	24094206	24095740	-	3.47e-14	1.18937	0.135	0.071
I_ISC	LINE	L2	rnd-1_family-675	HVAEP8	33218819	33220333	-	7.41e-14	1.14801	0.12	0.061
I_ISC	LINE	L2	rnd-1_family-675	HVAEP4	49612068	49613613	-	4.09e-13	1.22244	0.12	0.063
I_ISC	LINE	L2	rnd-1_family-675	HVAEP3	60334406	60335994	-	1.5e-12	1.08145	0.115	0.06
I_ISC	LINE	L2	rnd-1_family-675	HVAEP7	26150161	26151692	-	2.58e-12	1.13342	0.112	0.058
I_ISC	LINE	L2	rnd-1_family-675	HVAEP6	42712846	42714394	-	2.14e-10	1.34799	0.101	0.052
I_differentiated	LTR	Gypsy	rnd-6_family-4895	HVAEP1	53956756	53960732	+	3.75e-25	2.27993	0.139	0.093
I_differentiated	LTR	Gypsy	rnd-6_family-4895	HVAEP1	53964603	53968586	+	2.33e-24	2.20798	0.133	0.088
I_differentiated	LTR	Gypsy	rnd-6_family-4895	HVAEP1	53941070	53945057	+	9.69e-21	2.27756	0.131	0.09
I_differentiated	LTR	Gypsy	rnd-6_family-4895	HVAEP1	60511224	60514526	-	8.73e-09	1.97586	0.201	0.175
I_differentiated	LTR	Gypsy	rnd-6_family-4895	HVAEP1	60437286	60440852	-	5.79e-07	1.88197	0.19	0.166
I_differentiated	LTR	Gypsy	rnd-6_family-4895	HVAEP1	53948905	53952884	+	1.87e-05	2.21254	0.106	0.083
I_differentiated	DNA	hAT-Blackjack	rnd-6_family-589	HVAEP2	4520703	4528055	+	4.93e-05	1.18118	0.174	0.148
I_differentiated	DNA	hAT-Blackjack	rnd-6_family-589	HVAEP8	4602029	4609343	-	8.14e-05	1.15022	0.129	0.106
I_differentiated	LTR	Gypsy	rnd-6_family-4895	HVAEP1	60429825	60431517	-	0.0396989	1.59693	0.151	0.133

## Sheet: Table S8
Table S8. TE insertions identified in the Cnnos1::GFP hydra transgenic line
Cell population	Insertion ID	Insertion length	TE ID	Chromosome	Base position
I-cells	Sniffles2.INS.104DM6	3337	rnd-6_family-875#DNA/P	HVAEP7	30757182
I-cells	Sniffles2.INS.1090MC	6776	rnd-5_family-1390#DNA/hAT-Tip100	HVAEP13	15180233
I-cells	Sniffles2.INS.10DDM4	1703	rnd-4_family-310#DNA/IS3EU	HVAEP5	28908580
I-cells	Sniffles2.INS.10F7MC	3338	rnd-5_family-5830#DNA/Sola-1	HVAEP13	15765259
I-cells	Sniffles2.INS.10F9M7	4801	rnd-4_family-3526#DNA/hAT-Tip100	HVAEP8	14634317
I-cells	Sniffles2.INS.10F9MC	5864	rnd-6_family-1894#DNA/Academ-1	HVAEP13	15769693
I-cells	Sniffles2.INS.113FM7	1809	rnd-6_family-3228#Unknown	HVAEP8	14799116
I-cells	Sniffles2.INS.117EMA	7434	rnd-1_family-30#DNA/Zisupton	HVAEP11	45195160
I-cells	Sniffles2.INS.117FMA	5098	rnd-1_family-73#Unknown	HVAEP11	45195666
I-cells	Sniffles2.INS.119DM7	2186	rnd-6_family-2969#Unknown	HVAEP8	15008102
I-cells	Sniffles2.INS.11A8M0	4596	rnd-1_family-134#DNA/CMC-EnSpm	HVAEP1	42217618
I-cells	Sniffles2.INS.11ACM7	3105	rnd-5_family-625#DNA/hAT-hATm	HVAEP8	15083416
I-cells	Sniffles2.INS.11CBM2	2701	rnd-1_family-479#LTR/Copia	HVAEP3	20100497
I-cells	Sniffles2.INS.11F1MA	6732	rnd-1_family-73#Unknown	HVAEP11	45680478
I-cells	Sniffles2.INS.11F5MD	4893	rnd-6_family-2522#DNA/TcMar-Tc1	HVAEP14	41493448
I-cells	Sniffles2.INS.11F6MD	7980	rnd-1_family-352#DNA/hAT-Tip100	HVAEP14	41489987
I-cells	Sniffles2.INS.1207MC	2332	rnd-4_family-2653#DNA/CMC-Transib	HVAEP13	17326469
I-cells	Sniffles2.INS.1213MA	4001	rnd-6_family-359#RC/Helitron	HVAEP11	45856532
I-cells	Sniffles2.INS.122EM1	1021	rnd-1_family-196#LINE/CR1	HVAEP2	17047237
I-cells	Sniffles2.INS.122EMC	2987	rnd-6_family-17291#DNA/hAT-Ac	HVAEP13	17495192
I-cells	Sniffles2.INS.1233M7	1303	rnd-1_family-200#DNA/TcMar-Tc1	HVAEP8	15462756
I-cells	Sniffles2.INS.1246M1	2080	rnd-6_family-2808#LINE/CR1	HVAEP2	17120448
I-cells	Sniffles2.INS.126CM1	3493	rnd-6_family-196#DNA/P	HVAEP2	17347692
I-cells	Sniffles2.INS.1283M8	2446	rnd-1_family-101#LINE/CR1	HVAEP9	46924443
I-cells	Sniffles2.INS.1285MC	5321	rnd-1_family-756#LINE/Rex-Babar	HVAEP13	17710657
I-cells	Sniffles2.INS.12B0M8	3034	rnd-6_family-4152#DNA/P	HVAEP9	47081622
I-cells	Sniffles2.INS.12CCM0	1911	rnd-1_family-1#DNA/hAT	HVAEP1	47427379
I-cells	Sniffles2.INS.12E2M4	8157	rnd-1_family-1#DNA/hAT	HVAEP5	30763205
I-cells	Sniffles2.INS.12EBMA	1507	rnd-5_family-3404#LINE/RTE-X	HVAEP11	46884672
I-cells	Sniffles2.INS.1302M3	5914	rnd-1_family-101#LINE/CR1	HVAEP4	47792111
I-cells	Sniffles2.INS.1306MC	1105	rnd-1_family-823#Unknown	HVAEP13	18164342
I-cells	Sniffles2.INS.130DM7	3280	rnd-6_family-4722#DNA/Zator	HVAEP8	16811527
I-cells	Sniffles2.INS.1312M1	3328	rnd-1_family-452#DNA/Sola-2	HVAEP2	17886499
I-cells	Sniffles2.INS.1320MC	1385	rnd-4_family-1690#Unknown	HVAEP13	18178423
I-cells	Sniffles2.INS.1346MC	9704	rnd-1_family-102#LINE/CR1	HVAEP13	18349437
I-cells	Sniffles2.INS.135CMA	1436	rnd-6_family-25#DNA/hAT-Ac	HVAEP11	47419003
I-cells	Sniffles2.INS.1372M1	3021	rnd-1_family-118#DNA/IS3EU	HVAEP2	18150561
I-cells	Sniffles2.INS.137CMD	5490	rnd-1_family-530#SINE/tRNA	HVAEP14	42609751
I-cells	Sniffles2.INS.137EMD	3950	rnd-5_family-1236#LINE/CR1	HVAEP14	42633287
I-cells	Sniffles2.INS.13AEM7	1736	rnd-1_family-102#LINE/CR1	HVAEP8	17385193
I-cells	Sniffles2.INS.13C0M7	4679	rnd-3_family-182#LINE/RTE-X	HVAEP8	17401607
I-cells	Sniffles2.INS.13D0M2	2847	rnd-6_family-1762#LINE/CR1	HVAEP3	22267693
I-cells	Sniffles2.INS.13FBM7	2490	rnd-5_family-2281#DNA/hAT-Tip100	HVAEP8	17534367
I-cells	Sniffles2.INS.1425M4	1571	rnd-1_family-453#DNA/hAT	HVAEP5	32107445
I-cells	Sniffles2.INS.1465M7	1857	rnd-5_family-3813#DNA/hAT-Tip100	HVAEP8	17751390
I-cells	Sniffles2.INS.1482MA	1286	rnd-6_family-5441#DNA/TcMar-Tc1	HVAEP11	48585604
I-cells	Sniffles2.INS.14CAMA	1059	rnd-6_family-2741#DNA/CMC-Chapaev	HVAEP11	48701563
I-cells	Sniffles2.INS.154CM8	2435	rnd-1_family-120#RC/Helitron	HVAEP9	49507018
I-cells	Sniffles2.INS.1560MA	1499	rnd-6_family-1538#DNA/PIF-ISL2EU	HVAEP11	49127899
I-cells	Sniffles2.INS.156CM9	3187	rnd-4_family-563#LTR/Gypsy	HVAEP10	27076317
I-cells	Sniffles2.INS.156FM1	1824	rnd-6_family-3054#LINE/L1-Tx1	HVAEP2	20597755
I-cells	Sniffles2.INS.156FM7	4607	rnd-5_family-4968#LTR/Gypsy	HVAEP8	18527643
I-cells	Sniffles2.INS.15A2M4	3714	rnd-1_family-939#DNA/Sola-2	HVAEP5	33808394
I-cells	Sniffles2.INS.15B2MA	5235	rnd-6_family-1089#DNA/Sola-2	HVAEP11	49298513
I-cells	Sniffles2.INS.15B6M8	2047	rnd-1_family-309#DNA/TcMar-Fot1	HVAEP9	49976956
I-cells	Sniffles2.INS.15DAM9	4644	rnd-5_family-147#DNA/CMC-Chapaev	HVAEP10	27352809
I-cells	Sniffles2.INS.15DDM7	2294	rnd-6_family-9535#DNA/hAT-Ac	HVAEP8	18825630
I-cells	Sniffles2.INS.15DEM7	5572	rnd-1_family-361#LINE/L1-Tx1	HVAEP8	18821671
I-cells	Sniffles2.INS.15E8MA	1497	rnd-1_family-1275#DNA/Maverick	HVAEP11	49524571
I-cells	Sniffles2.INS.15E9M8	3355	rnd-1_family-178#DNA/CMC-Transib	HVAEP9	50131670
I-cells	Sniffles2.INS.1601M4	1653	rnd-1_family-145#LINE/Dong-R4	HVAEP5	34025437
I-cells	Sniffles2.INS.161BMA	3842	rnd-6_family-2486#LTR/Gypsy	HVAEP11	49741689
I-cells	Sniffles2.INS.161CMA	6159	rnd-1_family-675#LINE/L2	HVAEP11	49759904
I-cells	Sniffles2.INS.1621MA	10709	rnd-1_family-512#DNA/TcMar-Tc1	HVAEP11	49776397
I-cells	Sniffles2.INS.1636M4	8505	rnd-1_family-267#DNA/TcMar-Fot1	HVAEP5	34174151
I-cells	Sniffles2.INS.1641M7	1534	rnd-6_family-585#LTR/Gypsy	HVAEP8	19168916
I-cells	Sniffles2.INS.164MC	5751	rnd-1_family-68#LINE/Penelope	HVAEP13	1103458
I-cells	Sniffles2.INS.1664M8	1874	rnd-5_family-2431#DNA/TcMar-Tc1	HVAEP9	50574789
I-cells	Sniffles2.INS.1664M8	1874	rnd-5_family-2431#DNA/TcMar-Tc1	HVAEP9	50574789
I-cells	Sniffles2.INS.1665M8	1057	rnd-5_family-1506#LTR/Gypsy	HVAEP9	50578323
I-cells	Sniffles2.INS.1683MA	1729	rnd-1_family-287#DNA/TcMar-Tc1	HVAEP11	50004247
I-cells	Sniffles2.INS.16BCM8	1327	rnd-6_family-47#DNA/hAT-Ac	HVAEP9	50899012
I-cells	Sniffles2.INS.16CBM1	1306	rnd-1_family-39#DNA/TcMar-Mariner	HVAEP2	22011215
I-cells	Sniffles2.INS.16D4MA	5107	rnd-1_family-479#LTR/Copia	HVAEP11	50273069
I-cells	Sniffles2.INS.16DM1	8652	rnd-6_family-1845#DNA/Sola-1	HVAEP2	974300
I-cells	Sniffles2.INS.1718M9	6490	rnd-6_family-475#DNA/Academ-1	HVAEP10	28372403
I-cells	Sniffles2.INS.1745MC	9102	rnd-4_family-563#LTR/Gypsy	HVAEP13	32909431
I-cells	Sniffles2.INS.174CMC	5627	rnd-1_family-1310#Unknown	HVAEP13	32932362
I-cells	Sniffles2.INS.1754M0	1736	rnd-6_family-8975#Unknown	HVAEP1	66745239
I-cells	Sniffles2.INS.177M7	2887	rnd-1_family-97#DNA/hAT-Tip100	HVAEP8	1236269
I-cells	Sniffles2.INS.1798M8	2645	rnd-1_family-0#DNA/hAT-Charlie	HVAEP9	51908611
I-cells	Sniffles2.INS.179AM8	1373	rnd-5_family-5977#DNA/TcMar-Fot1	HVAEP9	51910832
I-cells	Sniffles2.INS.179CM1	1465	rnd-1_family-530#SINE/tRNA	HVAEP2	22680377
I-cells	Sniffles2.INS.17BEMA	2518	rnd-6_family-2052#SINE/Alu	HVAEP11	50897728
I-cells	Sniffles2.INS.17E2MA	3672	rnd-1_family-403#DNA/hAT-Tip100	HVAEP11	51012764
I-cells	Sniffles2.INS.17E7MA	1813	rnd-6_family-2834#LTR/Gypsy	HVAEP11	51049684
I-cells	Sniffles2.INS.17F6M7	1675	rnd-5_family-1740#DNA/TcMar-Tc1	HVAEP8	20620019
I-cells	Sniffles2.INS.1818M8	3705	rnd-6_family-6602#DNA/PIF-ISL2EU	HVAEP9	52486309
I-cells	Sniffles2.INS.1835M8	9339	rnd-1_family-346#DNA/Sola-2	HVAEP9	52538927
I-cells	Sniffles2.INS.1851M1	5942	rnd-5_family-4163#LTR/Pao	HVAEP2	23307223
I-cells	Sniffles2.INS.1876M4	2019	rnd-4_family-660#LINE/L2	HVAEP5	36199845
I-cells	Sniffles2.INS.18E0MC	3343	rnd-3_family-373#LINE/RTE-X	HVAEP13	34429858
I-cells	Sniffles2.INS.190BM0	2614	rnd-3_family-373#LINE/RTE-X	HVAEP1	68150069
I-cells	Sniffles2.INS.190DM0	3859	rnd-4_family-579#LINE/CR1	HVAEP1	68146888
I-cells	Sniffles2.INS.1914M0	2530	rnd-1_family-7#Unknown	HVAEP1	68153760
I-cells	Sniffles2.INS.194M9	3936	rnd-4_family-1059#DNA/hAT-Tip100	HVAEP10	6979174
I-cells	Sniffles2.INS.198DM9	2727	rnd-5_family-2096#DNA/hAT-hATx	HVAEP10	30437649
I-cells	Sniffles2.INS.19ACM4	2771	rnd-1_family-55#DNA/PIF-Harbinger	HVAEP5	37413669
I-cells	Sniffles2.INS.19CFM0	5434	rnd-5_family-634#DNA/hAT-Tip100	HVAEP1	69329637
I-cells	Sniffles2.INS.19DMD	15025	rnd-1_family-171#DNA/CMC-EnSpm	HVAEP14	1387647
I-cells	Sniffles2.INS.19F3MA	2657	rnd-1_family-674#Unknown	HVAEP11	53306745
I-cells	Sniffles2.INS.1A6AMA	2030	rnd-4_family-650#DNA/MULE-MuDR	HVAEP11	53606841
I-cells	Sniffles2.INS.1A6CMA	1524	rnd-4_family-650#DNA/MULE-MuDR	HVAEP11	53607689
I-cells	Sniffles2.INS.1A71MA	1518	rnd-1_family-139#LINE/CR1	HVAEP11	53636327
I-cells	Sniffles2.INS.1A83M7	1298	rnd-1_family-200#DNA/TcMar-Tc1	HVAEP8	23059532
I-cells	Sniffles2.INS.1A95MA	6249	rnd-6_family-2814#DNA/CMC-Transib	HVAEP11	53702691
I-cells	Sniffles2.INS.1A9EM4	13564	rnd-5_family-2313#DNA/hAT-hATw	HVAEP5	38424579
I-cells	Sniffles2.INS.1AA2M8	1378	rnd-5_family-511#DNA/TcMar-Tc1	HVAEP9	54855807
I-cells	Sniffles2.INS.1AA4M8	3169	rnd-5_family-2204#Unknown	HVAEP9	54860903
I-cells	Sniffles2.INS.1ACEM7	2398	rnd-6_family-2675#LINE/L2	HVAEP8	23280230
I-cells	Sniffles2.INS.1B1BM4	2257	rnd-6_family-11822#DNA/PIF-ISL2EU	HVAEP5	39083926
I-cells	Sniffles2.INS.1B32M1	4252	rnd-6_family-3480#DNA/CMC-EnSpm	HVAEP2	26782144
I-cells	Sniffles2.INS.1B48M2	1665	rnd-5_family-6980#DNA/TcMar-Tc1	HVAEP3	33206553
I-cells	Sniffles2.INS.1B57M7	1620	rnd-5_family-6980#DNA/TcMar-Tc1	HVAEP8	23939800
I-cells	Sniffles2.INS.1B5FM7	1478	rnd-6_family-170#LINE/L2	HVAEP8	23972525
I-cells	Sniffles2.INS.1B9CMA	1970	rnd-5_family-1519#LINE/CR1	HVAEP11	54710590
I-cells	Sniffles2.INS.1BA8MA	2485	rnd-1_family-1074#LTR/Gypsy	HVAEP11	54771436
I-cells	Sniffles2.INS.1BAFM1	3807	rnd-5_family-2296#DNA/hAT-Tip100	HVAEP2	27688675
I-cells	Sniffles2.INS.1BB0M1	4555	rnd-1_family-63#DNA/TcMar-Tc1	HVAEP2	27676888
I-cells	Sniffles2.INS.1BB1M1	6584	rnd-6_family-13279#DNA/P	HVAEP2	27689699
I-cells	Sniffles2.INS.1BC0M1	2814	rnd-6_family-9829#DNA/TcMar-Fot1	HVAEP2	27698839
I-cells	Sniffles2.INS.1BDBMA	3625	rnd-1_family-9#DNA/PIF-Harbinger	HVAEP11	54876771
I-cells	Sniffles2.INS.1BF3M0	1133	rnd-1_family-674#Unknown	HVAEP1	71815940
I-cells	Sniffles2.INS.1BF4M4	1542	rnd-5_family-2204#Unknown	HVAEP5	39668026
I-cells	Sniffles2.INS.1BF8M1	3573	rnd-6_family-120#DNA/hAT	HVAEP2	28090227
I-cells	Sniffles2.INS.1C1MB	3798	rnd-1_family-403#DNA/hAT-Tip100	HVAEP12	5645613
I-cells	Sniffles2.INS.1C20MA	1392	rnd-1_family-102#LINE/CR1	HVAEP11	55111882
I-cells	Sniffles2.INS.1C23M0	1702	rnd-6_family-2177#LINE/CR1	HVAEP1	72063682
I-cells	Sniffles2.INS.1C26M4	1052	rnd-5_family-380#DNA/hAT-hATm	HVAEP5	39680383
I-cells	Sniffles2.INS.1C60M5	1747	rnd-4_family-40#LINE/CR1	HVAEP6	41460606
I-cells	Sniffles2.INS.1C67M7	1008	rnd-1_family-412#LTR/Pao	HVAEP8	24964661
I-cells	Sniffles2.INS.1CA3MA	16018	rnd-6_family-5584#Unknown	HVAEP11	55935172
I-cells	Sniffles2.INS.1CB1M0	1301	rnd-1_family-200#DNA/TcMar-Tc1	HVAEP1	72658124
I-cells	Sniffles2.INS.1CF0M7	1298	rnd-1_family-648#DNA/TcMar-Mariner	HVAEP8	25559784
I-cells	Sniffles2.INS.1D01M8	2529	rnd-1_family-139#LINE/CR1	HVAEP9	57024878
I-cells	Sniffles2.INS.1D0M1	4421	rnd-6_family-8014#DNA/Sola-2	HVAEP2	1266946
I-cells	Sniffles2.INS.1D0M1	4421	rnd-6_family-8014#DNA/Sola-2	HVAEP2	1266946
I-cells	Sniffles2.INS.1D2FM4	4686	rnd-1_family-232#LINE/L2	HVAEP5	40421250
I-cells	Sniffles2.INS.1D33M0	1297	rnd-1_family-215#LINE/L2	HVAEP1	73221036
I-cells	Sniffles2.INS.1D43M2	1887	rnd-1_family-378#DNA/TcMar-Tc1	HVAEP3	35531846
I-cells	Sniffles2.INS.1D76M1	8949	rnd-6_family-5248#DNA/hAT-Ac	HVAEP2	30407648
I-cells	Sniffles2.INS.1D82M1	2735	rnd-6_family-11082#Unknown	HVAEP2	30514282
I-cells	Sniffles2.INS.1D8DM7	2892	rnd-1_family-267#DNA/TcMar-Fot1	HVAEP8	25973173
I-cells	Sniffles2.INS.1DDM9	3669	rnd-4_family-36#DNA/P	HVAEP10	7317429
I-cells	Sniffles2.INS.1DEM8	2126	rnd-6_family-5031#DNA/MULE-MuDR	HVAEP9	10044088
I-cells	Sniffles2.INS.1DFBM8	1813	rnd-5_family-37#LINE/L2	HVAEP9	57832751
I-cells	Sniffles2.INS.1E0CM2	1457	rnd-1_family-274#DNA/hAT-Ac	HVAEP3	36759281
I-cells	Sniffles2.INS.1E16M5	1622	rnd-1_family-378#DNA/TcMar-Tc1	HVAEP6	43414513
I-cells	Sniffles2.INS.1E3DM2	1210	rnd-1_family-200#DNA/TcMar-Tc1	HVAEP3	36936437
I-cells	Sniffles2.INS.1E6FM1	4412	rnd-6_family-1177#DNA/TcMar-Fot1	HVAEP2	31818699
I-cells	Sniffles2.INS.1E87M0	4237	rnd-6_family-2813#DNA/hAT-Blackjack	HVAEP1	74731943
I-cells	Sniffles2.INS.1E88M4	4078	rnd-6_family-5598#Unknown	HVAEP5	41381881
I-cells	Sniffles2.INS.1E8MD	1725	rnd-1_family-60#DNA/TcMar-Tc1	HVAEP14	1706527
I-cells	Sniffles2.INS.1EB2M4	6095	rnd-5_family-3820#DNA/CMC-Transib	HVAEP5	41566125
I-cells	Sniffles2.INS.1EC8M0	2704	rnd-4_family-269#LINE/Penelope	HVAEP1	75033277
I-cells	Sniffles2.INS.1ED0M0	3049	rnd-6_family-3480#DNA/CMC-EnSpm	HVAEP1	75196024
I-cells	Sniffles2.INS.1F0AM7	6066	rnd-6_family-1762#LINE/CR1	HVAEP8	27265130
I-cells	Sniffles2.INS.1F16M8	4616	rnd-6_family-1089#DNA/Sola-2	HVAEP9	58902577
I-cells	Sniffles2.INS.1F4EM9	2209	rnd-1_family-594#DNA/TcMar-Tc1	HVAEP10	35171332
I-cells	Sniffles2.INS.1FACM2	2051	rnd-5_family-4677#DNA/CMC-EnSpm	HVAEP3	38071809
I-cells	Sniffles2.INS.1FAFM1	1686	rnd-4_family-660#LINE/L2	HVAEP2	33619456
I-cells	Sniffles2.INS.1FD2M1	1113	rnd-1_family-886#Unknown	HVAEP2	33784300
I-cells	Sniffles2.INS.1FD2M4	7952	rnd-1_family-1179#DNA/hAT-Tag1	HVAEP5	43772976
I-cells	Sniffles2.INS.1M1	1840	rnd-6_family-1221#Unknown	HVAEP2	41278
I-cells	Sniffles2.INS.2001M4	2224	rnd-5_family-142#DNA/CMC-Transib	HVAEP5	43939379
I-cells	Sniffles2.INS.2087M0	17371	rnd-1_family-101#LINE/CR1	HVAEP1	77157959
I-cells	Sniffles2.INS.20A1M7	8780	rnd-1_family-274#DNA/hAT-Ac	HVAEP8	32087462
I-cells	Sniffles2.INS.20A8M0	2302	rnd-5_family-934#LINE/R1	HVAEP1	77211275
I-cells	Sniffles2.INS.20E2M5	14849	rnd-1_family-1032#DNA/Maverick	HVAEP6	46197368
I-cells	Sniffles2.INS.20F9M2	1146	rnd-6_family-2433#DNA/TcMar-Mariner	HVAEP3	39176331
I-cells	Sniffles2.INS.20FAM2	1935	rnd-6_family-2433#DNA/TcMar-Mariner	HVAEP3	39158438
I-cells	Sniffles2.INS.20FBM2	4343	rnd-1_family-340#Unknown	HVAEP3	39184766
I-cells	Sniffles2.INS.215EM5	9614	rnd-5_family-507#DNA/Sola-2	HVAEP6	46453378
I-cells	Sniffles2.INS.216BM7	1060	rnd-1_family-102#LINE/CR1	HVAEP8	36234552
I-cells	Sniffles2.INS.21C8M2	4053	rnd-6_family-2875#DNA/hAT-hATm	HVAEP3	40272159
I-cells	Sniffles2.INS.21EFM2	1624	rnd-5_family-6980#DNA/TcMar-Tc1	HVAEP3	40468853
I-cells	Sniffles2.INS.2207M0	6297	rnd-4_family-1059#DNA/hAT-Tip100	HVAEP1	78652508
I-cells	Sniffles2.INS.2208M1	1420	rnd-1_family-39#DNA/TcMar-Mariner	HVAEP2	36394766
I-cells	Sniffles2.INS.221CM9	2753	rnd-5_family-5329#DNA/Kolobok-Hydra	HVAEP10	38352947
I-cells	Sniffles2.INS.2225M9	3357	rnd-6_family-8764#LINE/RTE-RTE	HVAEP10	38357528
I-cells	Sniffles2.INS.226M0	5070	rnd-1_family-101#LINE/CR1	HVAEP1	4380159
I-cells	Sniffles2.INS.229DM1	1427	rnd-1_family-102#LINE/CR1	HVAEP2	36892295
I-cells	Sniffles2.INS.22BM6	4487	rnd-5_family-1868#LTR/ERVK	HVAEP7	3572371
I-cells	Sniffles2.INS.22F9M1	6021	rnd-5_family-2958#DNA/hAT-hATw	HVAEP2	37776431
I-cells	Sniffles2.INS.22F9M9	5922	rnd-1_family-453#DNA/hAT	HVAEP10	38796283
I-cells	Sniffles2.INS.2307M5	1317	rnd-1_family-306#DNA/hAT-Tip100	HVAEP6	48359194
I-cells	Sniffles2.INS.230EM5	6796	rnd-1_family-629#LINE/CR1	HVAEP6	48473403
I-cells	Sniffles2.INS.232MC	1800	rnd-4_family-660#LINE/L2	HVAEP13	1924752
I-cells	Sniffles2.INS.233AM8	6720	rnd-1_family-113#SINE/ID	HVAEP9	62998175
I-cells	Sniffles2.INS.234MC	2710	rnd-1_family-1076#DNA/TcMar-Fot1	HVAEP13	1930839
I-cells	Sniffles2.INS.238DM7	4059	rnd-3_family-182#LINE/RTE-X	HVAEP8	38591881
I-cells	Sniffles2.INS.238DM7	4059	rnd-3_family-182#LINE/RTE-X	HVAEP8	38591881
I-cells	Sniffles2.INS.23A8M7	1121	rnd-1_family-200#DNA/TcMar-Tc1	HVAEP8	38601461
I-cells	Sniffles2.INS.2401M8	2907	rnd-1_family-675#LINE/L2	HVAEP9	63700935
I-cells	Sniffles2.INS.2402M8	1330	rnd-1_family-530#SINE/tRNA	HVAEP9	63701900
I-cells	Sniffles2.INS.242CM7	8182	rnd-5_family-507#DNA/Sola-2	HVAEP8	39064383
I-cells	Sniffles2.INS.242M5	1814	rnd-5_family-1874#Unknown	HVAEP6	6462599
I-cells	Sniffles2.INS.249FM7	2290	rnd-1_family-9#DNA/PIF-Harbinger	HVAEP8	39421135
I-cells	Sniffles2.INS.259EM1	1312	rnd-1_family-200#DNA/TcMar-Tc1	HVAEP2	51131789
I-cells	Sniffles2.INS.25A7M1	4047	rnd-1_family-15#DNA/hAT-Ac	HVAEP2	51154950
I-cells	Sniffles2.INS.25A8M1	1429	rnd-5_family-2204#Unknown	HVAEP2	51137584
I-cells	Sniffles2.INS.25DBM1	2763	rnd-5_family-1638#DNA/Kolobok-Hydra	HVAEP2	51294478
I-cells	Sniffles2.INS.263AM7	4643	rnd-1_family-339#DNA/PIF-ISL2EU	HVAEP8	41195752
I-cells	Sniffles2.INS.263M0	2446	rnd-6_family-7464#DNA/hAT-Ac	HVAEP1	5060844
I-cells	Sniffles2.INS.2699M5	1673	rnd-5_family-3021#Unknown	HVAEP6	52966274
I-cells	Sniffles2.INS.269BM5	4590	rnd-1_family-861#DNA/CMC-EnSpm	HVAEP6	52966423
I-cells	Sniffles2.INS.26BM9	1260	rnd-1_family-200#DNA/TcMar-Tc1	HVAEP10	8358745
I-cells	Sniffles2.INS.26BM9	1260	rnd-1_family-200#DNA/TcMar-Tc1	HVAEP10	8358745
I-cells	Sniffles2.INS.26D3M1	2438	rnd-1_family-1179#DNA/hAT-Tag1	HVAEP2	52101853
I-cells	Sniffles2.INS.272DM7	1112	rnd-6_family-12951#DNA/TcMar-Fot1	HVAEP8	42095263
I-cells	Sniffles2.INS.276BM7	3418	rnd-1_family-1346#DNA/TcMar-Mariner	HVAEP8	42458564
I-cells	Sniffles2.INS.277DMC	1904	rnd-5_family-2796#LTR/Gypsy	HVAEP13	48384967
I-cells	Sniffles2.INS.27FM3	1396	rnd-6_family-4523#DNA/hAT-Tip100	HVAEP4	11522283
I-cells	Sniffles2.INS.284DMC	8547	rnd-1_family-128#LINE/CR1	HVAEP13	49144955
I-cells	Sniffles2.INS.2858MC	1136	rnd-5_family-2279#LTR/Copia	HVAEP13	49201971
I-cells	Sniffles2.INS.2874M7	5993	rnd-1_family-7#Unknown	HVAEP8	43932636
I-cells	Sniffles2.INS.288MC	2609	rnd-1_family-0#DNA/hAT-Charlie	HVAEP13	2122366
I-cells	Sniffles2.INS.28B9MC	3099	rnd-1_family-941#DNA/hAT-Charlie	HVAEP13	49528980
I-cells	Sniffles2.INS.28CDM9	5463	rnd-1_family-328#DNA/hAT-Ac	HVAEP10	44678093
I-cells	Sniffles2.INS.28F4M9	17035	rnd-1_family-317#DNA/Kolobok-Hydra	HVAEP10	44838736
I-cells	Sniffles2.INS.28F7M7	10357	rnd-6_family-1269#DNA/hAT-Tip100	HVAEP8	44456984
I-cells	Sniffles2.INS.2936M5	3136	rnd-5_family-539#DNA/TcMar-Fot1	HVAEP6	58768409
I-cells	Sniffles2.INS.2936MC	1210	rnd-1_family-55#DNA/PIF-Harbinger	HVAEP13	49910713
I-cells	Sniffles2.INS.293EM7	2277	rnd-1_family-186#LINE/RTE-BovB	HVAEP8	44738373
I-cells	Sniffles2.INS.294AM5	3758	rnd-1_family-675#LINE/L2	HVAEP6	59037679
I-cells	Sniffles2.INS.2975M5	2797	rnd-6_family-10749#DNA/P	HVAEP6	59860104
I-cells	Sniffles2.INS.297EM7	5141	rnd-4_family-650#DNA/MULE-MuDR	HVAEP8	45084568
I-cells	Sniffles2.INS.297FM7	1793	rnd-5_family-934#LINE/R1	HVAEP8	45085065
I-cells	Sniffles2.INS.29DAMC	8831	rnd-5_family-2313#DNA/hAT-hATw	HVAEP13	50594585
I-cells	Sniffles2.INS.29E7M9	7283	rnd-1_family-477#DNA/Kolobok-Hydra	HVAEP10	45734848
I-cells	Sniffles2.INS.29FFM5	3891	rnd-6_family-6120#DNA/hAT-Tip100	HVAEP6	62353978
I-cells	Sniffles2.INS.2A47MC	5933	rnd-5_family-830#DNA/P	HVAEP13	50911366
I-cells	Sniffles2.INS.2A60M7	3008	rnd-5_family-673#Unknown	HVAEP8	46441653
I-cells	Sniffles2.INS.2A61M7	7295	rnd-1_family-102#LINE/CR1	HVAEP8	46441615
I-cells	Sniffles2.INS.2A7FM9	1606	rnd-1_family-358#DNA/TcMar-Tc1	HVAEP10	46335252
I-cells	Sniffles2.INS.2A97M7	5554	rnd-5_family-165#DNA/Academ-1	HVAEP8	46585224
I-cells	Sniffles2.INS.2A97M9	2232	rnd-6_family-2467#LINE/CR1	HVAEP10	46472614
I-cells	Sniffles2.INS.2AC1M1	2026	rnd-4_family-650#DNA/MULE-MuDR	HVAEP2	56210032
I-cells	Sniffles2.INS.2BB8M7	9112	rnd-1_family-852#DNA/P	HVAEP8	47131657
I-cells	Sniffles2.INS.2BD2M2	4642	rnd-1_family-80#DNA/hAT-Tip100	HVAEP3	59624215
I-cells	Sniffles2.INS.2BEDM9	5509	rnd-1_family-544#DNA/CMC-Transib	HVAEP10	47573254
I-cells	Sniffles2.INS.2BFFM1	12185	rnd-6_family-1220#DNA/CMC-EnSpm	HVAEP2	57892387
I-cells	Sniffles2.INS.2C03M9	2260	rnd-5_family-1868#LTR/ERVK	HVAEP10	47617642
I-cells	Sniffles2.INS.2C04M9	2429	rnd-5_family-1868#LTR/ERVK	HVAEP10	47615931
I-cells	Sniffles2.INS.2C1BM1	2041	rnd-6_family-3108#LINE/CR1	HVAEP2	57956682
I-cells	Sniffles2.INS.2C1EMC	2497	rnd-1_family-680#DNA/Sola-2	HVAEP13	52421598
I-cells	Sniffles2.INS.2C4M7	5403	rnd-5_family-951#DNA/Sola-2	HVAEP8	2425216
I-cells	Sniffles2.INS.2C6M5	3411	rnd-6_family-3672#DNA/hAT-Blackjack	HVAEP6	7866253
I-cells	Sniffles2.INS.2C90M7	5796	rnd-1_family-1#DNA/hAT	HVAEP8	47575116
I-cells	Sniffles2.INS.2CA2M1	3623	rnd-6_family-4757#Unknown	HVAEP2	58594399
I-cells	Sniffles2.INS.2CADM1	1185	rnd-1_family-250#LINE/Penelope	HVAEP2	58669117
I-cells	Sniffles2.INS.2CB1M7	12346	rnd-1_family-352#DNA/hAT-Tip100	HVAEP8	47599104
I-cells	Sniffles2.INS.2CDBM1	4609	rnd-6_family-1089#DNA/Sola-2	HVAEP2	58808102
I-cells	Sniffles2.INS.2CE0M7	3650	rnd-1_family-585#DNA/hAT-hATm	HVAEP8	47692091
I-cells	Sniffles2.INS.2CE0M7	3650	rnd-1_family-585#DNA/hAT-hATm	HVAEP8	47692091
I-cells	Sniffles2.INS.2D13MC	1657	rnd-5_family-5559#LINE/CR1	HVAEP13	53220011
I-cells	Sniffles2.INS.2D21MC	2925	rnd-1_family-728#DNA/Sola-2	HVAEP13	53275771
I-cells	Sniffles2.INS.2D24MC	1170	rnd-1_family-57#LINE/Dong-R4	HVAEP13	53278386
I-cells	Sniffles2.INS.2D76MC	7753	rnd-6_family-10726#DNA/Sola-1	HVAEP13	53542389
I-cells	Sniffles2.INS.2D9EMC	3021	rnd-1_family-55#DNA/PIF-Harbinger	HVAEP13	53660620
I-cells	Sniffles2.INS.2DA7M2	8953	rnd-6_family-4862#Unknown	HVAEP3	63292400
I-cells	Sniffles2.INS.2DADM1	3394	rnd-1_family-790#DNA/TcMar-Tc1	HVAEP2	59929186
I-cells	Sniffles2.INS.2DAEMC	1081	rnd-5_family-3369#DNA/TcMar-Tc1	HVAEP13	53789470
I-cells	Sniffles2.INS.2DCM6	1959	rnd-5_family-2827#DNA/hAT-Ac	HVAEP7	4044214
I-cells	Sniffles2.INS.2DEMC	7099	rnd-6_family-2221#DNA/hAT-Ac	HVAEP13	2429803
I-cells	Sniffles2.INS.2E29M7	3511	rnd-1_family-23#LTR/ERV1	HVAEP8	48840950
I-cells	Sniffles2.INS.2E37M9	2677	rnd-1_family-939#DNA/Sola-2	HVAEP10	49776316
I-cells	Sniffles2.INS.2E48M7	6843	rnd-1_family-30#DNA/Zisupton	HVAEP8	48928091
I-cells	Sniffles2.INS.2E64M9	3941	rnd-1_family-0#DNA/hAT-Charlie	HVAEP10	49968864
I-cells	Sniffles2.INS.2E7BMC	4035	rnd-1_family-1440#DNA/hAT-hATm	HVAEP13	54773459
I-cells	Sniffles2.INS.2E7FM1	1559	rnd-6_family-2021#LINE/CR1	HVAEP2	61108202
I-cells	Sniffles2.INS.2EB7MC	4031	rnd-6_family-2521#DNA/hAT-Blackjack	HVAEP13	54987908
I-cells	Sniffles2.INS.2EE5M1	1869	rnd-1_family-479#LTR/Copia	HVAEP2	62239026
I-cells	Sniffles2.INS.2F14M7	3221	rnd-5_family-2281#DNA/hAT-Tip100	HVAEP8	49909653
I-cells	Sniffles2.INS.2F32MC	2291	rnd-5_family-4725#DNA/TcMar-Tc1	HVAEP13	55402758
I-cells	Sniffles2.INS.2F36M1	4528	rnd-1_family-422#LINE/RTE-BovB	HVAEP2	62987937
I-cells	Sniffles2.INS.2F44M1	1808	rnd-6_family-133#SINE/tRNA	HVAEP2	63000840
I-cells	Sniffles2.INS.2F5DM1	1553	rnd-5_family-6980#DNA/TcMar-Tc1	HVAEP2	63183587
I-cells	Sniffles2.INS.2F62MC	2138	rnd-1_family-111#LINE/CR1	HVAEP13	55541545
I-cells	Sniffles2.INS.2FF3M9	8268	rnd-5_family-1009#Unknown	HVAEP10	51524896
I-cells	Sniffles2.INS.2ME	1160	rnd-1_family-939#DNA/Sola-2	HVAEP15	81795
I-cells	Sniffles2.INS.309DM9	10249	rnd-6_family-8900#DNA/CMC-Chapaev	HVAEP10	52093343
I-cells	Sniffles2.INS.30D2M1	4917	rnd-1_family-102#LINE/CR1	HVAEP2	64959730
I-cells	Sniffles2.INS.30F2M7	3723	rnd-1_family-675#LINE/L2	HVAEP8	52059000
I-cells	Sniffles2.INS.30F3M7	3370	rnd-1_family-178#DNA/CMC-Transib	HVAEP8	52066598
I-cells	Sniffles2.INS.318MB	4379	rnd-6_family-2875#DNA/hAT-hATm	HVAEP12	9374530
I-cells	Sniffles2.INS.31A3M1	3126	rnd-6_family-2675#LINE/L2	HVAEP2	65941120
I-cells	Sniffles2.INS.31BMD	1761	rnd-5_family-1047#DNA/TcMar-Tc1	HVAEP14	2559027
I-cells	Sniffles2.INS.31C8M1	2193	rnd-5_family-1766#DNA/Sola-1	HVAEP2	66012758
I-cells	Sniffles2.INS.3226M7	5044	rnd-6_family-3474#LTR/Gypsy	HVAEP8	53197964
I-cells	Sniffles2.INS.3242M9	2374	rnd-1_family-635#DNA/hAT-Ac	HVAEP10	53738669
I-cells	Sniffles2.INS.3243M9	2167	rnd-5_family-4605#DNA/CMC-EnSpm	HVAEP10	53741205
I-cells	Sniffles2.INS.3265M7	1414	rnd-6_family-6522#DNA/TcMar-Tc1	HVAEP8	53562961
I-cells	Sniffles2.INS.3268M1	1012	rnd-5_family-1442#DNA/hAT-Tip100	HVAEP2	66408666
I-cells	Sniffles2.INS.32D9M7	3581	rnd-5_family-7798#DNA/hAT-Ac	HVAEP8	54085296
I-cells	Sniffles2.INS.32DM6	1599	rnd-5_family-3275#DNA/hAT-hATm	HVAEP7	4277807
I-cells	Sniffles2.INS.3302M7	2247	rnd-6_family-869#DNA/Kolobok-Hydra	HVAEP8	54164914
I-cells	Sniffles2.INS.330DM1	2361	rnd-3_family-910#DNA/Zator	HVAEP2	66928208
I-cells	Sniffles2.INS.3318M1	1306	rnd-5_family-536#DNA/MULE-MuDR	HVAEP2	66932552
I-cells	Sniffles2.INS.331EM7	2217	rnd-5_family-2308#DNA/PiggyBac	HVAEP8	54263883
I-cells	Sniffles2.INS.3352M9	1043	rnd-6_family-4495#LTR/Gypsy	HVAEP10	54306175
I-cells	Sniffles2.INS.3353M9	1166	rnd-4_family-650#DNA/MULE-MuDR	HVAEP10	54309652
I-cells	Sniffles2.INS.336M4	1314	rnd-1_family-530#SINE/tRNA	HVAEP5	14331462
I-cells	Sniffles2.INS.3397M1	1769	rnd-1_family-97#DNA/hAT-Tip100	HVAEP2	67452668
I-cells	Sniffles2.INS.339M1	1032	rnd-3_family-263#DNA/MULE-MuDR	HVAEP2	2169289
I-cells	Sniffles2.INS.33CM1	7627	rnd-6_family-1934#Unknown	HVAEP2	2169557
I-cells	Sniffles2.INS.33E9M1	1351	rnd-6_family-937#DNA/TcMar-Fot1	HVAEP2	67767014
I-cells	Sniffles2.INS.3463M7	3534	rnd-1_family-0#DNA/hAT-Charlie	HVAEP8	55785926
I-cells	Sniffles2.INS.34CM6	3034	rnd-1_family-309#DNA/TcMar-Fot1	HVAEP7	4357437
I-cells	Sniffles2.INS.3517M1	3648	rnd-1_family-9#DNA/PIF-Harbinger	HVAEP2	69327946
I-cells	Sniffles2.INS.3520M1	1786	rnd-6_family-34#LTR/Gypsy	HVAEP2	69362616
I-cells	Sniffles2.INS.3561M1	2721	rnd-1_family-17#RC/Helitron	HVAEP2	69562427
I-cells	Sniffles2.INS.35AFM7	2889	rnd-1_family-55#DNA/PIF-Harbinger	HVAEP8	57380891
I-cells	Sniffles2.INS.363BM1	1390	rnd-1_family-341#DNA/TcMar-Fot1	HVAEP2	70409619
I-cells	Sniffles2.INS.367MD	6907	rnd-6_family-3263#DNA/P	HVAEP14	2778452
I-cells	Sniffles2.INS.3732M1	6781	rnd-6_family-2429#LTR/Gypsy	HVAEP2	71375962
I-cells	Sniffles2.INS.374M3	1783	rnd-6_family-2433#DNA/TcMar-Mariner	HVAEP4	16123995
I-cells	Sniffles2.INS.375M1	1840	rnd-5_family-6448#DNA/Sola-2	HVAEP2	2327928
I-cells	Sniffles2.INS.376M3	3840	rnd-5_family-2629#DNA/hAT-Ac	HVAEP4	16159091
I-cells	Sniffles2.INS.37F6M1	2380	rnd-1_family-0#DNA/hAT-Charlie	HVAEP2	72192980
I-cells	Sniffles2.INS.388BM1	1961	rnd-1_family-695#LINE/Proto2	HVAEP2	72997362
I-cells	Sniffles2.INS.38D5M1	1305	rnd-6_family-4871#DNA/CMC-Transib	HVAEP2	73328489
I-cells	Sniffles2.INS.3952M1	3568	rnd-1_family-527#DNA/TcMar-Fot1	HVAEP2	73847576
I-cells	Sniffles2.INS.3994M1	3867	rnd-1_family-340#Unknown	HVAEP2	74187929
I-cells	Sniffles2.INS.39D0M1	998	rnd-4_family-650#DNA/MULE-MuDR	HVAEP2	74390222
I-cells	Sniffles2.INS.3B2MC	3217	rnd-6_family-6517#DNA/hAT-Tip100	HVAEP13	3569704
I-cells	Sniffles2.INS.3B9M5	13448	rnd-6_family-4206#DNA/hAT-hAT6	HVAEP6	9835853
I-cells	Sniffles2.INS.3BBMD	1667	rnd-6_family-2021#LINE/CR1	HVAEP14	3060855
I-cells	Sniffles2.INS.3DEM1	1446	rnd-1_family-102#LINE/CR1	HVAEP2	2631964
I-cells	Sniffles2.INS.3FEM9	1357	rnd-4_family-650#DNA/MULE-MuDR	HVAEP10	10060795
I-cells	Sniffles2.INS.410M1	2843	rnd-6_family-655#DNA/Academ-1	HVAEP2	2835499
I-cells	Sniffles2.INS.432M2	3160	rnd-4_family-1663#DNA/Maverick	HVAEP3	4610257
I-cells	Sniffles2.INS.433M6	3829	rnd-6_family-1781#DNA/hAT-Tip100	HVAEP7	5029123
I-cells	Sniffles2.INS.45BMC	1344	rnd-1_family-530#SINE/tRNA	HVAEP13	4079499
I-cells	Sniffles2.INS.45EM2	1119	rnd-5_family-5811#Unknown	HVAEP3	4744593
I-cells	Sniffles2.INS.4A7M1	1928	rnd-1_family-267#DNA/TcMar-Fot1	HVAEP2	3352383
I-cells	Sniffles2.INS.4B5MC	4121	rnd-1_family-1306#LINE/RTE-BovB	HVAEP13	4312967
I-cells	Sniffles2.INS.4D8MD	1870	rnd-5_family-2401#DNA/CMC-Transib	HVAEP14	4046774
I-cells	Sniffles2.INS.4DDM2	1919	rnd-5_family-3369#DNA/TcMar-Tc1	HVAEP3	5158697
I-cells	Sniffles2.INS.4E0M6	1056	rnd-1_family-401#LINE/Penelope	HVAEP7	6351664
I-cells	Sniffles2.INS.4F2MB	2468	rnd-1_family-73#Unknown	HVAEP12	11881811
I-cells	Sniffles2.INS.4FEM6	1713	rnd-1_family-139#LINE/CR1	HVAEP7	6447059
I-cells	Sniffles2.INS.531M1	2416	rnd-5_family-440#DNA/hAT	HVAEP2	3690505
I-cells	Sniffles2.INS.54EM1	5113	rnd-5_family-2389#DNA/hAT-Tip100	HVAEP2	3713186
I-cells	Sniffles2.INS.558M1	2875	rnd-5_family-3556#DNA/TcMar-Fot1	HVAEP2	3772072
I-cells	Sniffles2.INS.55M0	5021	rnd-1_family-53#DNA/hAT-Charlie	HVAEP1	506987
I-cells	Sniffles2.INS.56MD	4680	rnd-5_family-8976#LINE/Proto2	HVAEP14	403519
I-cells	Sniffles2.INS.57MD	3851	rnd-6_family-2156#DNA/MULE-MuDR	HVAEP14	404725
I-cells	Sniffles2.INS.5ABM3	3161	rnd-5_family-3296#DNA/hAT-Charlie	HVAEP4	22979323
I-cells	Sniffles2.INS.5B5M9	6494	rnd-1_family-474#DNA/hAT-hATx	HVAEP10	11775760
I-cells	Sniffles2.INS.5B6M1	5094	rnd-5_family-2389#DNA/hAT-Tip100	HVAEP2	4008305
I-cells	Sniffles2.INS.5C8M9	7991	rnd-1_family-1#DNA/hAT	HVAEP10	11827241
I-cells	Sniffles2.INS.5E2M6	1922	rnd-6_family-4374#DNA/hAT-Tip100	HVAEP7	7120341
I-cells	Sniffles2.INS.5E8M9	1858	rnd-6_family-11082#Unknown	HVAEP10	11965633
I-cells	Sniffles2.INS.5F8M5	5859	rnd-4_family-467#LINE/L1	HVAEP6	14365086
I-cells	Sniffles2.INS.5F9M5	3282	rnd-1_family-45#DNA/TcMar-Tc1	HVAEP6	14365407
I-cells	Sniffles2.INS.612M4	3948	rnd-6_family-5297#DNA/hAT-hATm	HVAEP5	17589539
I-cells	Sniffles2.INS.614M9	1814	rnd-5_family-1047#DNA/TcMar-Tc1	HVAEP10	12140797
I-cells	Sniffles2.INS.629M4	8973	rnd-1_family-101#LINE/CR1	HVAEP5	17691759
I-cells	Sniffles2.INS.642M1	19264	rnd-6_family-508#DNA/hAT-Pegasus	HVAEP2	4597200
I-cells	Sniffles2.INS.642ME	3984	rnd-1_family-1306#LINE/RTE-BovB	HVAEP15	28331712
I-cells	Sniffles2.INS.65AM7	1153	rnd-6_family-3627#DNA/Zisupton	HVAEP8	5238918
I-cells	Sniffles2.INS.65FM6	5850	rnd-5_family-2313#DNA/hAT-hATw	HVAEP7	7616930
I-cells	Sniffles2.INS.668MA	1125	rnd-3_family-263#DNA/MULE-MuDR	HVAEP11	27489337
I-cells	Sniffles2.INS.67FM1	3713	rnd-1_family-101#LINE/CR1	HVAEP2	4765154
I-cells	Sniffles2.INS.6BM6	1301	rnd-2_family-53#LINE/Penelope	HVAEP7	1637297
I-cells	Sniffles2.INS.6D0MD	7472	rnd-6_family-7688#LTR/Gypsy	HVAEP14	6516055
I-cells	Sniffles2.INS.6D1MD	5141	rnd-6_family-1220#DNA/CMC-EnSpm	HVAEP14	6523912
I-cells	Sniffles2.INS.6D6M4	5565	rnd-5_family-3246#Unknown	HVAEP5	18403332
I-cells	Sniffles2.INS.70EM7	8079	rnd-1_family-113#SINE/ID	HVAEP8	5843976
I-cells	Sniffles2.INS.70FM7	1062	rnd-1_family-515#DNA/TcMar-Fot1	HVAEP8	5844414
I-cells	Sniffles2.INS.710M7	8034	rnd-1_family-30#DNA/Zisupton	HVAEP8	5847401
I-cells	Sniffles2.INS.711M7	5439	rnd-1_family-53#DNA/hAT-Charlie	HVAEP8	5847582
I-cells	Sniffles2.INS.73AM9	1476	rnd-1_family-390#LINE/L2	HVAEP10	13485174
I-cells	Sniffles2.INS.757M4	2863	rnd-6_family-3478#LINE/L2	HVAEP5	18869991
I-cells	Sniffles2.INS.766M9	3700	rnd-1_family-109#LINE/CR1	HVAEP10	13695466
I-cells	Sniffles2.INS.78AMD	2799	rnd-6_family-34#LTR/Gypsy	HVAEP14	7487193
I-cells	Sniffles2.INS.7A5M3	2801	rnd-1_family-111#LINE/CR1	HVAEP4	26091276
I-cells	Sniffles2.INS.7AM2	1440	rnd-6_family-2943#DNA/Maverick	HVAEP3	440527
I-cells	Sniffles2.INS.7B9MC	1493	rnd-6_family-3108#LINE/CR1	HVAEP13	7375031
I-cells	Sniffles2.INS.7BFMD	1451	rnd-5_family-3556#DNA/TcMar-Fot1	HVAEP14	7716601
I-cells	Sniffles2.INS.7CM1	2344	rnd-1_family-336#DNA/CMC-Chapaev	HVAEP2	305177
I-cells	Sniffles2.INS.7E5M7	3183	rnd-1_family-172#LINE/L2	HVAEP8	6563658
I-cells	Sniffles2.INS.7E7M7	6339	rnd-1_family-73#Unknown	HVAEP8	6561998
I-cells	Sniffles2.INS.7EMD	1274	rnd-6_family-3108#LINE/CR1	HVAEP14	507047
I-cells	Sniffles2.INS.7F8M8	1805	rnd-1_family-102#LINE/CR1	HVAEP9	35348279
I-cells	Sniffles2.INS.830M8	5943	rnd-6_family-9295#DNA/hAT-Tip100	HVAEP9	35656791
I-cells	Sniffles2.INS.849MC	3273	rnd-6_family-1781#DNA/hAT-Tip100	HVAEP13	7727816
I-cells	Sniffles2.INS.85CM1	7120	rnd-1_family-1#DNA/hAT	HVAEP2	6822661
I-cells	Sniffles2.INS.85EM1	1892	rnd-1_family-139#LINE/CR1	HVAEP2	6828054
I-cells	Sniffles2.INS.865M1	4990	rnd-1_family-178#DNA/CMC-Transib	HVAEP2	6859357
I-cells	Sniffles2.INS.89AM6	6622	rnd-1_family-756#LINE/Rex-Babar	HVAEP7	10849470
I-cells	Sniffles2.INS.8A5M4	7574	rnd-1_family-433#DNA/TcMar-Tigger	HVAEP5	20099240
I-cells	Sniffles2.INS.8AAM7	1077	rnd-6_family-3108#LINE/CR1	HVAEP8	7370625
I-cells	Sniffles2.INS.8CCM4	5211	rnd-1_family-39#DNA/TcMar-Mariner	HVAEP5	20200016
I-cells	Sniffles2.INS.8CDM4	3678	rnd-6_family-3316#Unknown	HVAEP5	20203326
I-cells	Sniffles2.INS.8E9M2	2583	rnd-5_family-1307#DNA/TcMar-Mariner	HVAEP3	10484332
I-cells	Sniffles2.INS.8EBM1	1532	rnd-5_family-2281#DNA/hAT-Tip100	HVAEP2	7546586
I-cells	Sniffles2.INS.8F2M1	3280	rnd-6_family-11668#DNA/hAT-hobo	HVAEP2	7578194
I-cells	Sniffles2.INS.901M7	1749	rnd-6_family-8975#Unknown	HVAEP8	7598018
I-cells	Sniffles2.INS.907M7	2781	rnd-1_family-39#DNA/TcMar-Mariner	HVAEP8	7691734
I-cells	Sniffles2.INS.91CM7	1216	rnd-6_family-2052#SINE/Alu	HVAEP8	7707840
I-cells	Sniffles2.INS.937M2	3509	rnd-5_family-1442#DNA/hAT-Tip100	HVAEP3	10903559
I-cells	Sniffles2.INS.94CM6	4816	rnd-6_family-25#DNA/hAT-Ac	HVAEP7	11772029
I-cells	Sniffles2.INS.95FMC	3311	rnd-6_family-5170#LINE/CR1	HVAEP13	8644116
I-cells	Sniffles2.INS.969M7	1236	rnd-1_family-719#Unknown	HVAEP8	8021628
I-cells	Sniffles2.INS.973M3	1227	rnd-1_family-73#Unknown	HVAEP4	30276157
I-cells	Sniffles2.INS.99EM2	1359	rnd-1_family-530#SINE/tRNA	HVAEP3	11338177
I-cells	Sniffles2.INS.99FM2	7480	rnd-1_family-30#DNA/Zisupton	HVAEP3	11336862
I-cells	Sniffles2.INS.9A1M2	1606	rnd-6_family-9829#DNA/TcMar-Fot1	HVAEP3	11337300
I-cells	Sniffles2.INS.9A9M3	19893	rnd-1_family-388#DNA/Sola-2	HVAEP4	30725586
I-cells	Sniffles2.INS.9ACMC	2184	rnd-5_family-1521#DNA/CMC-Transib	HVAEP13	9135318
I-cells	Sniffles2.INS.9AFM1	4718	rnd-1_family-178#DNA/CMC-Transib	HVAEP2	8034748
I-cells	Sniffles2.INS.9C8M6	1946	rnd-1_family-981#DNA/Zator	HVAEP7	12143034
I-cells	Sniffles2.INS.9CEM1	1138	rnd-6_family-585#LTR/Gypsy	HVAEP2	8110673
I-cells	Sniffles2.INS.9D5M4	3454	rnd-1_family-911#DNA/hAT-hATm	HVAEP5	21377083
I-cells	Sniffles2.INS.9E0M0	8835	rnd-1_family-0#DNA/hAT-Charlie	HVAEP1	24515722
I-cells	Sniffles2.INS.9E8M1	4127	rnd-6_family-2593#DNA/hAT-Tip100	HVAEP2	8221443
I-cells	Sniffles2.INS.A24M4	2427	rnd-4_family-660#LINE/L2	HVAEP5	21521683
I-cells	Sniffles2.INS.A33M1	2758	rnd-1_family-477#DNA/Kolobok-Hydra	HVAEP2	8605882
I-cells	Sniffles2.INS.A5EM1	1064	rnd-5_family-6439#DNA/hAT-hATm	HVAEP2	8948611
I-cells	Sniffles2.INS.A5FM1	2841	rnd-1_family-19#DNA/hAT-Ac	HVAEP2	8960475
I-cells	Sniffles2.INS.A64M4	4131	rnd-1_family-356#Unknown	HVAEP5	21653730
I-cells	Sniffles2.INS.ABDMC	1762	rnd-1_family-287#DNA/TcMar-Tc1	HVAEP13	9951627
I-cells	Sniffles2.INS.AD0M8	1286	rnd-1_family-200#DNA/TcMar-Tc1	HVAEP9	37943597
I-cells	Sniffles2.INS.AE2M9	6577	rnd-5_family-4895#DNA/hAT-Charlie	HVAEP10	16756159
I-cells	Sniffles2.INS.B01M7	5365	rnd-3_family-182#LINE/RTE-X	HVAEP8	8872851
I-cells	Sniffles2.INS.B0DM4	6300	rnd-1_family-102#LINE/CR1	HVAEP5	22741235
I-cells	Sniffles2.INS.B0EMB	1777	rnd-6_family-7907#DNA/TcMar-Fot1	HVAEP12	38274389
I-cells	Sniffles2.INS.B3DM4	1366	rnd-6_family-585#LTR/Gypsy	HVAEP5	22897625
I-cells	Sniffles2.INS.B78MC	1327	rnd-1_family-200#DNA/TcMar-Tc1	HVAEP13	10957106
I-cells	Sniffles2.INS.B7FMC	1294	rnd-5_family-50#LINE/CR1	HVAEP13	10955549
I-cells	Sniffles2.INS.B8AM7	1309	rnd-6_family-1284#LTR/Gypsy	HVAEP8	9301129
I-cells	Sniffles2.INS.B8FM4	1384	rnd-1_family-3#DNA/TcMar-Tc1	HVAEP5	23247649
I-cells	Sniffles2.INS.B98M0	1297	rnd-5_family-1502#LINE/CR1	HVAEP1	28223607
I-cells	Sniffles2.INS.BB0M0	4264	rnd-5_family-831#DNA/hAT-Tip100	HVAEP1	28312140
I-cells	Sniffles2.INS.BD1M3	5177	rnd-5_family-2646#RC/Helitron	HVAEP4	34832030
I-cells	Sniffles2.INS.BD3M1	5692	rnd-5_family-1806#DNA/hAT-Ac	HVAEP2	10621118
I-cells	Sniffles2.INS.BM1	7333	rnd-6_family-12719#DNA/hAT-hATw	HVAEP2	72573
I-cells	Sniffles2.INS.C07M0	1164	rnd-5_family-934#LINE/R1	HVAEP1	28766535
I-cells	Sniffles2.INS.C1DM8	1455	rnd-1_family-287#DNA/TcMar-Tc1	HVAEP9	39455700
I-cells	Sniffles2.INS.C27M8	1733	rnd-6_family-2177#LINE/CR1	HVAEP9	39499872
I-cells	Sniffles2.INS.C28M8	4099	rnd-6_family-6154#DNA/hAT-Ac	HVAEP9	39497853
I-cells	Sniffles2.INS.C2FM8	6063	rnd-1_family-861#DNA/CMC-EnSpm	HVAEP9	39504688
I-cells	Sniffles2.INS.C30M8	1455	rnd-1_family-101#LINE/CR1	HVAEP9	39515292
I-cells	Sniffles2.INS.C31M7	6335	rnd-6_family-11082#Unknown	HVAEP8	10097641
I-cells	Sniffles2.INS.C42ME	1955	rnd-6_family-4356#DNA/Kolobok-Hydra	HVAEP15	52517404
I-cells	Sniffles2.INS.C4EM4	1701	rnd-5_family-1047#DNA/TcMar-Tc1	HVAEP5	24016239
I-cells	Sniffles2.INS.C56M4	6187	rnd-1_family-73#Unknown	HVAEP5	24074332
I-cells	Sniffles2.INS.C6DM8	2922	rnd-4_family-83#DNA/P	HVAEP9	39724741
I-cells	Sniffles2.INS.C91ME	1360	rnd-1_family-0#DNA/hAT-Charlie	HVAEP15	53176523
I-cells	Sniffles2.INS.C97MC	2703	rnd-1_family-74#DNA/TcMar-Tc1	HVAEP13	11851644
I-cells	Sniffles2.INS.CACMC	1785	rnd-6_family-11082#Unknown	HVAEP13	11937020
I-cells	Sniffles2.INS.CADMC	4468	rnd-1_family-832#DNA/TcMar-Tc1	HVAEP13	11915370
I-cells	Sniffles2.INS.CBEM7	4120	rnd-5_family-2251#DNA/Sola-2	HVAEP8	10663013
I-cells	Sniffles2.INS.CC3M1	5196	rnd-1_family-228#DNA/Sola-2	HVAEP2	11661085
I-cells	Sniffles2.INS.CC4M1	3083	rnd-6_family-11134#DNA/CMC-Chapaev	HVAEP2	11661508
I-cells	Sniffles2.INS.CD0M8	3162	rnd-5_family-2096#DNA/hAT-hATx	HVAEP9	40060807
I-cells	Sniffles2.INS.CD0ME	1292	rnd-1_family-200#DNA/TcMar-Tc1	HVAEP15	53469478
I-cells	Sniffles2.INS.CDCM2	2511	rnd-5_family-4745#LINE/Rex-Babar	HVAEP3	15629478
I-cells	Sniffles2.INS.D0DM7	3135	rnd-5_family-4748#DNA/Sola-1	HVAEP8	11034008
I-cells	Sniffles2.INS.D13M1	2878	rnd-1_family-231#LINE/CR1	HVAEP2	11799263
I-cells	Sniffles2.INS.D16M7	3146	rnd-6_family-1978#LINE/Rex-Babar	HVAEP8	11077854
I-cells	Sniffles2.INS.D51M7	3238	rnd-5_family-2660#DNA/hAT-hATm	HVAEP8	11220458
I-cells	Sniffles2.INS.D52M7	10784	rnd-6_family-4646#DNA/Academ-1	HVAEP8	11222094
I-cells	Sniffles2.INS.D62M7	2204	rnd-4_family-563#LTR/Gypsy	HVAEP8	11284155
I-cells	Sniffles2.INS.D90M0	3456	rnd-1_family-527#DNA/TcMar-Fot1	HVAEP1	30367343
I-cells	Sniffles2.INS.D98MB	10232	rnd-1_family-101#LINE/CR1	HVAEP12	49033181
I-cells	Sniffles2.INS.DA3M7	1166	rnd-4_family-467#LINE/L1	HVAEP8	11410088
I-cells	Sniffles2.INS.DAFM0	3459	rnd-6_family-585#LTR/Gypsy	HVAEP1	30437381
I-cells	Sniffles2.INS.DC5M4	2832	rnd-6_family-1822#DNA/PIF-Harbinger	HVAEP5	25416737
I-cells	Sniffles2.INS.DF5M1	1012	rnd-1_family-271#Unknown	HVAEP2	12279811
I-cells	Sniffles2.INS.DFCMA	7271	rnd-5_family-2690#DNA/hAT-Ac	HVAEP11	41221903
I-cells	Sniffles2.INS.DFM0	2249	rnd-6_family-3108#LINE/CR1	HVAEP1	1346066
I-cells	Sniffles2.INS.E2DMC	1935	rnd-5_family-5329#DNA/Kolobok-Hydra	HVAEP13	12996842
I-cells	Sniffles2.INS.E33M0	3265	rnd-1_family-118#DNA/IS3EU	HVAEP1	30738228
I-cells	Sniffles2.INS.E33M8	1317	rnd-1_family-186#LINE/RTE-BovB	HVAEP9	42011746
I-cells	Sniffles2.INS.E4AM3	17145	rnd-5_family-4#DNA/hAT-Charlie	HVAEP4	38473447
I-cells	Sniffles2.INS.E60M0	2626	rnd-5_family-5294#DNA/hAT-hATm	HVAEP1	30853371
I-cells	Sniffles2.INS.E67M7	2873	rnd-1_family-55#DNA/PIF-Harbinger	HVAEP8	12427866
I-cells	Sniffles2.INS.E8DM0	1795	rnd-6_family-3083#Unknown	HVAEP1	30924358
I-cells	Sniffles2.INS.E8FM4	1653	rnd-1_family-378#DNA/TcMar-Tc1	HVAEP5	26571661
I-cells	Sniffles2.INS.EA1M1	1856	rnd-6_family-1286#LTR/Gypsy	HVAEP2	12829440
I-cells	Sniffles2.INS.EB8M1	1171	rnd-1_family-102#LINE/CR1	HVAEP2	12901560
I-cells	Sniffles2.INS.ED1MB	5336	rnd-1_family-1306#LINE/RTE-BovB	HVAEP12	50658465
I-cells	Sniffles2.INS.ED1MC	7241	rnd-6_family-1601#DNA/CMC-EnSpm	HVAEP13	13654589
I-cells	Sniffles2.INS.EF3M8	1783	rnd-5_family-934#LINE/R1	HVAEP9	42796903
I-cells	Sniffles2.INS.EF7M1	4523	rnd-1_family-231#LINE/CR1	HVAEP2	13334147
I-cells	Sniffles2.INS.F15M1	2529	rnd-4_family-1505#DNA/CMC-EnSpm	HVAEP2	13607404
I-cells	Sniffles2.INS.F30MD	3269	rnd-5_family-365#Unknown	HVAEP14	39113551
I-cells	Sniffles2.INS.F39M4	1603	rnd-5_family-5559#LINE/CR1	HVAEP5	27259629
I-cells	Sniffles2.INS.F43M8	1325	rnd-1_family-530#SINE/tRNA	HVAEP9	43272884
I-cells	Sniffles2.INS.F5EMA	2049	rnd-5_family-4677#DNA/CMC-EnSpm	HVAEP11	43196053
I-cells	Sniffles2.INS.F85M4	1648	rnd-6_family-1357#DNA/Sola-1	HVAEP5	27572861
I-cells	Sniffles2.INS.F88M5	2122	rnd-1_family-488#DNA/Sola-3	HVAEP6	27806687
I-cells	Sniffles2.INS.F90M7	2053	rnd-1_family-1443#DNA/CMC-Transib	HVAEP8	13492882
I-cells	Sniffles2.INS.FA8M8	7593	rnd-5_family-2313#DNA/hAT-hATw	HVAEP9	43713835
I-cells	Sniffles2.INS.FF1M7	2420	rnd-1_family-200#DNA/TcMar-Tc1	HVAEP8	13859297
I-cells	Sniffles2.INS.FF8MC	8803	rnd-1_family-340#Unknown	HVAEP13	14741397
Non-i-cells	Sniffles2.INS.1009M1	3115	rnd-1_family-200#DNA/TcMar-Tc1	HVAEP2	14415720
Non-i-cells	Sniffles2.INS.100DM1	3730	rnd-6_family-16691#DNA/CMC-Chapaev	HVAEP2	14424205
Non-i-cells	Sniffles2.INS.1028M2	3889	rnd-1_family-424#DNA/PIF-ISL2EU	HVAEP3	18700189
Non-i-cells	Sniffles2.INS.103DM4	7872	rnd-1_family-71#Unknown	HVAEP5	28462037
Non-i-cells	Sniffles2.INS.1078MD	4357	rnd-5_family-4527#LTR/Gypsy	HVAEP14	40233353
Non-i-cells	Sniffles2.INS.1083M4	1051	rnd-6_family-5161#Unknown	HVAEP5	28638505
Non-i-cells	Sniffles2.INS.10BDMC	2831	rnd-1_family-339#DNA/PIF-ISL2EU	HVAEP13	15572490
Non-i-cells	Sniffles2.INS.1114MC	1292	rnd-1_family-178#DNA/CMC-Transib	HVAEP13	15817863
Non-i-cells	Sniffles2.INS.1129MD	6495	rnd-1_family-53#DNA/hAT-Charlie	HVAEP14	40774356
Non-i-cells	Sniffles2.INS.114AM4	1307	rnd-1_family-530#SINE/tRNA	HVAEP5	29227992
Non-i-cells	Sniffles2.INS.114FM4	7043	rnd-4_family-1059#DNA/hAT-Tip100	HVAEP5	29233122
Non-i-cells	Sniffles2.INS.1157M4	8485	rnd-6_family-2813#DNA/hAT-Blackjack	HVAEP5	29239924
Non-i-cells	Sniffles2.INS.11EFM6	6550	rnd-3_family-373#LINE/RTE-X	HVAEP7	37556506
Non-i-cells	Sniffles2.INS.1213M3	5839	rnd-6_family-3480#DNA/CMC-EnSpm	HVAEP4	45883437
Non-i-cells	Sniffles2.INS.1259MD	1612	rnd-1_family-378#DNA/TcMar-Tc1	HVAEP14	41922517
Non-i-cells	Sniffles2.INS.125AM7	5990	rnd-5_family-1390#DNA/hAT-Tip100	HVAEP8	15553002
Non-i-cells	Sniffles2.INS.125BM5	3494	rnd-6_family-4508#DNA/Sola-1	HVAEP6	30151876
Non-i-cells	Sniffles2.INS.126DM1	3287	rnd-6_family-585#LTR/Gypsy	HVAEP2	17369928
Non-i-cells	Sniffles2.INS.1284MD	4832	rnd-1_family-157#LINE/L2	HVAEP14	42045393
Non-i-cells	Sniffles2.INS.1285MD	2044	rnd-6_family-4638#DNA/TcMar-Fot1	HVAEP14	42041523
Non-i-cells	Sniffles2.INS.12FDM8	1314	rnd-4_family-650#DNA/MULE-MuDR	HVAEP9	47349710
Non-i-cells	Sniffles2.INS.1306MD	1884	rnd-6_family-804#LINE/RTE-X	HVAEP14	42302489
Non-i-cells	Sniffles2.INS.130FMD	6511	rnd-5_family-3326#DNA/TcMar-Mariner	HVAEP14	42373544
Non-i-cells	Sniffles2.INS.1319M9	1719	rnd-1_family-1415#LTR/ERV1	HVAEP10	24573004
Non-i-cells	Sniffles2.INS.133EMA	7699	rnd-6_family-8900#DNA/CMC-Chapaev	HVAEP11	47194785
Non-i-cells	Sniffles2.INS.13B0MD	2817	rnd-6_family-585#LTR/Gypsy	HVAEP14	42761784
Non-i-cells	Sniffles2.INS.13C1M4	6571	rnd-1_family-1#DNA/hAT	HVAEP5	31847051
Non-i-cells	Sniffles2.INS.13C4MA	1421	rnd-1_family-120#RC/Helitron	HVAEP11	47805761
Non-i-cells	Sniffles2.INS.13FCM7	7374	rnd-1_family-178#DNA/CMC-Transib	HVAEP8	17534399
Non-i-cells	Sniffles2.INS.1430M0	2924	rnd-6_family-8870#DNA/Zisupton	HVAEP1	54933162
Non-i-cells	Sniffles2.INS.1432M4	2055	rnd-5_family-934#LINE/R1	HVAEP5	32194583
Non-i-cells	Sniffles2.INS.1434M7	1655	rnd-6_family-882#DNA/PIF-Harbinger	HVAEP8	17655756
Non-i-cells	Sniffles2.INS.144CM3	5891	rnd-1_family-861#DNA/CMC-EnSpm	HVAEP4	50498222
Non-i-cells	Sniffles2.INS.14C1M8	2398	rnd-1_family-287#DNA/TcMar-Tc1	HVAEP9	49033688
Non-i-cells	Sniffles2.INS.14E2M8	2413	rnd-6_family-7235#DNA/P	HVAEP9	49164340
Non-i-cells	Sniffles2.INS.1504MB	1259	rnd-1_family-57#LINE/Dong-R4	HVAEP12	81050111
Non-i-cells	Sniffles2.INS.1512M4	2540	rnd-1_family-1306#LINE/RTE-BovB	HVAEP5	33217236
Non-i-cells	Sniffles2.INS.1521M7	2180	rnd-1_family-102#LINE/CR1	HVAEP8	18347906
Non-i-cells	Sniffles2.INS.1522M8	2259	rnd-1_family-125#LINE/L2	HVAEP9	49369267
Non-i-cells	Sniffles2.INS.1565M1	1467	rnd-6_family-3054#LINE/L1-Tx1	HVAEP2	20586068
Non-i-cells	Sniffles2.INS.1567MA	1941	rnd-1_family-760#DNA/TcMar-Mariner	HVAEP11	49117320
Non-i-cells	Sniffles2.INS.156BM7	7950	rnd-6_family-2786#DNA/hAT-hATm	HVAEP8	18515302
Non-i-cells	Sniffles2.INS.1570M7	2487	rnd-1_family-251#DNA/TcMar-Tigger	HVAEP8	18529666
Non-i-cells	Sniffles2.INS.1594M7	6487	rnd-6_family-475#DNA/Academ-1	HVAEP8	18620143
Non-i-cells	Sniffles2.INS.15EEM7	1479	rnd-6_family-8798#RC/Helitron	HVAEP8	18915200
Non-i-cells	Sniffles2.INS.1635M7	1092	rnd-1_family-1046#DNA/TcMar-Mariner	HVAEP8	19123948
Non-i-cells	Sniffles2.INS.1644M8	3665	rnd-1_family-57#LINE/Dong-R4	HVAEP9	50459519
Non-i-cells	Sniffles2.INS.1644M8	3665	rnd-1_family-57#LINE/Dong-R4	HVAEP9	50459519
Non-i-cells	Sniffles2.INS.1668MA	18460	rnd-1_family-675#LINE/L2	HVAEP11	49983996
Non-i-cells	Sniffles2.INS.16A3M1	2251	rnd-5_family-4677#DNA/CMC-EnSpm	HVAEP2	21921241
Non-i-cells	Sniffles2.INS.16E9M7	1241	rnd-6_family-267#RC/Helitron	HVAEP8	19752269
Non-i-cells	Sniffles2.INS.172DM0	1257	rnd-1_family-479#LTR/Copia	HVAEP1	66598640
Non-i-cells	Sniffles2.INS.1751M8	2064	rnd-1_family-275#LINE/L2	HVAEP9	51668282
Non-i-cells	Sniffles2.INS.1781M0	2733	rnd-5_family-458#Unknown	HVAEP1	66885094
Non-i-cells	Sniffles2.INS.17ABM4	3117	rnd-1_family-410#Unknown	HVAEP5	35584722
Non-i-cells	Sniffles2.INS.17B3MC	1638	rnd-1_family-60#DNA/TcMar-Tc1	HVAEP13	33295967
Non-i-cells	Sniffles2.INS.1878M8	4236	rnd-1_family-120#RC/Helitron	HVAEP9	52721130
Non-i-cells	Sniffles2.INS.187FM0	5075	rnd-5_family-1584#Unknown	HVAEP1	67692630
Non-i-cells	Sniffles2.INS.18D8M4	3530	rnd-6_family-2203#LINE/RTE-BovB	HVAEP5	36717878
Non-i-cells	Sniffles2.INS.1912M0	1287	rnd-4_family-660#LINE/L2	HVAEP1	68155848
Non-i-cells	Sniffles2.INS.191MB	14076	rnd-1_family-60#DNA/TcMar-Tc1	HVAEP12	5346900
Non-i-cells	Sniffles2.INS.193DM8	1632	rnd-4_family-842#DNA/TcMar-Tc1	HVAEP9	53427871
Non-i-cells	Sniffles2.INS.19ABM0	2019	rnd-4_family-650#DNA/MULE-MuDR	HVAEP1	69177968
Non-i-cells	Sniffles2.INS.19B4M4	3357	rnd-6_family-4950#Unknown	HVAEP5	37489493
Non-i-cells	Sniffles2.INS.19D3M2	2443	rnd-1_family-38#DNA/hAT-Ac	HVAEP3	31698996
Non-i-cells	Sniffles2.INS.19F0M1	3193	rnd-1_family-339#DNA/PIF-ISL2EU	HVAEP2	25153749
Non-i-cells	Sniffles2.INS.19FAM5	14404	rnd-1_family-7#Unknown	HVAEP6	38367944
Non-i-cells	Sniffles2.INS.1A1CMA	1276	rnd-1_family-57#LINE/Dong-R4	HVAEP11	53443633
Non-i-cells	Sniffles2.INS.1A4MB	7444	rnd-1_family-30#DNA/Zisupton	HVAEP12	5453711
Non-i-cells	Sniffles2.INS.1AAFM7	1924	rnd-5_family-3486#DNA/Kolobok-Hydra	HVAEP8	23161892
Non-i-cells	Sniffles2.INS.1AC3M7	1062	rnd-1_family-267#DNA/TcMar-Fot1	HVAEP8	23208083
Non-i-cells	Sniffles2.INS.1ADEM4	6953	rnd-5_family-1502#LINE/CR1	HVAEP5	38815476
Non-i-cells	Sniffles2.INS.1AEM6	1608	rnd-1_family-405#Unknown	HVAEP7	3002354
Non-i-cells	Sniffles2.INS.1B47M0	2845	rnd-1_family-200#DNA/TcMar-Tc1	HVAEP1	71205017
Non-i-cells	Sniffles2.INS.1B8BM9	3603	rnd-1_family-55#DNA/PIF-Harbinger	HVAEP10	31760260
Non-i-cells	Sniffles2.INS.1B9CM0	3533	rnd-1_family-778#Unknown	HVAEP1	71565507
Non-i-cells	Sniffles2.INS.1BA5M4	2552	rnd-1_family-100#DNA/CMC-EnSpm	HVAEP5	39492726
Non-i-cells	Sniffles2.INS.1BAAM1	3768	rnd-6_family-7907#DNA/TcMar-Fot1	HVAEP2	27612212
Non-i-cells	Sniffles2.INS.1BF8M7	1300	rnd-1_family-1279#DNA/hAT-Tag1	HVAEP8	24500946
Non-i-cells	Sniffles2.INS.1C36M8	1921	rnd-5_family-1313#DNA/TcMar-Fot1	HVAEP9	56308486
Non-i-cells	Sniffles2.INS.1C88M4	3623	rnd-1_family-571#DNA/hAT-Ac	HVAEP5	39980922
Non-i-cells	Sniffles2.INS.1C94M0	2014	rnd-3_family-373#LINE/RTE-X	HVAEP1	72516152
Non-i-cells	Sniffles2.INS.1CD5MC	17989	rnd-6_family-701#DNA/MULE-NOF	HVAEP13	37974738
Non-i-cells	Sniffles2.INS.1D03M8	1619	rnd-5_family-3635#DNA/CMC-Chapaev	HVAEP9	57023761
Non-i-cells	Sniffles2.INS.1D2DM4	4066	rnd-1_family-23#LTR/ERV1	HVAEP5	40405934
Non-i-cells	Sniffles2.INS.1D2EM4	6000	rnd-5_family-1806#DNA/hAT-Ac	HVAEP5	40406717
Non-i-cells	Sniffles2.INS.1D38M0	2886	rnd-1_family-102#LINE/CR1	HVAEP1	73296615
Non-i-cells	Sniffles2.INS.1D46M0	10864	rnd-1_family-30#DNA/Zisupton	HVAEP1	73297455
Non-i-cells	Sniffles2.INS.1D66M7	1309	rnd-1_family-200#DNA/TcMar-Tc1	HVAEP8	25798493
Non-i-cells	Sniffles2.INS.1D8FM7	7278	rnd-6_family-9461#Unknown	HVAEP8	25976242
Non-i-cells	Sniffles2.INS.1D9AM0	2728	rnd-1_family-1093#LINE/CR1	HVAEP1	73775352
Non-i-cells	Sniffles2.INS.1DA8M8	3279	rnd-1_family-178#DNA/CMC-Transib	HVAEP9	57616686
Non-i-cells	Sniffles2.INS.1DAM6	2920	rnd-5_family-2431#DNA/TcMar-Tc1	HVAEP7	3129402
Non-i-cells	Sniffles2.INS.1DBM6	2231	rnd-5_family-4#DNA/hAT-Charlie	HVAEP7	3129828
Non-i-cells	Sniffles2.INS.1DCFM2	1066	rnd-4_family-441#LTR/Gypsy	HVAEP3	36271532
Non-i-cells	Sniffles2.INS.1E5BM7	1491	rnd-4_family-199#LTR/ERVK	HVAEP8	26649521
Non-i-cells	Sniffles2.INS.1E5EM1	11319	rnd-1_family-2#DNA/TcMar-Tc1	HVAEP2	31767451
Non-i-cells	Sniffles2.INS.1E6DM9	9421	rnd-1_family-1028#Unknown	HVAEP10	34279073
Non-i-cells	Sniffles2.INS.1EA5MC	1965	rnd-6_family-1280#LINE/CR1	HVAEP13	39530767
Non-i-cells	Sniffles2.INS.1EAFM7	9529	rnd-1_family-73#Unknown	HVAEP8	26931020
Non-i-cells	Sniffles2.INS.1EFAM4	3620	rnd-6_family-12738#DNA/PIF-ISL2EU	HVAEP5	41771702
Non-i-cells	Sniffles2.INS.1F2DM7	2754	rnd-1_family-306#DNA/hAT-Tip100	HVAEP8	27385340
Non-i-cells	Sniffles2.INS.1F51M2	1389	rnd-1_family-0#DNA/hAT-Charlie	HVAEP3	37782970
Non-i-cells	Sniffles2.INS.1F73M8	3169	rnd-5_family-507#DNA/Sola-2	HVAEP9	59305859
Non-i-cells	Sniffles2.INS.1FA8M4	5759	rnd-6_family-8870#DNA/Zisupton	HVAEP5	43375769
Non-i-cells	Sniffles2.INS.1FADM5	6887	rnd-6_family-8975#Unknown	HVAEP6	45287397
Non-i-cells	Sniffles2.INS.1FE9M4	2783	rnd-6_family-3336#RC/Helitron	HVAEP5	43792648
Non-i-cells	Sniffles2.INS.2033M0	1702	rnd-1_family-3#DNA/TcMar-Tc1	HVAEP1	76832277
Non-i-cells	Sniffles2.INS.20AEM5	3433	rnd-5_family-692#DNA/TcMar-Mariner	HVAEP6	46153050
Non-i-cells	Sniffles2.INS.20D8M1	2518	rnd-1_family-754#DNA/hAT-Tip100	HVAEP2	35035158
Non-i-cells	Sniffles2.INS.217BM8	3336	rnd-1_family-178#DNA/CMC-Transib	HVAEP9	61320941
Non-i-cells	Sniffles2.INS.217EM8	2768	rnd-6_family-25#DNA/hAT-Ac	HVAEP9	61328910
Non-i-cells	Sniffles2.INS.21BCM7	2958	rnd-5_family-10140#DNA/CMC-EnSpm	HVAEP8	36559186
Non-i-cells	Sniffles2.INS.21DDM9	3522	rnd-1_family-939#DNA/Sola-2	HVAEP10	38207158
Non-i-cells	Sniffles2.INS.21F1M1	1779	rnd-6_family-11082#Unknown	HVAEP2	36341937
Non-i-cells	Sniffles2.INS.21FCM8	5210	rnd-6_family-1326#DNA/hAT-Tip100	HVAEP9	61780905
Non-i-cells	Sniffles2.INS.2226M8	1537	rnd-1_family-444#LTR/Gypsy	HVAEP9	61920658
Non-i-cells	Sniffles2.INS.2242M7	1676	rnd-1_family-594#DNA/TcMar-Tc1	HVAEP8	37134424
Non-i-cells	Sniffles2.INS.225AM2	4898	rnd-5_family-2131#LINE/I-Jockey	HVAEP3	40828618
Non-i-cells	Sniffles2.INS.22B5M2	1637	rnd-1_family-55#DNA/PIF-Harbinger	HVAEP3	41385331
Non-i-cells	Sniffles2.INS.22F1M7	19648	rnd-6_family-232#DNA/hAT-Tip100	HVAEP8	37932779
Non-i-cells	Sniffles2.INS.23ABM7	1333	rnd-6_family-1823#DNA/Zator	HVAEP8	38648351
Non-i-cells	Sniffles2.INS.23B9M8	2092	rnd-1_family-718#DNA/hAT-Charlie	HVAEP9	63564858
Non-i-cells	Sniffles2.INS.23C0M8	5037	rnd-1_family-7#Unknown	HVAEP9	63577813
Non-i-cells	Sniffles2.INS.23E1M7	7843	rnd-5_family-2123#DNA/TcMar-Fot1	HVAEP8	38796479
Non-i-cells	Sniffles2.INS.240FM7	1973	rnd-6_family-143#DNA/Kolobok-Hydra	HVAEP8	38967126
Non-i-cells	Sniffles2.INS.2441M7	3557	rnd-6_family-1762#LINE/CR1	HVAEP8	39140862
Non-i-cells	Sniffles2.INS.247BM2	3159	rnd-6_family-870#RC/Helitron	HVAEP3	43794136
Non-i-cells	Sniffles2.INS.24E1M1	8687	rnd-1_family-453#DNA/hAT	HVAEP2	47398372
Non-i-cells	Sniffles2.INS.24E6M1	8532	rnd-6_family-5248#DNA/hAT-Ac	HVAEP2	47400158
Non-i-cells	Sniffles2.INS.2559M5	3186	rnd-1_family-571#DNA/hAT-Ac	HVAEP6	51867961
Non-i-cells	Sniffles2.INS.26BMD	2392	rnd-5_family-50#LINE/CR1	HVAEP14	2080571
Non-i-cells	Sniffles2.INS.2792M7	5507	rnd-1_family-274#DNA/hAT-Ac	HVAEP8	42765638
Non-i-cells	Sniffles2.INS.27ECM7	2652	rnd-1_family-200#DNA/TcMar-Tc1	HVAEP8	43091457
Non-i-cells	Sniffles2.INS.2810M7	1635	rnd-1_family-60#DNA/TcMar-Tc1	HVAEP8	43316941
Non-i-cells	Sniffles2.INS.2850M2	5836	rnd-6_family-12646#DNA/CMC-Transib	HVAEP3	50950176
Non-i-cells	Sniffles2.INS.2899MC	5082	rnd-6_family-472#RC/Helitron	HVAEP13	49423943
Non-i-cells	Sniffles2.INS.28EBM1	1251	rnd-1_family-102#LINE/CR1	HVAEP2	54249192
Non-i-cells	Sniffles2.INS.2909M5	3274	rnd-5_family-5980#DNA/hAT-Tip100	HVAEP6	57881493
Non-i-cells	Sniffles2.INS.2943M1	14404	rnd-1_family-30#DNA/Zisupton	HVAEP2	54591364
Non-i-cells	Sniffles2.INS.2958M1	1899	rnd-5_family-2279#LTR/Copia	HVAEP2	54678223
Non-i-cells	Sniffles2.INS.297CM7	3178	rnd-4_family-650#DNA/MULE-MuDR	HVAEP8	45084568
Non-i-cells	Sniffles2.INS.2981MC	2393	rnd-4_family-441#LTR/Gypsy	HVAEP13	50291533
Non-i-cells	Sniffles2.INS.2991MC	7159	rnd-6_family-2221#DNA/hAT-Ac	HVAEP13	50297626
Non-i-cells	Sniffles2.INS.2999MC	1115	rnd-1_family-102#LINE/CR1	HVAEP13	50367765
Non-i-cells	Sniffles2.INS.29B0MC	2190	rnd-6_family-5141#DNA/TcMar-Tc1	HVAEP13	50414022
Non-i-cells	Sniffles2.INS.29CCM2	5012	rnd-4_family-467#LINE/L1	HVAEP3	54651043
Non-i-cells	Sniffles2.INS.29EM6	1699	rnd-6_family-17291#DNA/hAT-Ac	HVAEP7	3972513
Non-i-cells	Sniffles2.INS.2A1MD	1453	rnd-4_family-558#LINE/CR1	HVAEP14	2213810
Non-i-cells	Sniffles2.INS.2A3MD	4660	rnd-1_family-243#DNA/Sola-2	HVAEP14	2203814
Non-i-cells	Sniffles2.INS.2A44M9	1191	rnd-4_family-416#LINE/CR1	HVAEP10	46077172
Non-i-cells	Sniffles2.INS.2ACBM7	1299	rnd-1_family-200#DNA/TcMar-Tc1	HVAEP8	46695900
Non-i-cells	Sniffles2.INS.2AD1MC	2258	rnd-1_family-355#DNA/CMC-Chapaev-3	HVAEP13	51242433
Non-i-cells	Sniffles2.INS.2AFBMC	6239	rnd-5_family-5683#DNA/hAT-hATm	HVAEP13	51360403
Non-i-cells	Sniffles2.INS.2B1CMC	2264	rnd-6_family-2217#DNA/PiggyBac	HVAEP13	51404950
Non-i-cells	Sniffles2.INS.2C0FM2	1842	rnd-1_family-178#DNA/CMC-Transib	HVAEP3	60147434
Non-i-cells	Sniffles2.INS.2C8AMC	4570	rnd-1_family-76#Unknown	HVAEP13	52771562
Non-i-cells	Sniffles2.INS.2D81M2	7602	rnd-6_family-2544#LTR/Gypsy	HVAEP3	63069927
Non-i-cells	Sniffles2.INS.2E0BM1	17095	rnd-6_family-2594#DNA/P	HVAEP2	60346040
Non-i-cells	Sniffles2.INS.2E30M1	1115	rnd-6_family-1778#LINE/L1	HVAEP2	60655026
Non-i-cells	Sniffles2.INS.2E48MC	2995	rnd-6_family-3480#DNA/CMC-EnSpm	HVAEP13	54583719
Non-i-cells	Sniffles2.INS.2EC9M1	3241	rnd-5_family-144#Unknown	HVAEP2	62146638
Non-i-cells	Sniffles2.INS.2ED6MC	3833	rnd-5_family-1442#DNA/hAT-Tip100	HVAEP13	55005926
Non-i-cells	Sniffles2.INS.2EE2M1	1327	rnd-6_family-142#DNA/hAT-Charlie	HVAEP2	62221056
Non-i-cells	Sniffles2.INS.2F18M9	4877	rnd-6_family-9963#DNA/hAT-Tip100	HVAEP10	50955744
Non-i-cells	Sniffles2.INS.2F1CM9	1334	rnd-5_family-1472#LINE/RTE-X	HVAEP10	50973485
Non-i-cells	Sniffles2.INS.2F64M7	2907	rnd-6_family-5300#DNA/hAT-Ac	HVAEP8	50218772
Non-i-cells	Sniffles2.INS.3028M9	2135	rnd-4_family-563#LTR/Gypsy	HVAEP10	51742642
Non-i-cells	Sniffles2.INS.303CM7	2254	rnd-1_family-355#DNA/CMC-Chapaev-3	HVAEP8	51356726
Non-i-cells	Sniffles2.INS.30BEM9	1658	rnd-6_family-2001#DNA/TcMar-Tc1	HVAEP10	52236449
Non-i-cells	Sniffles2.INS.3107M7	1724	rnd-5_family-3369#DNA/TcMar-Tc1	HVAEP8	52125728
Non-i-cells	Sniffles2.INS.3107M9	1858	rnd-1_family-137#LINE/CR1	HVAEP10	52487626
Non-i-cells	Sniffles2.INS.31ABM1	2000	rnd-1_family-102#LINE/CR1	HVAEP2	65973445
Non-i-cells	Sniffles2.INS.329M1	4068	rnd-5_family-1868#LTR/ERVK	HVAEP2	2117945
Non-i-cells	Sniffles2.INS.3362M7	3391	rnd-5_family-902#DNA/hAT-hobo	HVAEP8	54546385
Non-i-cells	Sniffles2.INS.338EM1	2449	rnd-6_family-11082#Unknown	HVAEP2	67399875
Non-i-cells	Sniffles2.INS.342CM7	7236	rnd-5_family-1167#DNA/Zator	HVAEP8	55533084
Non-i-cells	Sniffles2.INS.345BM7	5978	rnd-1_family-453#DNA/hAT	HVAEP8	55697347
Non-i-cells	Sniffles2.INS.3502M1	1826	rnd-5_family-1498#DNA/Sola-2	HVAEP2	69287425
Non-i-cells	Sniffles2.INS.3616M1	2577	rnd-5_family-5720#DNA/CMC-Chapaev-3	HVAEP2	70249784
Non-i-cells	Sniffles2.INS.3644M1	1064	rnd-1_family-0#DNA/hAT-Charlie	HVAEP2	70477299
Non-i-cells	Sniffles2.INS.3744M7	5181	rnd-6_family-11523#DNA/CMC-Transib	HVAEP8	58282449
Non-i-cells	Sniffles2.INS.38F4M1	2545	rnd-5_family-981#DNA/TcMar-Tc2	HVAEP2	73453066
Non-i-cells	Sniffles2.INS.38F8M1	2728	rnd-5_family-3486#DNA/Kolobok-Hydra	HVAEP2	73460392
Non-i-cells	Sniffles2.INS.3BCM4	15709	rnd-5_family-996#LINE/L2	HVAEP5	14896383
Non-i-cells	Sniffles2.INS.3D4MA	2991	rnd-5_family-1024#LINE/L2	HVAEP11	17545386
Non-i-cells	Sniffles2.INS.3D5M6	1081	rnd-5_family-2318#DNA/CMC-Chapaev	HVAEP7	4890543
Non-i-cells	Sniffles2.INS.3DMD	7715	rnd-1_family-128#LINE/CR1	HVAEP14	313474
Non-i-cells	Sniffles2.INS.40AM6	1739	rnd-1_family-111#LINE/CR1	HVAEP7	4980428
Non-i-cells	Sniffles2.INS.469M2	3446	rnd-5_family-673#Unknown	HVAEP3	4776121
Non-i-cells	Sniffles2.INS.469M5	2374	rnd-4_family-416#LINE/CR1	HVAEP6	11496378
Non-i-cells	Sniffles2.INS.46CMD	2219	rnd-5_family-8543#DNA/hAT-hATm	HVAEP14	3639110
Non-i-cells	Sniffles2.INS.46CMD	2219	rnd-5_family-8543#DNA/hAT-hATm	HVAEP14	3639110
Non-i-cells	Sniffles2.INS.475M9	1577	rnd-1_family-551#DNA/TcMar-Mariner	HVAEP10	10400166
Non-i-cells	Sniffles2.INS.47AMC	4108	rnd-1_family-1306#LINE/RTE-BovB	HVAEP13	4174944
Non-i-cells	Sniffles2.INS.4D6MB	2199	rnd-5_family-6980#DNA/TcMar-Tc1	HVAEP12	11773234
Non-i-cells	Sniffles2.INS.4D7M9	4689	rnd-6_family-475#DNA/Academ-1	HVAEP10	10768486
Non-i-cells	Sniffles2.INS.509M4	2485	rnd-2_family-58#LINE/L2	HVAEP5	16424724
Non-i-cells	Sniffles2.INS.52EM1	1453	rnd-4_family-1237#DNA/TcMar-Tc1	HVAEP2	3690350
Non-i-cells	Sniffles2.INS.52FM1	4925	rnd-5_family-10#DNA/PiggyBac	HVAEP2	3690369
Non-i-cells	Sniffles2.INS.560MD	1036	rnd-5_family-1498#DNA/Sola-2	HVAEP14	4742808
Non-i-cells	Sniffles2.INS.564MD	1769	rnd-6_family-8975#Unknown	HVAEP14	4748439
Non-i-cells	Sniffles2.INS.5D5MA	1014	rnd-1_family-271#Unknown	HVAEP11	26292378
Non-i-cells	Sniffles2.INS.608M4	10817	rnd-1_family-100#DNA/CMC-EnSpm	HVAEP5	17400895
Non-i-cells	Sniffles2.INS.622M9	3205	rnd-1_family-957#DNA/Zator	HVAEP10	12159348
Non-i-cells	Sniffles2.INS.64CM2	3697	rnd-1_family-101#LINE/CR1	HVAEP3	7078097
Non-i-cells	Sniffles2.INS.676MC	4228	rnd-4_family-1663#DNA/Maverick	HVAEP13	6302871
Non-i-cells	Sniffles2.INS.678MC	1448	rnd-4_family-1663#DNA/Maverick	HVAEP13	6302356
Non-i-cells	Sniffles2.INS.69AMC	11723	rnd-1_family-200#DNA/TcMar-Tc1	HVAEP13	6595016
Non-i-cells	Sniffles2.INS.760MD	6794	rnd-1_family-675#LINE/L2	HVAEP14	7383235
Non-i-cells	Sniffles2.INS.766MC	2422	rnd-6_family-6233#DNA/MULE-MuDR	HVAEP13	7134796
Non-i-cells	Sniffles2.INS.866MD	2365	rnd-4_family-416#LINE/CR1	HVAEP14	8301512
Non-i-cells	Sniffles2.INS.887M1	1003	rnd-1_family-390#LINE/L2	HVAEP2	6972141
Non-i-cells	Sniffles2.INS.8A4M7	1878	rnd-1_family-287#DNA/TcMar-Tc1	HVAEP8	7362928
Non-i-cells	Sniffles2.INS.8CFM6	1654	rnd-6_family-1833#DNA/CMC-Chapaev-3	HVAEP7	11000055
Non-i-cells	Sniffles2.INS.935M2	2239	rnd-1_family-355#DNA/CMC-Chapaev-3	HVAEP3	10917965
Non-i-cells	Sniffles2.INS.93DM2	1189	rnd-1_family-134#DNA/CMC-EnSpm	HVAEP3	10968449
Non-i-cells	Sniffles2.INS.941M1	2966	rnd-6_family-2544#LTR/Gypsy	HVAEP2	7771858
Non-i-cells	Sniffles2.INS.944MC	1726	rnd-1_family-835#Unknown	HVAEP13	8506817
Non-i-cells	Sniffles2.INS.948M1	6030	rnd-1_family-453#DNA/hAT	HVAEP2	7791657
Non-i-cells	Sniffles2.INS.968M7	2229	rnd-4_family-467#LINE/L1	HVAEP8	8021501
Non-i-cells	Sniffles2.INS.96EM9	1685	rnd-1_family-19#DNA/hAT-Ac	HVAEP10	15633833
Non-i-cells	Sniffles2.INS.98CM4	1296	rnd-1_family-551#DNA/TcMar-Mariner	HVAEP5	20910066
Non-i-cells	Sniffles2.INS.9F3MC	5100	rnd-6_family-9963#DNA/hAT-Tip100	HVAEP13	9295952
Non-i-cells	Sniffles2.INS.9FFM4	1316	rnd-5_family-2927#DNA/Sola-2	HVAEP5	21483211
Non-i-cells	Sniffles2.INS.A3DM1	2895	rnd-6_family-4400#DNA/Sola-2	HVAEP2	8747603
Non-i-cells	Sniffles2.INS.A43MC	3296	rnd-6_family-728#DNA/hAT-hATx	HVAEP13	9621975
Non-i-cells	Sniffles2.INS.A44MC	8777	rnd-5_family-165#DNA/Academ-1	HVAEP13	9622353
Non-i-cells	Sniffles2.INS.A49MC	2072	rnd-1_family-93#LTR/ERVL	HVAEP13	9659548
Non-i-cells	Sniffles2.INS.A49MC	2072	rnd-1_family-93#LTR/ERVL	HVAEP13	9659548
Non-i-cells	Sniffles2.INS.A97M5	2771	rnd-1_family-0#DNA/hAT-Charlie	HVAEP6	23415336
Non-i-cells	Sniffles2.INS.AE4M9	3831	rnd-5_family-4895#DNA/hAT-Charlie	HVAEP10	16756159
Non-i-cells	Sniffles2.INS.AE5M9	2705	rnd-6_family-2711#Unknown	HVAEP10	16756316
Non-i-cells	Sniffles2.INS.B3MB	1863	rnd-6_family-7459#DNA/TcMar-Tc1	HVAEP12	4252894
Non-i-cells	Sniffles2.INS.B41M0	3031	rnd-1_family-352#DNA/hAT-Tip100	HVAEP1	27829644
Non-i-cells	Sniffles2.INS.B55M0	4477	rnd-1_family-12#DNA/hAT-Ac	HVAEP1	27928579
Non-i-cells	Sniffles2.INS.B55MD	5513	rnd-6_family-8870#DNA/Zisupton	HVAEP14	23716904
Non-i-cells	Sniffles2.INS.B6MD	1279	rnd-1_family-200#DNA/TcMar-Tc1	HVAEP14	648120
Non-i-cells	Sniffles2.INS.B95M0	4663	rnd-1_family-1237#DNA/TcMar-Pogo	HVAEP1	28207601
Non-i-cells	Sniffles2.INS.BA0M6	1823	rnd-1_family-102#LINE/CR1	HVAEP7	14848160
Non-i-cells	Sniffles2.INS.BFFM0	3062	rnd-1_family-352#DNA/hAT-Tip100	HVAEP1	28744521
Non-i-cells	Sniffles2.INS.C1FM7	7417	rnd-1_family-675#LINE/L2	HVAEP8	10052482
Non-i-cells	Sniffles2.INS.C1MC	1621	rnd-1_family-1022#Unknown	HVAEP13	681169
Non-i-cells	Sniffles2.INS.C36MC	1789	rnd-1_family-287#DNA/TcMar-Tc1	HVAEP13	11592379
Non-i-cells	Sniffles2.INS.C46ME	1305	rnd-1_family-200#DNA/TcMar-Tc1	HVAEP15	52539198
Non-i-cells	Sniffles2.INS.C75M0	4564	rnd-3_family-25#LINE/CR1	HVAEP1	29419180
Non-i-cells	Sniffles2.INS.C77MC	1714	rnd-1_family-262#LINE/Penelope	HVAEP13	11730947
Non-i-cells	Sniffles2.INS.C84M4	1307	rnd-6_family-937#DNA/TcMar-Fot1	HVAEP5	24140575
Non-i-cells	Sniffles2.INS.C8DM1	1029	rnd-1_family-102#LINE/CR1	HVAEP2	11548574
Non-i-cells	Sniffles2.INS.CAFM9	1550	rnd-6_family-3108#LINE/CR1	HVAEP10	18388816
Non-i-cells	Sniffles2.INS.CM2	3828	rnd-1_family-102#LINE/CR1	HVAEP3	182700
Non-i-cells	Sniffles2.INS.D09MC	1468	rnd-1_family-178#DNA/CMC-Transib	HVAEP13	12253526
Non-i-cells	Sniffles2.INS.D18M7	2231	rnd-3_family-77#LINE/CR1	HVAEP8	11077816
Non-i-cells	Sniffles2.INS.D65MD	6380	rnd-1_family-73#Unknown	HVAEP14	32314539
Non-i-cells	Sniffles2.INS.D6AMC	4961	rnd-1_family-231#LINE/CR1	HVAEP13	12540196
Non-i-cells	Sniffles2.INS.D75M1	1725	rnd-1_family-121#LINE/CR1	HVAEP2	12027624
Non-i-cells	Sniffles2.INS.D78M7	2928	rnd-1_family-9#DNA/PIF-Harbinger	HVAEP8	11297792
Non-i-cells	Sniffles2.INS.D91MB	9119	rnd-6_family-2203#LINE/RTE-BovB	HVAEP12	48998444
Non-i-cells	Sniffles2.INS.D96M4	8269	rnd-1_family-309#DNA/TcMar-Fot1	HVAEP5	25171337
Non-i-cells	Sniffles2.INS.DBEM0	1003	rnd-1_family-271#Unknown	HVAEP1	30469515
Non-i-cells	Sniffles2.INS.DC0M0	1340	rnd-1_family-200#DNA/TcMar-Tc1	HVAEP1	30496579
Non-i-cells	Sniffles2.INS.DC7M2	1565	rnd-6_family-13964#LTR/Gypsy	HVAEP3	16362104
Non-i-cells	Sniffles2.INS.DD4M7	3825	rnd-6_family-2813#DNA/hAT-Blackjack	HVAEP8	11616171
Non-i-cells	Sniffles2.INS.E0M0	1055	rnd-1_family-102#LINE/CR1	HVAEP1	1349894
Non-i-cells	Sniffles2.INS.E3CM6	3211	rnd-5_family-9188#DNA/hAT-Charlie	HVAEP7	22275456
Non-i-cells	Sniffles2.INS.E75M1	1072	rnd-1_family-823#Unknown	HVAEP2	12730879
Non-i-cells	Sniffles2.INS.E8AMC	1149	rnd-1_family-139#LINE/CR1	HVAEP13	13373198
Non-i-cells	Sniffles2.INS.E99MB	2692	rnd-6_family-4735#DNA/hAT-Tag1	HVAEP12	50363423
Non-i-cells	Sniffles2.INS.EC9M7	3973	rnd-6_family-9295#DNA/hAT-Tip100	HVAEP8	12830943
Non-i-cells	Sniffles2.INS.ECAM7	7027	rnd-1_family-415#DNA/CMC-EnSpm	HVAEP8	12831762
Non-i-cells	Sniffles2.INS.ED4MC	1114	rnd-1_family-200#DNA/TcMar-Tc1	HVAEP13	13665349
Non-i-cells	Sniffles2.INS.EE9M7	1024	rnd-4_family-650#DNA/MULE-MuDR	HVAEP8	12934396
Non-i-cells	Sniffles2.INS.EEBM7	1872	rnd-4_family-25#LTR/Gypsy	HVAEP8	12944588
Non-i-cells	Sniffles2.INS.F07MB	1669	rnd-6_family-8975#Unknown	HVAEP12	50855004
Non-i-cells	Sniffles2.INS.F0AMC	1267	rnd-5_family-634#DNA/hAT-Tip100	HVAEP13	13844999
Non-i-cells	Sniffles2.INS.F61M9	10699	rnd-1_family-102#LINE/CR1	HVAEP10	20933287
Non-i-cells	Sniffles2.INS.FEBM1	3738	rnd-1_family-178#DNA/CMC-Transib	HVAEP2	14310256
Non-i-cells	Sniffles2.INS.FF2M1	1980	rnd-6_family-143#DNA/Kolobok-Hydra	HVAEP2	14341797
I-cells_and_Non-i-cells	Sniffles2.INS.1009M2	2880	rnd-1_family-55#DNA/PIF-Harbinger	HVAEP3	18613406
I-cells_and_Non-i-cells	Sniffles2.INS.100CM3	4656	rnd-6_family-8556#DNA/PIF-ISL2EU	HVAEP4	41849393
I-cells_and_Non-i-cells	Sniffles2.INS.100CM8	8434	rnd-6_family-10366#DNA/TcMar-Tc1	HVAEP9	44197834
I-cells_and_Non-i-cells	Sniffles2.INS.100EM2	4280	rnd-1_family-445#DNA/Sola-2	HVAEP3	18694407
I-cells_and_Non-i-cells	Sniffles2.INS.100FMD	1618	rnd-1_family-378#DNA/TcMar-Tc1	HVAEP14	39830830
I-cells_and_Non-i-cells	Sniffles2.INS.1016M7	2476	rnd-1_family-235#LINE/L2	HVAEP8	13963520
I-cells_and_Non-i-cells	Sniffles2.INS.1018M3	2661	rnd-6_family-11082#Unknown	HVAEP4	41905762
I-cells_and_Non-i-cells	Sniffles2.INS.1018M7	3303	rnd-1_family-109#LINE/CR1	HVAEP8	13970362
I-cells_and_Non-i-cells	Sniffles2.INS.101BM7	1326	rnd-1_family-39#DNA/TcMar-Mariner	HVAEP8	13981410
I-cells_and_Non-i-cells	Sniffles2.INS.101CM7	3788	rnd-6_family-526#DNA/hAT-Tip100	HVAEP8	13981729
I-cells_and_Non-i-cells	Sniffles2.INS.101EMC	2279	rnd-1_family-1179#DNA/hAT-Tag1	HVAEP13	14839283
I-cells_and_Non-i-cells	Sniffles2.INS.101MD	3268	rnd-1_family-826#Unknown	HVAEP14	805823
I-cells_and_Non-i-cells	Sniffles2.INS.1021MC	3554	rnd-1_family-101#LINE/CR1	HVAEP13	14885076
I-cells_and_Non-i-cells	Sniffles2.INS.1026M2	4670	rnd-5_family-170#DNA/hAT-Tip100	HVAEP3	18718910
I-cells_and_Non-i-cells	Sniffles2.INS.1027M2	3117	rnd-1_family-410#Unknown	HVAEP3	18725725
I-cells_and_Non-i-cells	Sniffles2.INS.1028MA	2911	rnd-5_family-4#DNA/hAT-Charlie	HVAEP11	44017585
I-cells_and_Non-i-cells	Sniffles2.INS.1029MA	2096	rnd-6_family-804#LINE/RTE-X	HVAEP11	44008457
I-cells_and_Non-i-cells	Sniffles2.INS.102DM5	2065	rnd-5_family-4677#DNA/CMC-EnSpm	HVAEP6	28370524
I-cells_and_Non-i-cells	Sniffles2.INS.102MC	1736	rnd-6_family-8975#Unknown	HVAEP13	856728
I-cells_and_Non-i-cells	Sniffles2.INS.1031MA	1615	rnd-5_family-1103#DNA/TcMar-Tc1	HVAEP11	44040119
I-cells_and_Non-i-cells	Sniffles2.INS.1036M1	3828	rnd-5_family-3929#LTR/Gypsy	HVAEP2	14553486
I-cells_and_Non-i-cells	Sniffles2.INS.1037M2	1702	rnd-1_family-170#DNA/TcMar-Tc1	HVAEP3	18795758
I-cells_and_Non-i-cells	Sniffles2.INS.103AM3	3736	rnd-5_family-1884#LINE/CRE	HVAEP4	42350582
I-cells_and_Non-i-cells	Sniffles2.INS.103CM5	1732	rnd-6_family-9829#DNA/TcMar-Fot1	HVAEP6	28466739
I-cells_and_Non-i-cells	Sniffles2.INS.103EM4	2793	rnd-6_family-3480#DNA/CMC-EnSpm	HVAEP5	28481073
I-cells_and_Non-i-cells	Sniffles2.INS.103EM5	7611	rnd-1_family-30#DNA/Zisupton	HVAEP6	28474214
I-cells_and_Non-i-cells	Sniffles2.INS.1040M9	1461	rnd-6_family-1357#DNA/Sola-1	HVAEP10	21725804
I-cells_and_Non-i-cells	Sniffles2.INS.1043M3	4738	rnd-5_family-1623#DNA/Maverick	HVAEP4	42381536
I-cells_and_Non-i-cells	Sniffles2.INS.1049M3	7849	rnd-1_family-55#DNA/PIF-Harbinger	HVAEP4	42450913
I-cells_and_Non-i-cells	Sniffles2.INS.104BM7	4282	rnd-1_family-1440#DNA/hAT-hATm	HVAEP8	14158631
I-cells_and_Non-i-cells	Sniffles2.INS.104MC	4925	rnd-5_family-5276#DNA/Academ-1	HVAEP13	857649
I-cells_and_Non-i-cells	Sniffles2.INS.1054M4	5942	rnd-5_family-3021#Unknown	HVAEP5	28522613
I-cells_and_Non-i-cells	Sniffles2.INS.1057MC	1456	rnd-6_family-8219#DNA/Academ-1	HVAEP13	15078296
I-cells_and_Non-i-cells	Sniffles2.INS.1058MC	2267	rnd-5_family-4677#DNA/CMC-EnSpm	HVAEP13	15084612
I-cells_and_Non-i-cells	Sniffles2.INS.105DM9	1689	rnd-1_family-165#LINE/CR1	HVAEP10	21798538
I-cells_and_Non-i-cells	Sniffles2.INS.105MC	4687	rnd-1_family-422#LINE/RTE-BovB	HVAEP13	882838
I-cells_and_Non-i-cells	Sniffles2.INS.1060M2	1916	rnd-4_family-1237#DNA/TcMar-Tc1	HVAEP3	18947997
I-cells_and_Non-i-cells	Sniffles2.INS.1060M5	2928	rnd-1_family-55#DNA/PIF-Harbinger	HVAEP6	28630122
I-cells_and_Non-i-cells	Sniffles2.INS.1063MA	6722	rnd-1_family-1#DNA/hAT	HVAEP11	44184968
I-cells_and_Non-i-cells	Sniffles2.INS.106EMC	3334	rnd-5_family-2281#DNA/hAT-Tip100	HVAEP13	15096954
I-cells_and_Non-i-cells	Sniffles2.INS.106MD	1283	rnd-1_family-200#DNA/TcMar-Tc1	HVAEP14	821484
I-cells_and_Non-i-cells	Sniffles2.INS.1074MC	3919	rnd-1_family-479#LTR/Copia	HVAEP13	15142945
I-cells_and_Non-i-cells	Sniffles2.INS.1075M7	3100	rnd-6_family-12216#DNA/hAT-hATm	HVAEP8	14242647
I-cells_and_Non-i-cells	Sniffles2.INS.1079M7	1131	rnd-6_family-8845#DNA/Sola-2	HVAEP8	14255378
I-cells_and_Non-i-cells	Sniffles2.INS.107DM2	3354	rnd-1_family-178#DNA/CMC-Transib	HVAEP3	18998906
I-cells_and_Non-i-cells	Sniffles2.INS.1081MA	1723	rnd-5_family-1627#DNA/CMC-Transib	HVAEP11	44253975
I-cells_and_Non-i-cells	Sniffles2.INS.1084M1	3976	rnd-5_family-5980#DNA/hAT-Tip100	HVAEP2	14921876
I-cells_and_Non-i-cells	Sniffles2.INS.108BM3	2761	rnd-6_family-910#LTR/Gypsy	HVAEP4	42920005
I-cells_and_Non-i-cells	Sniffles2.INS.108CMA	7910	rnd-6_family-47#DNA/hAT-Ac	HVAEP11	44275480
I-cells_and_Non-i-cells	Sniffles2.INS.108EM1	7700	rnd-5_family-2313#DNA/hAT-hATw	HVAEP2	14961341
I-cells_and_Non-i-cells	Sniffles2.INS.108EM9	3017	rnd-1_family-120#RC/Helitron	HVAEP10	22037466
I-cells_and_Non-i-cells	Sniffles2.INS.108FM1	8250	rnd-5_family-692#DNA/TcMar-Mariner	HVAEP2	14956319
I-cells_and_Non-i-cells	Sniffles2.INS.108MD	2100	rnd-1_family-102#LINE/CR1	HVAEP14	824228
I-cells_and_Non-i-cells	Sniffles2.INS.1091M5	15118	rnd-5_family-160#DNA/Sola-1	HVAEP6	28850185
I-cells_and_Non-i-cells	Sniffles2.INS.1092M5	1235	rnd-1_family-57#LINE/Dong-R4	HVAEP6	28850402
I-cells_and_Non-i-cells	Sniffles2.INS.1095M9	3631	rnd-1_family-1041#DNA/hAT-hATm	HVAEP10	22092440
I-cells_and_Non-i-cells	Sniffles2.INS.109BM7	3677	rnd-1_family-101#LINE/CR1	HVAEP8	14325645
I-cells_and_Non-i-cells	Sniffles2.INS.109CM2	3206	rnd-4_family-558#LINE/CR1	HVAEP3	19128928
I-cells_and_Non-i-cells	Sniffles2.INS.109FM3	4484	rnd-1_family-317#DNA/Kolobok-Hydra	HVAEP4	43096115
I-cells_and_Non-i-cells	Sniffles2.INS.109FMB	3883	rnd-1_family-336#DNA/CMC-Chapaev	HVAEP12	58827320
I-cells_and_Non-i-cells	Sniffles2.INS.10A1M7	2887	rnd-6_family-2544#LTR/Gypsy	HVAEP8	14383693
I-cells_and_Non-i-cells	Sniffles2.INS.10A2M2	5879	rnd-5_family-830#DNA/P	HVAEP3	19147825
I-cells_and_Non-i-cells	Sniffles2.INS.10A4M3	1860	rnd-1_family-128#LINE/CR1	HVAEP4	43111414
I-cells_and_Non-i-cells	Sniffles2.INS.10B2M8	1850	rnd-6_family-804#LINE/RTE-X	HVAEP9	45145301
I-cells_and_Non-i-cells	Sniffles2.INS.10B3M9	1642	rnd-1_family-517#LINE/L2	HVAEP10	22099602
I-cells_and_Non-i-cells	Sniffles2.INS.10B4MA	3645	rnd-6_family-2813#DNA/hAT-Blackjack	HVAEP11	44409914
I-cells_and_Non-i-cells	Sniffles2.INS.10B5MC	1895	rnd-1_family-102#LINE/CR1	HVAEP13	15517775
I-cells_and_Non-i-cells	Sniffles2.INS.10B6MC	2744	rnd-1_family-55#DNA/PIF-Harbinger	HVAEP13	15504164
I-cells_and_Non-i-cells	Sniffles2.INS.10B7M3	6682	rnd-6_family-3083#Unknown	HVAEP4	43242114
I-cells_and_Non-i-cells	Sniffles2.INS.10BAMC	4346	rnd-5_family-516#DNA/Sola-1	HVAEP13	15542433
I-cells_and_Non-i-cells	Sniffles2.INS.10BBM2	4762	rnd-6_family-10134#DNA/hAT-Ac	HVAEP3	19269323
I-cells_and_Non-i-cells	Sniffles2.INS.10BCM3	4562	rnd-1_family-55#DNA/PIF-Harbinger	HVAEP4	43263782
I-cells_and_Non-i-cells	Sniffles2.INS.10BDM2	5572	rnd-1_family-228#DNA/Sola-2	HVAEP3	19283926
I-cells_and_Non-i-cells	Sniffles2.INS.10BDM3	6820	rnd-1_family-1#DNA/hAT	HVAEP4	43286395
I-cells_and_Non-i-cells	Sniffles2.INS.10BDM9	3233	rnd-6_family-120#DNA/hAT	HVAEP10	22162481
I-cells_and_Non-i-cells	Sniffles2.INS.10BEM4	1861	rnd-6_family-8975#Unknown	HVAEP5	28868273
I-cells_and_Non-i-cells	Sniffles2.INS.10C0M4	2236	rnd-6_family-56#DNA/hAT-hATm	HVAEP5	28879428
I-cells_and_Non-i-cells	Sniffles2.INS.10C1M4	5661	rnd-6_family-4304#DNA/PIF-ISL2EU	HVAEP5	28882302
I-cells_and_Non-i-cells	Sniffles2.INS.10C5MA	3201	rnd-5_family-2717#Unknown	HVAEP11	44494818
I-cells_and_Non-i-cells	Sniffles2.INS.10C6M3	8616	rnd-1_family-30#DNA/Zisupton	HVAEP4	43298267
I-cells_and_Non-i-cells	Sniffles2.INS.10CAM8	3224	rnd-5_family-606#DNA/hAT-Tip100	HVAEP9	45239886
I-cells_and_Non-i-cells	Sniffles2.INS.10CBMA	2882	rnd-6_family-663#Unknown	HVAEP11	44524671
I-cells_and_Non-i-cells	Sniffles2.INS.10CEM8	3783	rnd-1_family-3#DNA/TcMar-Tc1	HVAEP9	45282836
I-cells_and_Non-i-cells	Sniffles2.INS.10D9MD	2529	rnd-1_family-19#DNA/hAT-Ac	HVAEP14	40450067
I-cells_and_Non-i-cells	Sniffles2.INS.10DBM3	4119	rnd-1_family-1306#LINE/RTE-BovB	HVAEP4	43422547
I-cells_and_Non-i-cells	Sniffles2.INS.10DFM2	1685	rnd-1_family-3#DNA/TcMar-Tc1	HVAEP3	19331037
I-cells_and_Non-i-cells	Sniffles2.INS.10DFM8	3603	rnd-5_family-1024#LINE/L2	HVAEP9	45370236
I-cells_and_Non-i-cells	Sniffles2.INS.10E7M2	2606	rnd-1_family-55#DNA/PIF-Harbinger	HVAEP3	19345687
I-cells_and_Non-i-cells	Sniffles2.INS.10EDM5	1232	rnd-1_family-45#DNA/TcMar-Tc1	HVAEP6	29076119
I-cells_and_Non-i-cells	Sniffles2.INS.10EEM5	4180	rnd-1_family-108#LINE/CR1	HVAEP6	29076464
I-cells_and_Non-i-cells	Sniffles2.INS.10EFM3	3538	rnd-1_family-101#LINE/CR1	HVAEP4	43516311
I-cells_and_Non-i-cells	Sniffles2.INS.10F8MC	3808	rnd-5_family-4147#DNA/hAT-Tip100	HVAEP13	15708495
I-cells_and_Non-i-cells	Sniffles2.INS.10FAM7	1018	rnd-4_family-467#LINE/L1	HVAEP8	14648097
I-cells_and_Non-i-cells	Sniffles2.INS.1100M7	3184	rnd-1_family-339#DNA/PIF-ISL2EU	HVAEP8	14678055
I-cells_and_Non-i-cells	Sniffles2.INS.1102MA	6261	rnd-6_family-8727#LTR/Gypsy	HVAEP11	44702355
I-cells_and_Non-i-cells	Sniffles2.INS.1103M7	10366	rnd-4_family-1059#DNA/hAT-Tip100	HVAEP8	14691053
I-cells_and_Non-i-cells	Sniffles2.INS.1104M3	3479	rnd-1_family-527#DNA/TcMar-Fot1	HVAEP4	43681582
I-cells_and_Non-i-cells	Sniffles2.INS.1104M5	3985	rnd-6_family-52#DNA/TcMar-Fot1	HVAEP6	29116927
I-cells_and_Non-i-cells	Sniffles2.INS.1106M2	4451	rnd-1_family-172#LINE/L2	HVAEP3	19419206
I-cells_and_Non-i-cells	Sniffles2.INS.1107M5	10013	rnd-6_family-1934#Unknown	HVAEP6	29126513
I-cells_and_Non-i-cells	Sniffles2.INS.1114M4	4326	rnd-5_family-2537#DNA/TcMar-Tc1	HVAEP5	29037917
I-cells_and_Non-i-cells	Sniffles2.INS.111AM1	2762	rnd-6_family-2479#DNA/Kolobok-Hydra	HVAEP2	15560898
I-cells_and_Non-i-cells	Sniffles2.INS.111EM3	3542	rnd-1_family-128#LINE/CR1	HVAEP4	43819956
I-cells_and_Non-i-cells	Sniffles2.INS.111EMC	2211	rnd-5_family-2342#DNA/P	HVAEP13	15823325
I-cells_and_Non-i-cells	Sniffles2.INS.111FM2	2169	rnd-1_family-102#LINE/CR1	HVAEP3	19525224
I-cells_and_Non-i-cells	Sniffles2.INS.1123M7	2703	rnd-1_family-55#DNA/PIF-Harbinger	HVAEP8	14697151
I-cells_and_Non-i-cells	Sniffles2.INS.1124M2	4418	rnd-6_family-4909#DNA/TcMar-Tc1	HVAEP3	19554923
I-cells_and_Non-i-cells	Sniffles2.INS.1126M3	1324	rnd-4_family-650#DNA/MULE-MuDR	HVAEP4	43906784
I-cells_and_Non-i-cells	Sniffles2.INS.1126M5	3999	rnd-1_family-405#Unknown	HVAEP6	29239459
I-cells_and_Non-i-cells	Sniffles2.INS.112AM4	1577	rnd-1_family-3#DNA/TcMar-Tc1	HVAEP5	29116099
I-cells_and_Non-i-cells	Sniffles2.INS.112AM8	6578	rnd-5_family-830#DNA/P	HVAEP9	45602630
I-cells_and_Non-i-cells	Sniffles2.INS.1137M1	3196	rnd-1_family-394#DNA/Sola-2	HVAEP2	15613786
I-cells_and_Non-i-cells	Sniffles2.INS.1137M3	3288	rnd-5_family-365#Unknown	HVAEP4	44032164
I-cells_and_Non-i-cells	Sniffles2.INS.1137MA	1190	rnd-1_family-128#LINE/CR1	HVAEP11	44919061
I-cells_and_Non-i-cells	Sniffles2.INS.1139MA	4762	rnd-5_family-2690#DNA/hAT-Ac	HVAEP11	44910869
I-cells_and_Non-i-cells	Sniffles2.INS.113BM3	2726	rnd-1_family-477#DNA/Kolobok-Hydra	HVAEP4	44081564
I-cells_and_Non-i-cells	Sniffles2.INS.1141M1	3736	rnd-1_family-101#LINE/CR1	HVAEP2	15639309
I-cells_and_Non-i-cells	Sniffles2.INS.1142M9	3337	rnd-6_family-8764#LINE/RTE-RTE	HVAEP10	22781483
I-cells_and_Non-i-cells	Sniffles2.INS.1143M6	7476	rnd-5_family-1390#DNA/hAT-Tip100	HVAEP7	33955560
I-cells_and_Non-i-cells	Sniffles2.INS.1148MA	3234	rnd-5_family-144#Unknown	HVAEP11	45019823
I-cells_and_Non-i-cells	Sniffles2.INS.114EMC	4331	rnd-5_family-1503#LINE/CR1	HVAEP13	16018976
I-cells_and_Non-i-cells	Sniffles2.INS.114FMA	3088	rnd-1_family-339#DNA/PIF-ISL2EU	HVAEP11	45076014
I-cells_and_Non-i-cells	Sniffles2.INS.114MD	3802	rnd-5_family-1218#Unknown	HVAEP14	869313
I-cells_and_Non-i-cells	Sniffles2.INS.1154MD	4728	rnd-6_family-4076#DNA/P	HVAEP14	40922039
I-cells_and_Non-i-cells	Sniffles2.INS.1158M1	1766	rnd-6_family-10419#DNA/CMC-Transib	HVAEP2	15700836
I-cells_and_Non-i-cells	Sniffles2.INS.115BM1	4467	rnd-1_family-340#Unknown	HVAEP2	15742430
I-cells_and_Non-i-cells	Sniffles2.INS.115DM1	7199	rnd-6_family-2221#DNA/hAT-Ac	HVAEP2	15776844
I-cells_and_Non-i-cells	Sniffles2.INS.115EMC	3108	rnd-5_family-902#DNA/hAT-hobo	HVAEP13	16185384
I-cells_and_Non-i-cells	Sniffles2.INS.1163MA	7354	rnd-1_family-30#DNA/Zisupton	HVAEP11	45097563
I-cells_and_Non-i-cells	Sniffles2.INS.1167M2	6750	rnd-3_family-182#LINE/RTE-X	HVAEP3	19735554
I-cells_and_Non-i-cells	Sniffles2.INS.1167MA	4034	rnd-5_family-8382#DNA/hAT-Ac	HVAEP11	45147970
I-cells_and_Non-i-cells	Sniffles2.INS.1169MA	3805	rnd-1_family-118#DNA/IS3EU	HVAEP11	45120618
I-cells_and_Non-i-cells	Sniffles2.INS.116AM7	1787	rnd-1_family-215#LINE/L2	HVAEP8	14934678
I-cells_and_Non-i-cells	Sniffles2.INS.116AM7	1787	rnd-1_family-215#LINE/L2	HVAEP8	14934678
I-cells_and_Non-i-cells	Sniffles2.INS.1170MC	2897	rnd-5_family-1025#DNA/hAT-hATm	HVAEP13	16190914
I-cells_and_Non-i-cells	Sniffles2.INS.1171M9	3152	rnd-5_family-2846#LTR/ERVL	HVAEP10	22920322
I-cells_and_Non-i-cells	Sniffles2.INS.1173M5	2341	rnd-6_family-2332#DNA/hAT	HVAEP6	29442267
I-cells_and_Non-i-cells	Sniffles2.INS.1177M7	3948	rnd-3_family-77#LINE/CR1	HVAEP8	14979947
I-cells_and_Non-i-cells	Sniffles2.INS.1181M1	6116	rnd-6_family-2156#DNA/MULE-MuDR	HVAEP2	15964140
I-cells_and_Non-i-cells	Sniffles2.INS.1182MA	2661	rnd-5_family-996#LINE/L2	HVAEP11	45272385
I-cells_and_Non-i-cells	Sniffles2.INS.118MA	4484	rnd-6_family-3680#DNA/hAT-Tip100	HVAEP11	2579069
I-cells_and_Non-i-cells	Sniffles2.INS.1195MA	6062	rnd-1_family-453#DNA/hAT	HVAEP11	45360495
I-cells_and_Non-i-cells	Sniffles2.INS.1198M4	11742	rnd-6_family-1986#DNA/TcMar	HVAEP5	29435687
I-cells_and_Non-i-cells	Sniffles2.INS.119AMA	2785	rnd-1_family-317#DNA/Kolobok-Hydra	HVAEP11	45377100
I-cells_and_Non-i-cells	Sniffles2.INS.119FM5	3748	rnd-5_family-4745#LINE/Rex-Babar	HVAEP6	29504993
I-cells_and_Non-i-cells	Sniffles2.INS.119MA	2250	rnd-6_family-3680#DNA/hAT-Tip100	HVAEP11	2579241
I-cells_and_Non-i-cells	Sniffles2.INS.11A1M3	3423	rnd-6_family-664#DNA/CMC-EnSpm	HVAEP4	45083602
I-cells_and_Non-i-cells	Sniffles2.INS.11A1M4	2164	rnd-6_family-170#LINE/L2	HVAEP5	29485378
I-cells_and_Non-i-cells	Sniffles2.INS.11A5M1	1077	rnd-1_family-344#LINE/CR1	HVAEP2	16101547
I-cells_and_Non-i-cells	Sniffles2.INS.11A7M2	4027	rnd-6_family-1049#LTR/Copia	HVAEP3	20028692
I-cells_and_Non-i-cells	Sniffles2.INS.11A8M2	9553	rnd-5_family-2313#DNA/hAT-hATw	HVAEP3	20034028
I-cells_and_Non-i-cells	Sniffles2.INS.11AAMD	5793	rnd-1_family-788#LTR/Copia	HVAEP14	41284271
I-cells_and_Non-i-cells	Sniffles2.INS.11ABM8	3012	rnd-1_family-55#DNA/PIF-Harbinger	HVAEP9	46216323
I-cells_and_Non-i-cells	Sniffles2.INS.11ABM9	9159	rnd-1_family-55#DNA/PIF-Harbinger	HVAEP10	23117361
I-cells_and_Non-i-cells	Sniffles2.INS.11ACM2	2619	rnd-1_family-200#DNA/TcMar-Tc1	HVAEP3	20046265
I-cells_and_Non-i-cells	Sniffles2.INS.11ACM8	3838	rnd-1_family-403#DNA/hAT-Tip100	HVAEP9	46241908
I-cells_and_Non-i-cells	Sniffles2.INS.11AEM8	1100	rnd-4_family-467#LINE/L1	HVAEP9	46287852
I-cells_and_Non-i-cells	Sniffles2.INS.11AFM7	2751	rnd-1_family-437#DNA/Kolobok-Hydra	HVAEP8	15096121
I-cells_and_Non-i-cells	Sniffles2.INS.11B0M2	1021	rnd-1_family-93#LTR/ERVL	HVAEP3	20050999
I-cells_and_Non-i-cells	Sniffles2.INS.11B0M9	4764	rnd-1_family-287#DNA/TcMar-Tc1	HVAEP10	23138930
I-cells_and_Non-i-cells	Sniffles2.INS.11B1M2	4162	rnd-6_family-3204#DNA/hAT-hATm	HVAEP3	20055994
I-cells_and_Non-i-cells	Sniffles2.INS.11B3MC	6293	rnd-1_family-53#DNA/hAT-Charlie	HVAEP13	16914188
I-cells_and_Non-i-cells	Sniffles2.INS.11B6M3	3018	rnd-6_family-1746#DNA/hAT-Tip100	HVAEP4	45117390
I-cells_and_Non-i-cells	Sniffles2.INS.11B7M3	4771	rnd-1_family-309#DNA/TcMar-Fot1	HVAEP4	45122772
I-cells_and_Non-i-cells	Sniffles2.INS.11B9MD	5214	rnd-6_family-1854#LINE/CR1-Zenon	HVAEP14	41295354
I-cells_and_Non-i-cells	Sniffles2.INS.11BDM4	3115	rnd-2_family-58#LINE/L2	HVAEP5	29562357
I-cells_and_Non-i-cells	Sniffles2.INS.11C6MC	3197	rnd-6_family-120#DNA/hAT	HVAEP13	17014324
I-cells_and_Non-i-cells	Sniffles2.INS.11C7M2	4578	rnd-1_family-479#LTR/Copia	HVAEP3	20100409
I-cells_and_Non-i-cells	Sniffles2.INS.11C8M2	1720	rnd-1_family-718#DNA/hAT-Charlie	HVAEP3	20112004
I-cells_and_Non-i-cells	Sniffles2.INS.11C8M7	2848	rnd-5_family-144#Unknown	HVAEP8	15099596
I-cells_and_Non-i-cells	Sniffles2.INS.11C8MD	3680	rnd-4_family-1610#LTR/Gypsy	HVAEP14	41373113
I-cells_and_Non-i-cells	Sniffles2.INS.11CBM8	2935	rnd-1_family-200#DNA/TcMar-Tc1	HVAEP9	46356136
I-cells_and_Non-i-cells	Sniffles2.INS.11CEM8	1274	rnd-1_family-250#LINE/Penelope	HVAEP9	46358776
I-cells_and_Non-i-cells	Sniffles2.INS.11CFM9	2563	rnd-5_family-5720#DNA/CMC-Chapaev-3	HVAEP10	23205707
I-cells_and_Non-i-cells	Sniffles2.INS.11D3M4	1969	rnd-6_family-2109#Unknown	HVAEP5	29619327
I-cells_and_Non-i-cells	Sniffles2.INS.11D4M9	2672	rnd-6_family-1441#LINE/CR1	HVAEP10	23284308
I-cells_and_Non-i-cells	Sniffles2.INS.11D5MA	2982	rnd-5_family-6615#DNA/CMC-Chapaev	HVAEP11	45578427
I-cells_and_Non-i-cells	Sniffles2.INS.11D5MC	2744	rnd-6_family-1822#DNA/PIF-Harbinger	HVAEP13	17105238
I-cells_and_Non-i-cells	Sniffles2.INS.11D6M4	3586	rnd-1_family-45#DNA/TcMar-Tc1	HVAEP5	29628241
I-cells_and_Non-i-cells	Sniffles2.INS.11D6M7	4511	rnd-6_family-2177#LINE/CR1	HVAEP8	15149266
I-cells_and_Non-i-cells	Sniffles2.INS.11DDM4	3681	rnd-5_family-30#DNA/hAT-hATm	HVAEP5	29665976
I-cells_and_Non-i-cells	Sniffles2.INS.11DEM2	1310	rnd-1_family-200#DNA/TcMar-Tc1	HVAEP3	20252819
I-cells_and_Non-i-cells	Sniffles2.INS.11E0M4	4270	rnd-1_family-246#Unknown	HVAEP5	29686381
I-cells_and_Non-i-cells	Sniffles2.INS.11ECMA	6190	rnd-1_family-73#Unknown	HVAEP11	45615054
I-cells_and_Non-i-cells	Sniffles2.INS.11EDMD	3643	rnd-6_family-2156#DNA/MULE-MuDR	HVAEP14	41467824
I-cells_and_Non-i-cells	Sniffles2.INS.11EFMA	1188	rnd-6_family-3108#LINE/CR1	HVAEP11	45688971
I-cells_and_Non-i-cells	Sniffles2.INS.11F0M9	1430	rnd-5_family-934#LINE/R1	HVAEP10	23371725
I-cells_and_Non-i-cells	Sniffles2.INS.11F2M4	4095	rnd-1_family-530#SINE/tRNA	HVAEP5	29733977
I-cells_and_Non-i-cells	Sniffles2.INS.11F6M2	2346	rnd-1_family-139#LINE/CR1	HVAEP3	20336974
I-cells_and_Non-i-cells	Sniffles2.INS.11F8M4	2904	rnd-6_family-2714#DNA/Sola-1	HVAEP5	29768350
I-cells_and_Non-i-cells	Sniffles2.INS.11F8M8	2963	rnd-1_family-102#LINE/CR1	HVAEP9	46535756
I-cells_and_Non-i-cells	Sniffles2.INS.11F9M2	4096	rnd-1_family-139#LINE/CR1	HVAEP3	20336969
I-cells_and_Non-i-cells	Sniffles2.INS.11F9M7	1699	rnd-1_family-3#DNA/TcMar-Tc1	HVAEP8	15263525
I-cells_and_Non-i-cells	Sniffles2.INS.1206MC	1277	rnd-6_family-12700#Unknown	HVAEP13	17330592
I-cells_and_Non-i-cells	Sniffles2.INS.1207M2	1220	rnd-1_family-367#SINE/tRNA	HVAEP3	20410535
I-cells_and_Non-i-cells	Sniffles2.INS.1208MC	5325	rnd-5_family-5484#DNA/PiggyBac	HVAEP13	17385454
I-cells_and_Non-i-cells	Sniffles2.INS.1209MC	3657	rnd-1_family-74#DNA/TcMar-Tc1	HVAEP13	17375395
I-cells_and_Non-i-cells	Sniffles2.INS.120EM4	5642	rnd-5_family-5514#DNA/hAT-hAT5	HVAEP5	29856332
I-cells_and_Non-i-cells	Sniffles2.INS.1210M2	1309	rnd-1_family-200#DNA/TcMar-Tc1	HVAEP3	20523941
I-cells_and_Non-i-cells	Sniffles2.INS.1211MA	1653	rnd-6_family-5400#DNA/MULE-NOF	HVAEP11	45846787
I-cells_and_Non-i-cells	Sniffles2.INS.1212M4	4430	rnd-6_family-2109#Unknown	HVAEP5	29870758
I-cells_and_Non-i-cells	Sniffles2.INS.1212M7	2566	rnd-1_family-55#DNA/PIF-Harbinger	HVAEP8	15332521
I-cells_and_Non-i-cells	Sniffles2.INS.1213M7	3235	rnd-6_family-14930#DNA/PIF-Harbinger	HVAEP8	15301597
I-cells_and_Non-i-cells	Sniffles2.INS.121CM5	4677	rnd-6_family-2021#LINE/CR1	HVAEP6	29908506
I-cells_and_Non-i-cells	Sniffles2.INS.121DM5	4318	rnd-6_family-13640#DNA/PIF-Harbinger	HVAEP6	29929483
I-cells_and_Non-i-cells	Sniffles2.INS.121FM2	6517	rnd-6_family-1401#LINE/CR1	HVAEP3	20565704
I-cells_and_Non-i-cells	Sniffles2.INS.1222MC	2816	rnd-6_family-754#DNA/TcMar-Fot1	HVAEP13	17417040
I-cells_and_Non-i-cells	Sniffles2.INS.1229MC	1043	rnd-5_family-2123#DNA/TcMar-Fot1	HVAEP13	17483606
I-cells_and_Non-i-cells	Sniffles2.INS.122AMB	5619	rnd-5_family-2342#DNA/P	HVAEP12	67408645
I-cells_and_Non-i-cells	Sniffles2.INS.122DMD	2746	rnd-1_family-102#LINE/CR1	HVAEP14	41832266
I-cells_and_Non-i-cells	Sniffles2.INS.1231M1	1383	rnd-5_family-8251#DNA/MULE-MuDR	HVAEP2	17055131
I-cells_and_Non-i-cells	Sniffles2.INS.1231MD	2449	rnd-4_family-748#DNA/TcMar-Fot1	HVAEP14	41877558
I-cells_and_Non-i-cells	Sniffles2.INS.1232MD	3406	rnd-6_family-120#DNA/hAT	HVAEP14	41879881
I-cells_and_Non-i-cells	Sniffles2.INS.1233MA	1248	rnd-5_family-567#DNA/hAT-Tip100	HVAEP11	45941076
I-cells_and_Non-i-cells	Sniffles2.INS.1234M7	2833	rnd-5_family-6575#DNA/TcMar-Tc1	HVAEP8	15486997
I-cells_and_Non-i-cells	Sniffles2.INS.123AM8	2419	rnd-6_family-11430#DNA/hAT-Tip100	HVAEP9	46751646
I-cells_and_Non-i-cells	Sniffles2.INS.123M0	4055	rnd-1_family-45#DNA/TcMar-Tc1	HVAEP1	2077090
I-cells_and_Non-i-cells	Sniffles2.INS.1247M2	2394	rnd-6_family-9829#DNA/TcMar-Fot1	HVAEP3	20606690
I-cells_and_Non-i-cells	Sniffles2.INS.1248M3	2175	rnd-1_family-373#DNA/CMC-Chapaev-3	HVAEP4	46243272
I-cells_and_Non-i-cells	Sniffles2.INS.124AMC	1687	rnd-6_family-804#LINE/RTE-X	HVAEP13	17510596
I-cells_and_Non-i-cells	Sniffles2.INS.124MC	2792	rnd-1_family-437#DNA/Kolobok-Hydra	HVAEP13	915299
I-cells_and_Non-i-cells	Sniffles2.INS.1254MA	3823	rnd-1_family-413#DNA/hAT-hATm	HVAEP11	46163835
I-cells_and_Non-i-cells	Sniffles2.INS.1255M1	3641	rnd-4_family-3032#DNA/P	HVAEP2	17212333
I-cells_and_Non-i-cells	Sniffles2.INS.1255MC	1877	rnd-6_family-4403#DNA/hAT-hATm	HVAEP13	17557547
I-cells_and_Non-i-cells	Sniffles2.INS.1258M7	3347	rnd-1_family-178#DNA/CMC-Transib	HVAEP8	15513972
I-cells_and_Non-i-cells	Sniffles2.INS.1259M7	6975	rnd-1_family-30#DNA/Zisupton	HVAEP8	15504341
I-cells_and_Non-i-cells	Sniffles2.INS.125BM8	2010	rnd-5_family-4508#DNA/hAT-Ac	HVAEP9	46844776
I-cells_and_Non-i-cells	Sniffles2.INS.125BMC	3159	rnd-6_family-8004#RC/Helitron	HVAEP13	17583460
I-cells_and_Non-i-cells	Sniffles2.INS.1260MD	3886	rnd-1_family-93#LTR/ERVL	HVAEP14	41971053
I-cells_and_Non-i-cells	Sniffles2.INS.1262M5	2006	rnd-6_family-804#LINE/RTE-X	HVAEP6	30180719
I-cells_and_Non-i-cells	Sniffles2.INS.1264M4	3327	rnd-5_family-1521#DNA/CMC-Transib	HVAEP5	30152314
I-cells_and_Non-i-cells	Sniffles2.INS.1265M3	2956	rnd-1_family-55#DNA/PIF-Harbinger	HVAEP4	46546852
I-cells_and_Non-i-cells	Sniffles2.INS.1267MB	4990	rnd-6_family-6517#DNA/hAT-Tip100	HVAEP12	67789469
I-cells_and_Non-i-cells	Sniffles2.INS.1268M4	3961	rnd-6_family-1240#DNA/Ginger-1	HVAEP5	30188109
I-cells_and_Non-i-cells	Sniffles2.INS.126AMA	1241	rnd-6_family-1690#LTR/Ngaro	HVAEP11	46280629
I-cells_and_Non-i-cells	Sniffles2.INS.126BM9	2727	rnd-1_family-477#DNA/Kolobok-Hydra	HVAEP10	23822242
I-cells_and_Non-i-cells	Sniffles2.INS.126EM1	1967	rnd-1_family-101#LINE/CR1	HVAEP2	17373259
I-cells_and_Non-i-cells	Sniffles2.INS.126MB	1305	rnd-1_family-530#SINE/tRNA	HVAEP12	4747223
I-cells_and_Non-i-cells	Sniffles2.INS.127DMA	3717	rnd-1_family-101#LINE/CR1	HVAEP11	46343481
I-cells_and_Non-i-cells	Sniffles2.INS.127DMD	3739	rnd-6_family-12719#DNA/hAT-hATw	HVAEP14	42032352
I-cells_and_Non-i-cells	Sniffles2.INS.127EMD	6392	rnd-5_family-2959#DNA/hAT-hATw	HVAEP14	42023195
I-cells_and_Non-i-cells	Sniffles2.INS.1280M7	1082	rnd-1_family-60#DNA/TcMar-Tc1	HVAEP8	15770305
I-cells_and_Non-i-cells	Sniffles2.INS.1282MD	1554	rnd-1_family-296#DNA/TcMar-Fot1	HVAEP14	42054752
I-cells_and_Non-i-cells	Sniffles2.INS.1286M5	2773	rnd-1_family-55#DNA/PIF-Harbinger	HVAEP6	30291163
I-cells_and_Non-i-cells	Sniffles2.INS.128BM8	2329	rnd-6_family-170#LINE/L2	HVAEP9	46971013
I-cells_and_Non-i-cells	Sniffles2.INS.128CM8	1662	rnd-4_family-650#DNA/MULE-MuDR	HVAEP9	46971839
I-cells_and_Non-i-cells	Sniffles2.INS.128DM8	2912	rnd-1_family-309#DNA/TcMar-Fot1	HVAEP9	46983625
I-cells_and_Non-i-cells	Sniffles2.INS.1290MB	4593	rnd-6_family-2875#DNA/hAT-hATm	HVAEP12	67964324
I-cells_and_Non-i-cells	Sniffles2.INS.1290MB	4593	rnd-6_family-2875#DNA/hAT-hATm	HVAEP12	67964324
I-cells_and_Non-i-cells	Sniffles2.INS.1298M4	2257	rnd-1_family-373#DNA/CMC-Chapaev-3	HVAEP5	30308358
I-cells_and_Non-i-cells	Sniffles2.INS.129CM5	1305	rnd-1_family-200#DNA/TcMar-Tc1	HVAEP6	30319663
I-cells_and_Non-i-cells	Sniffles2.INS.129FMB	2902	rnd-6_family-3198#DNA/TcMar-Fot1	HVAEP12	68038257
I-cells_and_Non-i-cells	Sniffles2.INS.12A8M4	2617	rnd-5_family-10#DNA/PiggyBac	HVAEP5	30473585
I-cells_and_Non-i-cells	Sniffles2.INS.12A9MD	4844	rnd-5_family-673#Unknown	HVAEP14	42099912
I-cells_and_Non-i-cells	Sniffles2.INS.12AAM9	4664	rnd-6_family-2741#DNA/CMC-Chapaev	HVAEP10	24088540
I-cells_and_Non-i-cells	Sniffles2.INS.12B1MA	3032	rnd-1_family-13#DNA/Sola-2	HVAEP11	46688981
I-cells_and_Non-i-cells	Sniffles2.INS.12B5M7	1313	rnd-1_family-39#DNA/TcMar-Mariner	HVAEP8	16175679
I-cells_and_Non-i-cells	Sniffles2.INS.12B6M7	3077	rnd-6_family-2544#LTR/Gypsy	HVAEP8	16183141
I-cells_and_Non-i-cells	Sniffles2.INS.12BBMD	5627	rnd-6_family-3108#LINE/CR1	HVAEP14	42149773
I-cells_and_Non-i-cells	Sniffles2.INS.12BCMD	3217	rnd-5_family-567#DNA/hAT-Tip100	HVAEP14	42193046
I-cells_and_Non-i-cells	Sniffles2.INS.12C6MA	1502	rnd-1_family-102#LINE/CR1	HVAEP11	46729459
I-cells_and_Non-i-cells	Sniffles2.INS.12C8M3	6723	rnd-1_family-145#LINE/Dong-R4	HVAEP4	47235704
I-cells_and_Non-i-cells	Sniffles2.INS.12CAMC	5359	rnd-1_family-60#DNA/TcMar-Tc1	HVAEP13	17945391
I-cells_and_Non-i-cells	Sniffles2.INS.12CBMC	2731	rnd-1_family-165#LINE/CR1	HVAEP13	17936422
I-cells_and_Non-i-cells	Sniffles2.INS.12CCMA	18856	rnd-5_family-567#DNA/hAT-Tip100	HVAEP11	46772810
I-cells_and_Non-i-cells	Sniffles2.INS.12DEM8	2559	rnd-5_family-3299#Unknown	HVAEP9	47219373
I-cells_and_Non-i-cells	Sniffles2.INS.12E4MA	3061	rnd-1_family-102#LINE/CR1	HVAEP11	46854116
I-cells_and_Non-i-cells	Sniffles2.INS.12E5M5	9038	rnd-6_family-12778#DNA/TcMar-Tc1	HVAEP6	30651104
I-cells_and_Non-i-cells	Sniffles2.INS.12EAM3	3351	rnd-6_family-2594#DNA/P	HVAEP4	47524640
I-cells_and_Non-i-cells	Sniffles2.INS.12EBM5	2954	rnd-1_family-55#DNA/PIF-Harbinger	HVAEP6	30672885
I-cells_and_Non-i-cells	Sniffles2.INS.12F9M9	5308	rnd-1_family-1310#Unknown	HVAEP10	24451641
I-cells_and_Non-i-cells	Sniffles2.INS.12FEM2	1102	rnd-1_family-102#LINE/CR1	HVAEP3	21473085
I-cells_and_Non-i-cells	Sniffles2.INS.12FEM8	4326	rnd-1_family-128#LINE/CR1	HVAEP9	47364101
I-cells_and_Non-i-cells	Sniffles2.INS.12FFM2	2663	rnd-5_family-2096#DNA/hAT-hATx	HVAEP3	21476537
I-cells_and_Non-i-cells	Sniffles2.INS.1300MA	3396	rnd-4_family-650#DNA/MULE-MuDR	HVAEP11	46933824
I-cells_and_Non-i-cells	Sniffles2.INS.1301M3	3496	rnd-1_family-101#LINE/CR1	HVAEP4	47792111
I-cells_and_Non-i-cells	Sniffles2.INS.1307M1	4438	rnd-6_family-3480#DNA/CMC-EnSpm	HVAEP2	17835209
I-cells_and_Non-i-cells	Sniffles2.INS.130AM7	3700	rnd-6_family-6626#DNA/TcMar-Fot1	HVAEP8	16807319
I-cells_and_Non-i-cells	Sniffles2.INS.130FM5	1243	rnd-6_family-3258#DNA/TcMar-Tc1	HVAEP6	30883895
I-cells_and_Non-i-cells	Sniffles2.INS.130FM7	3173	rnd-5_family-7798#DNA/hAT-Ac	HVAEP8	16835931
I-cells_and_Non-i-cells	Sniffles2.INS.1310M5	7043	rnd-1_family-30#DNA/Zisupton	HVAEP6	30821745
I-cells_and_Non-i-cells	Sniffles2.INS.1312M7	2453	rnd-6_family-3672#DNA/hAT-Blackjack	HVAEP8	16867747
I-cells_and_Non-i-cells	Sniffles2.INS.1312MD	2837	rnd-1_family-109#LINE/CR1	HVAEP14	42392116
I-cells_and_Non-i-cells	Sniffles2.INS.1315M7	4592	rnd-4_family-467#LINE/L1	HVAEP8	16867746
I-cells_and_Non-i-cells	Sniffles2.INS.1318M9	3416	rnd-6_family-4032#DNA/hAT-Ac	HVAEP10	24572136
I-cells_and_Non-i-cells	Sniffles2.INS.131BM2	6452	rnd-6_family-3672#DNA/hAT-Blackjack	HVAEP3	21574311
I-cells_and_Non-i-cells	Sniffles2.INS.131BM8	2923	rnd-1_family-55#DNA/PIF-Harbinger	HVAEP9	47514424
I-cells_and_Non-i-cells	Sniffles2.INS.131EM3	2724	rnd-5_family-2929#LINE/CR1-Zenon	HVAEP4	47871703
I-cells_and_Non-i-cells	Sniffles2.INS.131M2	3259	rnd-5_family-380#DNA/hAT-hATm	HVAEP3	1465369
I-cells_and_Non-i-cells	Sniffles2.INS.1322M4	3748	rnd-5_family-1868#LTR/ERVK	HVAEP5	31086511
I-cells_and_Non-i-cells	Sniffles2.INS.1326M5	3325	rnd-5_family-2281#DNA/hAT-Tip100	HVAEP6	30907108
I-cells_and_Non-i-cells	Sniffles2.INS.1327MC	1695	rnd-6_family-5141#DNA/TcMar-Tc1	HVAEP13	18274255
I-cells_and_Non-i-cells	Sniffles2.INS.132CM7	3022	rnd-6_family-9535#DNA/hAT-Ac	HVAEP8	16990064
I-cells_and_Non-i-cells	Sniffles2.INS.132DM5	1862	rnd-6_family-754#DNA/TcMar-Fot1	HVAEP6	30972807
I-cells_and_Non-i-cells	Sniffles2.INS.132EMD	3422	rnd-6_family-9537#DNA/TcMar-Pogo	HVAEP14	42431685
I-cells_and_Non-i-cells	Sniffles2.INS.132FMD	3847	rnd-6_family-1345#LINE/RTE-BovB	HVAEP14	42433865
I-cells_and_Non-i-cells	Sniffles2.INS.1332M4	1304	rnd-1_family-530#SINE/tRNA	HVAEP5	31114986
I-cells_and_Non-i-cells	Sniffles2.INS.1333M9	1245	rnd-4_family-650#DNA/MULE-MuDR	HVAEP10	24644548
I-cells_and_Non-i-cells	Sniffles2.INS.1334M4	1090	rnd-5_family-3246#Unknown	HVAEP5	31128116
I-cells_and_Non-i-cells	Sniffles2.INS.1335MD	3078	rnd-5_family-1673#DNA/Maverick	HVAEP14	42491122
I-cells_and_Non-i-cells	Sniffles2.INS.1337M4	3531	rnd-6_family-5449#DNA/PIF-ISL2EU	HVAEP5	31135519
I-cells_and_Non-i-cells	Sniffles2.INS.133BM8	3572	rnd-1_family-178#DNA/CMC-Transib	HVAEP9	47617601
I-cells_and_Non-i-cells	Sniffles2.INS.133FM3	1295	rnd-1_family-530#SINE/tRNA	HVAEP4	48130306
I-cells_and_Non-i-cells	Sniffles2.INS.1342M3	4200	rnd-6_family-2059#DNA/hAT-Tag1	HVAEP4	48134222
I-cells_and_Non-i-cells	Sniffles2.INS.1342M5	1803	rnd-1_family-60#DNA/TcMar-Tc1	HVAEP6	31069690
I-cells_and_Non-i-cells	Sniffles2.INS.134BM3	1784	rnd-1_family-128#LINE/CR1	HVAEP4	48189175
I-cells_and_Non-i-cells	Sniffles2.INS.134CM5	6194	rnd-1_family-415#DNA/CMC-EnSpm	HVAEP6	31150220
I-cells_and_Non-i-cells	Sniffles2.INS.134CMA	10321	rnd-6_family-328#DNA/hAT-Ac	HVAEP11	47316726
I-cells_and_Non-i-cells	Sniffles2.INS.134FM9	1607	rnd-1_family-3#DNA/TcMar-Tc1	HVAEP10	24709735
I-cells_and_Non-i-cells	Sniffles2.INS.134M0	1909	rnd-6_family-4375#Unknown	HVAEP1	2097760
I-cells_and_Non-i-cells	Sniffles2.INS.1350M2	6680	rnd-1_family-756#LINE/Rex-Babar	HVAEP3	21754833
I-cells_and_Non-i-cells	Sniffles2.INS.1350M9	2200	rnd-5_family-4677#DNA/CMC-EnSpm	HVAEP10	24757076
I-cells_and_Non-i-cells	Sniffles2.INS.1356M1	2911	rnd-6_family-52#DNA/TcMar-Fot1	HVAEP2	18064130
I-cells_and_Non-i-cells	Sniffles2.INS.135BM3	9709	rnd-5_family-934#LINE/R1	HVAEP4	48209259
I-cells_and_Non-i-cells	Sniffles2.INS.135CMD	9381	rnd-6_family-507#LINE/L2	HVAEP14	42564812
I-cells_and_Non-i-cells	Sniffles2.INS.1361M7	5998	rnd-1_family-453#DNA/hAT	HVAEP8	17110468
I-cells_and_Non-i-cells	Sniffles2.INS.1362M7	5872	rnd-3_family-910#DNA/Zator	HVAEP8	17102129
I-cells_and_Non-i-cells	Sniffles2.INS.1369M8	2517	rnd-5_family-981#DNA/TcMar-Tc2	HVAEP9	47813018
I-cells_and_Non-i-cells	Sniffles2.INS.136AM2	10297	rnd-1_family-1179#DNA/hAT-Tag1	HVAEP3	21852891
I-cells_and_Non-i-cells	Sniffles2.INS.136EMA	9086	rnd-6_family-508#DNA/hAT-Pegasus	HVAEP11	47531642
I-cells_and_Non-i-cells	Sniffles2.INS.1370M8	4328	rnd-5_family-391#LTR/Gypsy	HVAEP9	47851275
I-cells_and_Non-i-cells	Sniffles2.INS.1370M9	1347	rnd-1_family-244#DNA/TcMar-Tc1	HVAEP10	24818692
I-cells_and_Non-i-cells	Sniffles2.INS.1375M9	5830	rnd-6_family-1894#DNA/Academ-1	HVAEP10	24856151
I-cells_and_Non-i-cells	Sniffles2.INS.137BM4	2252	rnd-1_family-355#DNA/CMC-Chapaev-3	HVAEP5	31521872
I-cells_and_Non-i-cells	Sniffles2.INS.137DM4	2910	rnd-1_family-55#DNA/PIF-Harbinger	HVAEP5	31526193
I-cells_and_Non-i-cells	Sniffles2.INS.137EM4	1853	rnd-1_family-1275#DNA/Maverick	HVAEP5	31565731
I-cells_and_Non-i-cells	Sniffles2.INS.137FM4	1762	rnd-5_family-1047#DNA/TcMar-Tc1	HVAEP5	31570579
I-cells_and_Non-i-cells	Sniffles2.INS.137M5	3254	rnd-6_family-1746#DNA/hAT-Tip100	HVAEP6	4935710
I-cells_and_Non-i-cells	Sniffles2.INS.1380M5	2898	rnd-1_family-55#DNA/PIF-Harbinger	HVAEP6	31366838
I-cells_and_Non-i-cells	Sniffles2.INS.1384M8	3107	rnd-1_family-941#DNA/hAT-Charlie	HVAEP9	47954937
I-cells_and_Non-i-cells	Sniffles2.INS.1384MD	3847	rnd-5_family-2178#DNA/CMC-Transib	HVAEP14	42664631
I-cells_and_Non-i-cells	Sniffles2.INS.1387M7	6861	rnd-1_family-30#DNA/Zisupton	HVAEP8	17231918
I-cells_and_Non-i-cells	Sniffles2.INS.138AM3	1315	rnd-1_family-39#DNA/TcMar-Mariner	HVAEP4	48767415
I-cells_and_Non-i-cells	Sniffles2.INS.138DM9	6071	rnd-5_family-2226#DNA/hAT-Ac	HVAEP10	24881774
I-cells_and_Non-i-cells	Sniffles2.INS.1393M5	12959	rnd-1_family-444#LTR/Gypsy	HVAEP6	31421521
I-cells_and_Non-i-cells	Sniffles2.INS.1394M1	3723	rnd-1_family-45#DNA/TcMar-Tc1	HVAEP2	18255794
I-cells_and_Non-i-cells	Sniffles2.INS.1399MA	4605	rnd-5_family-1038#DNA/hAT-Tip100	HVAEP11	47611081
I-cells_and_Non-i-cells	Sniffles2.INS.139DM2	2051	rnd-1_family-402#DNA/TcMar-Tc1	HVAEP3	22080588
I-cells_and_Non-i-cells	Sniffles2.INS.139DM3	1135	rnd-5_family-2776#LINE/L2	HVAEP4	48841038
I-cells_and_Non-i-cells	Sniffles2.INS.139M7	2735	rnd-4_family-467#LINE/L1	HVAEP8	1003803
I-cells_and_Non-i-cells	Sniffles2.INS.13A1M9	2947	rnd-1_family-55#DNA/PIF-Harbinger	HVAEP10	25001801
I-cells_and_Non-i-cells	Sniffles2.INS.13A9MA	4140	rnd-1_family-101#LINE/CR1	HVAEP11	47745432
I-cells_and_Non-i-cells	Sniffles2.INS.13ACMA	3380	rnd-1_family-228#DNA/Sola-2	HVAEP11	47750501
I-cells_and_Non-i-cells	Sniffles2.INS.13ADM5	1395	rnd-6_family-9829#DNA/TcMar-Fot1	HVAEP6	31530367
I-cells_and_Non-i-cells	Sniffles2.INS.13B0M5	1545	rnd-5_family-97#LINE/Penelope	HVAEP6	31581986
I-cells_and_Non-i-cells	Sniffles2.INS.13B7M9	2857	rnd-6_family-6522#DNA/TcMar-Tc1	HVAEP10	25146217
I-cells_and_Non-i-cells	Sniffles2.INS.13BBM3	1964	rnd-6_family-11829#DNA/CMC-Chapaev	HVAEP4	49120169
I-cells_and_Non-i-cells	Sniffles2.INS.13BBM9	2255	rnd-1_family-355#DNA/CMC-Chapaev-3	HVAEP10	25141555
I-cells_and_Non-i-cells	Sniffles2.INS.13BCM9	2248	rnd-1_family-355#DNA/CMC-Chapaev-3	HVAEP10	25168575
I-cells_and_Non-i-cells	Sniffles2.INS.13BEM3	5781	rnd-5_family-1318#LINE/CR1	HVAEP4	49130768
I-cells_and_Non-i-cells	Sniffles2.INS.13BEM4	1289	rnd-1_family-551#DNA/TcMar-Mariner	HVAEP5	31838264
I-cells_and_Non-i-cells	Sniffles2.INS.13BFM8	4000	rnd-1_family-101#LINE/CR1	HVAEP9	48163029
I-cells_and_Non-i-cells	Sniffles2.INS.13C0M4	6002	rnd-1_family-453#DNA/hAT	HVAEP5	31839905
I-cells_and_Non-i-cells	Sniffles2.INS.13C1M5	9445	rnd-1_family-55#DNA/PIF-Harbinger	HVAEP6	31652290
I-cells_and_Non-i-cells	Sniffles2.INS.13C1M8	2694	rnd-6_family-1169#DNA/hAT	HVAEP9	48178417
I-cells_and_Non-i-cells	Sniffles2.INS.13C9M4	1318	rnd-5_family-2204#Unknown	HVAEP5	31857816
I-cells_and_Non-i-cells	Sniffles2.INS.13CBM4	3343	rnd-1_family-728#DNA/Sola-2	HVAEP5	31860695
I-cells_and_Non-i-cells	Sniffles2.INS.13CFMA	6809	rnd-1_family-73#Unknown	HVAEP11	47955535
I-cells_and_Non-i-cells	Sniffles2.INS.13D0MA	4623	rnd-6_family-2118#LINE/Proto2	HVAEP11	47942407
I-cells_and_Non-i-cells	Sniffles2.INS.13D1M7	2049	rnd-6_family-804#LINE/RTE-X	HVAEP8	17473067
I-cells_and_Non-i-cells	Sniffles2.INS.13D4M1	4283	rnd-5_family-1276#LTR/Gypsy	HVAEP2	18530564
I-cells_and_Non-i-cells	Sniffles2.INS.13D4M7	2898	rnd-5_family-3655#LTR/Gypsy	HVAEP8	17493175
I-cells_and_Non-i-cells	Sniffles2.INS.13DCM0	1022	rnd-1_family-68#LINE/Penelope	HVAEP1	52907858
I-cells_and_Non-i-cells	Sniffles2.INS.13E0M4	3431	rnd-6_family-5844#DNA/TcMar-Fot1	HVAEP5	31899417
I-cells_and_Non-i-cells	Sniffles2.INS.13E0MA	4137	rnd-1_family-1306#LINE/RTE-BovB	HVAEP11	47996403
I-cells_and_Non-i-cells	Sniffles2.INS.13E3MA	3643	rnd-6_family-4757#Unknown	HVAEP11	48032116
I-cells_and_Non-i-cells	Sniffles2.INS.13E5M4	5291	rnd-6_family-9825#Unknown	HVAEP5	31903086
I-cells_and_Non-i-cells	Sniffles2.INS.13E7M2	1287	rnd-1_family-551#DNA/TcMar-Mariner	HVAEP3	22336421
I-cells_and_Non-i-cells	Sniffles2.INS.13E7M4	1407	rnd-5_family-2427#LTR/Gypsy	HVAEP5	31915001
I-cells_and_Non-i-cells	Sniffles2.INS.13E8M8	3602	rnd-1_family-45#DNA/TcMar-Tc1	HVAEP9	48366905
I-cells_and_Non-i-cells	Sniffles2.INS.13EAM2	5788	rnd-5_family-3813#DNA/hAT-Tip100	HVAEP3	22343948
I-cells_and_Non-i-cells	Sniffles2.INS.13EBM8	5256	rnd-1_family-228#DNA/Sola-2	HVAEP9	48363016
I-cells_and_Non-i-cells	Sniffles2.INS.13EMA	1826	rnd-5_family-2119#LINE/L2	HVAEP11	2749430
I-cells_and_Non-i-cells	Sniffles2.INS.13EMC	1031	rnd-1_family-482#DNA/hAT-hATm	HVAEP13	1072946
I-cells_and_Non-i-cells	Sniffles2.INS.13F0MD	2920	rnd-1_family-356#Unknown	HVAEP14	43303866
I-cells_and_Non-i-cells	Sniffles2.INS.13F8M3	3172	rnd-1_family-55#DNA/PIF-Harbinger	HVAEP4	49757383
I-cells_and_Non-i-cells	Sniffles2.INS.13F8MA	2781	rnd-1_family-317#DNA/Kolobok-Hydra	HVAEP11	48158845
I-cells_and_Non-i-cells	Sniffles2.INS.13FCM9	4590	rnd-5_family-1038#DNA/hAT-Tip100	HVAEP10	25389448
I-cells_and_Non-i-cells	Sniffles2.INS.13FDM5	1391	rnd-1_family-102#LINE/CR1	HVAEP6	31843603
I-cells_and_Non-i-cells	Sniffles2.INS.13FDM7	3738	rnd-5_family-2281#DNA/hAT-Tip100	HVAEP8	17534402
I-cells_and_Non-i-cells	Sniffles2.INS.13FFMA	8187	rnd-6_family-11803#DNA/TcMar-Pogo	HVAEP11	48182782
I-cells_and_Non-i-cells	Sniffles2.INS.13FMA	1637	rnd-1_family-341#DNA/TcMar-Fot1	HVAEP11	2745434
I-cells_and_Non-i-cells	Sniffles2.INS.1400M9	1036	rnd-1_family-341#DNA/TcMar-Fot1	HVAEP10	25473746
I-cells_and_Non-i-cells	Sniffles2.INS.1402M7	3257	rnd-6_family-5816#DNA/CMC-Transib	HVAEP8	17548692
I-cells_and_Non-i-cells	Sniffles2.INS.1406M5	4293	rnd-1_family-128#LINE/CR1	HVAEP6	31886057
I-cells_and_Non-i-cells	Sniffles2.INS.1407M4	2757	rnd-5_family-2779#DNA/CMC-Transib	HVAEP5	32009004
I-cells_and_Non-i-cells	Sniffles2.INS.1407M5	1772	rnd-4_family-650#DNA/MULE-MuDR	HVAEP6	31866956
I-cells_and_Non-i-cells	Sniffles2.INS.140AM7	3398	rnd-1_family-178#DNA/CMC-Transib	HVAEP8	17590312
I-cells_and_Non-i-cells	Sniffles2.INS.140AM8	3582	rnd-3_family-263#DNA/MULE-MuDR	HVAEP9	48397319
I-cells_and_Non-i-cells	Sniffles2.INS.140DM4	3112	rnd-6_family-585#LTR/Gypsy	HVAEP5	32069562
I-cells_and_Non-i-cells	Sniffles2.INS.140FM4	3148	rnd-1_family-102#LINE/CR1	HVAEP5	32076554
I-cells_and_Non-i-cells	Sniffles2.INS.140FM8	3332	rnd-6_family-8764#LINE/RTE-RTE	HVAEP9	48431727
I-cells_and_Non-i-cells	Sniffles2.INS.140MA	6344	rnd-6_family-13640#DNA/PIF-Harbinger	HVAEP11	2743239
I-cells_and_Non-i-cells	Sniffles2.INS.1413M9	1419	rnd-1_family-102#LINE/CR1	HVAEP10	25514933
I-cells_and_Non-i-cells	Sniffles2.INS.1413MA	5016	rnd-6_family-3349#DNA/IS3EU	HVAEP11	48211307
I-cells_and_Non-i-cells	Sniffles2.INS.1414M2	1388	rnd-1_family-200#DNA/TcMar-Tc1	HVAEP3	22446871
I-cells_and_Non-i-cells	Sniffles2.INS.1417M1	1479	rnd-6_family-804#LINE/RTE-X	HVAEP2	19017274
I-cells_and_Non-i-cells	Sniffles2.INS.1417M3	1608	rnd-6_family-2257#DNA/hAT-Charlie	HVAEP4	50012773
I-cells_and_Non-i-cells	Sniffles2.INS.141EM2	1414	rnd-3_family-263#DNA/MULE-MuDR	HVAEP3	22482015
I-cells_and_Non-i-cells	Sniffles2.INS.1427M8	1107	rnd-4_family-467#LINE/L1	HVAEP9	48532217
I-cells_and_Non-i-cells	Sniffles2.INS.142DM8	2710	rnd-1_family-55#DNA/PIF-Harbinger	HVAEP9	48545168
I-cells_and_Non-i-cells	Sniffles2.INS.1433M7	3290	rnd-5_family-2619#DNA/TcMar-Fot1	HVAEP8	17662239
I-cells_and_Non-i-cells	Sniffles2.INS.143BMB	7431	rnd-6_family-5535#DNA/CMC-Transib	HVAEP12	76545410
I-cells_and_Non-i-cells	Sniffles2.INS.1440M1	2754	rnd-1_family-477#DNA/Kolobok-Hydra	HVAEP2	19149864
I-cells_and_Non-i-cells	Sniffles2.INS.1442M3	4918	rnd-1_family-340#Unknown	HVAEP4	50487973
I-cells_and_Non-i-cells	Sniffles2.INS.1447M4	2755	rnd-6_family-2675#LINE/L2	HVAEP5	32226014
I-cells_and_Non-i-cells	Sniffles2.INS.144BM4	2125	rnd-6_family-7328#DNA/CMC-EnSpm	HVAEP5	32247804
I-cells_and_Non-i-cells	Sniffles2.INS.144BM5	2447	rnd-6_family-3405#DNA/hAT-Tip100	HVAEP6	32085028
I-cells_and_Non-i-cells	Sniffles2.INS.144EM8	2743	rnd-1_family-477#DNA/Kolobok-Hydra	HVAEP9	48619586
I-cells_and_Non-i-cells	Sniffles2.INS.144M1	15504	rnd-1_family-527#DNA/TcMar-Fot1	HVAEP2	891862
I-cells_and_Non-i-cells	Sniffles2.INS.1452M8	3491	rnd-5_family-902#DNA/hAT-hobo	HVAEP9	48637136
I-cells_and_Non-i-cells	Sniffles2.INS.1452MB	7857	rnd-4_family-650#DNA/MULE-MuDR	HVAEP12	77177468
I-cells_and_Non-i-cells	Sniffles2.INS.1453M8	3141	rnd-5_family-144#Unknown	HVAEP9	48662894
I-cells_and_Non-i-cells	Sniffles2.INS.1454M8	998	rnd-1_family-110#LINE/CR1	HVAEP9	48670079
I-cells_and_Non-i-cells	Sniffles2.INS.1454MA	4099	rnd-1_family-0#DNA/hAT-Charlie	HVAEP11	48394367
I-cells_and_Non-i-cells	Sniffles2.INS.1457M3	5649	rnd-5_family-4163#LTR/Pao	HVAEP4	50693372
I-cells_and_Non-i-cells	Sniffles2.INS.145BM1	2506	rnd-1_family-413#DNA/hAT-hATm	HVAEP2	19283455
I-cells_and_Non-i-cells	Sniffles2.INS.145FM4	1760	rnd-1_family-97#DNA/hAT-Tip100	HVAEP5	32463793
I-cells_and_Non-i-cells	Sniffles2.INS.145FM9	3597	rnd-1_family-45#DNA/TcMar-Tc1	HVAEP10	25895794
I-cells_and_Non-i-cells	Sniffles2.INS.145MB	4891	rnd-6_family-1288#DNA/Sola-2	HVAEP12	4924449
I-cells_and_Non-i-cells	Sniffles2.INS.146CM4	1394	rnd-1_family-50#DNA/hAT-Ac	HVAEP5	32505378
I-cells_and_Non-i-cells	Sniffles2.INS.146CM8	1933	rnd-6_family-143#DNA/Kolobok-Hydra	HVAEP9	48767362
I-cells_and_Non-i-cells	Sniffles2.INS.146DM4	5836	rnd-1_family-55#DNA/PIF-Harbinger	HVAEP5	32500879
I-cells_and_Non-i-cells	Sniffles2.INS.146DM8	4040	rnd-5_family-1503#LINE/CR1	HVAEP9	48762170
I-cells_and_Non-i-cells	Sniffles2.INS.1472M2	1593	rnd-1_family-790#DNA/TcMar-Tc1	HVAEP3	22694913
I-cells_and_Non-i-cells	Sniffles2.INS.1473M9	2109	rnd-4_family-285#LINE/Rex-Babar	HVAEP10	25906325
I-cells_and_Non-i-cells	Sniffles2.INS.147MB	4106	rnd-5_family-686#DNA/hAT-hATm	HVAEP12	4945154
I-cells_and_Non-i-cells	Sniffles2.INS.1485M4	4248	rnd-1_family-101#LINE/CR1	HVAEP5	32669821
I-cells_and_Non-i-cells	Sniffles2.INS.1489M8	4103	rnd-1_family-1306#LINE/RTE-BovB	HVAEP9	48876227
I-cells_and_Non-i-cells	Sniffles2.INS.148AM8	6861	rnd-6_family-1220#DNA/CMC-EnSpm	HVAEP9	48888273
I-cells_and_Non-i-cells	Sniffles2.INS.1492M7	3509	rnd-1_family-361#LINE/L1-Tx1	HVAEP8	17870075
I-cells_and_Non-i-cells	Sniffles2.INS.1499M7	4307	rnd-4_family-240#DNA/CMC-Chapaev	HVAEP8	17877122
I-cells_and_Non-i-cells	Sniffles2.INS.149EM5	2543	rnd-1_family-1041#DNA/hAT-hATm	HVAEP6	32395893
I-cells_and_Non-i-cells	Sniffles2.INS.149M8	3623	rnd-5_family-30#DNA/hAT-hATm	HVAEP9	7063443
I-cells_and_Non-i-cells	Sniffles2.INS.14A3M4	2708	rnd-1_family-437#DNA/Kolobok-Hydra	HVAEP5	32845299
I-cells_and_Non-i-cells	Sniffles2.INS.14A4M2	2895	rnd-1_family-674#Unknown	HVAEP3	22917466
I-cells_and_Non-i-cells	Sniffles2.INS.14A4M4	2795	rnd-6_family-7103#Unknown	HVAEP5	32806523
I-cells_and_Non-i-cells	Sniffles2.INS.14A5M4	2815	rnd-1_family-55#DNA/PIF-Harbinger	HVAEP5	32835500
I-cells_and_Non-i-cells	Sniffles2.INS.14A5M9	5255	rnd-6_family-7926#DNA/CMC-Chapaev	HVAEP10	26216054
I-cells_and_Non-i-cells	Sniffles2.INS.14A7M2	2117	rnd-4_family-528#LINE/RTE-X	HVAEP3	22943202
I-cells_and_Non-i-cells	Sniffles2.INS.14ADMA	2042	rnd-5_family-2427#LTR/Gypsy	HVAEP11	48660353
I-cells_and_Non-i-cells	Sniffles2.INS.14AEMA	1326	rnd-1_family-39#DNA/TcMar-Mariner	HVAEP11	48667975
I-cells_and_Non-i-cells	Sniffles2.INS.14B7M5	4401	rnd-5_family-507#DNA/Sola-2	HVAEP6	32409431
I-cells_and_Non-i-cells	Sniffles2.INS.14BDM1	1091	rnd-1_family-823#Unknown	HVAEP2	19617876
I-cells_and_Non-i-cells	Sniffles2.INS.14C0M2	3204	rnd-1_family-939#DNA/Sola-2	HVAEP3	22998186
I-cells_and_Non-i-cells	Sniffles2.INS.14C4M1	1326	rnd-1_family-530#SINE/tRNA	HVAEP2	19675015
I-cells_and_Non-i-cells	Sniffles2.INS.14C4M9	3561	rnd-1_family-45#DNA/TcMar-Tc1	HVAEP10	26343897
I-cells_and_Non-i-cells	Sniffles2.INS.14C5M3	1700	rnd-1_family-110#LINE/CR1	HVAEP4	51747278
I-cells_and_Non-i-cells	Sniffles2.INS.14C5M8	2115	rnd-1_family-296#DNA/TcMar-Fot1	HVAEP9	49041468
I-cells_and_Non-i-cells	Sniffles2.INS.14C6M2	1064	rnd-1_family-486#DNA/PIF-Harbinger	HVAEP3	23005400
I-cells_and_Non-i-cells	Sniffles2.INS.14C7M2	1168	rnd-6_family-3832#Unknown	HVAEP3	23026719
I-cells_and_Non-i-cells	Sniffles2.INS.14C7M3	1148	rnd-5_family-417#LINE/L2	HVAEP4	51788034
I-cells_and_Non-i-cells	Sniffles2.INS.14CAM2	2851	rnd-1_family-55#DNA/PIF-Harbinger	HVAEP3	23067222
I-cells_and_Non-i-cells	Sniffles2.INS.14CDM8	4341	rnd-1_family-128#LINE/CR1	HVAEP9	49065739
I-cells_and_Non-i-cells	Sniffles2.INS.14D2MA	3188	rnd-6_family-13279#DNA/P	HVAEP11	48790347
I-cells_and_Non-i-cells	Sniffles2.INS.14D3M7	1087	rnd-6_family-1755#DNA/hAT-Blackjack	HVAEP8	18027374
I-cells_and_Non-i-cells	Sniffles2.INS.14DDM1	2779	rnd-1_family-101#LINE/CR1	HVAEP2	19845564
I-cells_and_Non-i-cells	Sniffles2.INS.14E9M2	3485	rnd-1_family-101#LINE/CR1	HVAEP3	23155431
I-cells_and_Non-i-cells	Sniffles2.INS.14EDM5	1027	rnd-6_family-3508#DNA/hAT-Tag1	HVAEP6	32523318
I-cells_and_Non-i-cells	Sniffles2.INS.14EM7	12491	rnd-1_family-30#DNA/Zisupton	HVAEP8	1094283
I-cells_and_Non-i-cells	Sniffles2.INS.14F3M1	2579	rnd-1_family-55#DNA/PIF-Harbinger	HVAEP2	19907530
I-cells_and_Non-i-cells	Sniffles2.INS.14F3MA	2836	rnd-1_family-102#LINE/CR1	HVAEP11	48875070
I-cells_and_Non-i-cells	Sniffles2.INS.14F4M1	3035	rnd-6_family-15253#DNA/Kolobok-Hydra	HVAEP2	19951179
I-cells_and_Non-i-cells	Sniffles2.INS.14F5MA	3019	rnd-6_family-7028#DNA/Sola-1	HVAEP11	48864670
I-cells_and_Non-i-cells	Sniffles2.INS.1502M7	2956	rnd-1_family-642#LINE/L1	HVAEP8	18282654
I-cells_and_Non-i-cells	Sniffles2.INS.1504M9	1128	rnd-4_family-467#LINE/L1	HVAEP10	26632836
I-cells_and_Non-i-cells	Sniffles2.INS.1508M8	3124	rnd-5_family-4748#DNA/Sola-1	HVAEP9	49291313
I-cells_and_Non-i-cells	Sniffles2.INS.150BM1	5627	rnd-6_family-3054#LINE/L1-Tx1	HVAEP2	20046825
I-cells_and_Non-i-cells	Sniffles2.INS.150DM1	6762	rnd-1_family-617#LINE/L1	HVAEP2	20056384
I-cells_and_Non-i-cells	Sniffles2.INS.1516M5	8353	rnd-1_family-0#DNA/hAT-Charlie	HVAEP6	32741185
I-cells_and_Non-i-cells	Sniffles2.INS.1518M4	4031	rnd-6_family-5598#Unknown	HVAEP5	33239465
I-cells_and_Non-i-cells	Sniffles2.INS.1519M0	6931	rnd-1_family-1240#RC/Helitron	HVAEP1	59704177
I-cells_and_Non-i-cells	Sniffles2.INS.1519MA	5698	rnd-1_family-824#DNA/TcMar-Mariner	HVAEP11	48927592
I-cells_and_Non-i-cells	Sniffles2.INS.151AMA	9212	rnd-5_family-634#DNA/hAT-Tip100	HVAEP11	48908493
I-cells_and_Non-i-cells	Sniffles2.INS.151BMA	6300	rnd-6_family-9563#DNA/CMC-Chapaev	HVAEP11	48935974
I-cells_and_Non-i-cells	Sniffles2.INS.151CMA	3306	rnd-1_family-178#DNA/CMC-Transib	HVAEP11	48942323
I-cells_and_Non-i-cells	Sniffles2.INS.1523MA	1756	rnd-5_family-1047#DNA/TcMar-Tc1	HVAEP11	48965961
I-cells_and_Non-i-cells	Sniffles2.INS.1524M2	3212	rnd-6_family-9537#DNA/TcMar-Pogo	HVAEP3	23338151
I-cells_and_Non-i-cells	Sniffles2.INS.1524M7	1021	rnd-5_family-1917#DNA/IS3EU	HVAEP8	18371178
I-cells_and_Non-i-cells	Sniffles2.INS.1526M4	4734	rnd-1_family-178#DNA/CMC-Transib	HVAEP5	33280653
I-cells_and_Non-i-cells	Sniffles2.INS.152BM2	3832	rnd-1_family-3#DNA/TcMar-Tc1	HVAEP3	23386609
I-cells_and_Non-i-cells	Sniffles2.INS.1535M8	1260	rnd-1_family-0#DNA/hAT-Charlie	HVAEP9	49400808
I-cells_and_Non-i-cells	Sniffles2.INS.1543M7	1604	rnd-1_family-617#LINE/L1	HVAEP8	18424668
I-cells_and_Non-i-cells	Sniffles2.INS.1544M7	3427	rnd-1_family-617#LINE/L1	HVAEP8	18424701
I-cells_and_Non-i-cells	Sniffles2.INS.1545M4	4744	rnd-1_family-93#LTR/ERVL	HVAEP5	33306228
I-cells_and_Non-i-cells	Sniffles2.INS.1548M9	4336	rnd-6_family-662#Unknown	HVAEP10	26964081
I-cells_and_Non-i-cells	Sniffles2.INS.1549M5	3921	rnd-6_family-4076#DNA/P	HVAEP6	32993040
I-cells_and_Non-i-cells	Sniffles2.INS.154AM8	1810	rnd-5_family-934#LINE/R1	HVAEP9	49502163
I-cells_and_Non-i-cells	Sniffles2.INS.154BM8	2000	rnd-6_family-869#DNA/Kolobok-Hydra	HVAEP9	49503570
I-cells_and_Non-i-cells	Sniffles2.INS.154CM5	1996	rnd-5_family-3486#DNA/Kolobok-Hydra	HVAEP6	33010799
I-cells_and_Non-i-cells	Sniffles2.INS.154DM5	3710	rnd-5_family-821#Unknown	HVAEP6	33021988
I-cells_and_Non-i-cells	Sniffles2.INS.154DM8	4354	rnd-6_family-594#DNA/hAT-Charlie	HVAEP9	49515390
I-cells_and_Non-i-cells	Sniffles2.INS.1550M7	4185	rnd-5_family-1868#LTR/ERVK	HVAEP8	18490242
I-cells_and_Non-i-cells	Sniffles2.INS.1558M5	2124	rnd-6_family-4276#DNA/TcMar-Tc1	HVAEP6	33026356
I-cells_and_Non-i-cells	Sniffles2.INS.1559M5	1159	rnd-1_family-170#DNA/TcMar-Tc1	HVAEP6	33032037
I-cells_and_Non-i-cells	Sniffles2.INS.155AM8	3919	rnd-5_family-5329#DNA/Kolobok-Hydra	HVAEP9	49634794
I-cells_and_Non-i-cells	Sniffles2.INS.155CM9	1141	rnd-5_family-2776#LINE/L2	HVAEP10	26992417
I-cells_and_Non-i-cells	Sniffles2.INS.1560M8	1530	rnd-5_family-1024#LINE/L2	HVAEP9	49680913
I-cells_and_Non-i-cells	Sniffles2.INS.1561M9	1400	rnd-1_family-102#LINE/CR1	HVAEP10	27005542
I-cells_and_Non-i-cells	Sniffles2.INS.1561MA	1344	rnd-1_family-117#LINE/CR1-Zenon	HVAEP11	49123991
I-cells_and_Non-i-cells	Sniffles2.INS.1562M2	1268	rnd-1_family-57#LINE/Dong-R4	HVAEP3	23546009
I-cells_and_Non-i-cells	Sniffles2.INS.1567M2	1772	rnd-5_family-2571#LINE/Penelope	HVAEP3	23542713
I-cells_and_Non-i-cells	Sniffles2.INS.156AM9	1271	rnd-1_family-102#LINE/CR1	HVAEP10	27076931
I-cells_and_Non-i-cells	Sniffles2.INS.156BM9	8303	rnd-6_family-507#LINE/L2	HVAEP10	27070217
I-cells_and_Non-i-cells	Sniffles2.INS.156EM7	2246	rnd-6_family-1755#DNA/hAT-Blackjack	HVAEP8	18527643
I-cells_and_Non-i-cells	Sniffles2.INS.156M7	3644	rnd-1_family-477#DNA/Kolobok-Hydra	HVAEP8	1189760
I-cells_and_Non-i-cells	Sniffles2.INS.1579M7	4183	rnd-1_family-110#LINE/CR1	HVAEP8	18569664
I-cells_and_Non-i-cells	Sniffles2.INS.157FM5	9394	rnd-1_family-453#DNA/hAT	HVAEP6	33151103
I-cells_and_Non-i-cells	Sniffles2.INS.1582M8	2933	rnd-1_family-55#DNA/PIF-Harbinger	HVAEP9	49783786
I-cells_and_Non-i-cells	Sniffles2.INS.158BMA	2538	rnd-1_family-183#LINE/CR1	HVAEP11	49234589
I-cells_and_Non-i-cells	Sniffles2.INS.1591M1	1666	rnd-1_family-170#DNA/TcMar-Tc1	HVAEP2	20758727
I-cells_and_Non-i-cells	Sniffles2.INS.1592M8	2617	rnd-1_family-120#RC/Helitron	HVAEP9	49819755
I-cells_and_Non-i-cells	Sniffles2.INS.1594M8	3347	rnd-6_family-1778#LINE/L1	HVAEP9	49867026
I-cells_and_Non-i-cells	Sniffles2.INS.15A1M4	2071	rnd-4_family-954#DNA/P	HVAEP5	33802608
I-cells_and_Non-i-cells	Sniffles2.INS.15A6M5	4255	rnd-1_family-340#Unknown	HVAEP6	33338230
I-cells_and_Non-i-cells	Sniffles2.INS.15A9M2	1043	rnd-4_family-416#LINE/CR1	HVAEP3	23762294
I-cells_and_Non-i-cells	Sniffles2.INS.15AAM2	3340	rnd-6_family-2594#DNA/P	HVAEP3	23759709
I-cells_and_Non-i-cells	Sniffles2.INS.15ABM2	3942	rnd-1_family-55#DNA/PIF-Harbinger	HVAEP3	23758214
I-cells_and_Non-i-cells	Sniffles2.INS.15B0M2	1242	rnd-1_family-97#DNA/hAT-Tip100	HVAEP3	23788239
I-cells_and_Non-i-cells	Sniffles2.INS.15B3M9	6164	rnd-1_family-73#Unknown	HVAEP10	27219491
I-cells_and_Non-i-cells	Sniffles2.INS.15B4M9	6208	rnd-1_family-73#Unknown	HVAEP10	27234938
I-cells_and_Non-i-cells	Sniffles2.INS.15BBMB	2291	rnd-1_family-101#LINE/CR1	HVAEP12	84683521
I-cells_and_Non-i-cells	Sniffles2.INS.15BFM4	4011	rnd-4_family-240#DNA/CMC-Chapaev	HVAEP5	33901543
I-cells_and_Non-i-cells	Sniffles2.INS.15BFM5	2685	rnd-1_family-102#LINE/CR1	HVAEP6	33543129
I-cells_and_Non-i-cells	Sniffles2.INS.15C1M7	3033	rnd-6_family-5689#DNA/TcMar-Fot1	HVAEP8	18760470
I-cells_and_Non-i-cells	Sniffles2.INS.15CEM1	4300	rnd-5_family-1276#LTR/Gypsy	HVAEP2	21083506
I-cells_and_Non-i-cells	Sniffles2.INS.15D4M4	4074	rnd-6_family-2834#LTR/Gypsy	HVAEP5	33992332
I-cells_and_Non-i-cells	Sniffles2.INS.15D7MC	2789	rnd-1_family-55#DNA/PIF-Harbinger	HVAEP13	31589158
I-cells_and_Non-i-cells	Sniffles2.INS.15DBM9	2767	rnd-5_family-147#DNA/CMC-Chapaev	HVAEP10	27352979
I-cells_and_Non-i-cells	Sniffles2.INS.15DEMA	5900	rnd-1_family-73#Unknown	HVAEP11	49499829
I-cells_and_Non-i-cells	Sniffles2.INS.15E3M9	11761	rnd-5_family-1579#Unknown	HVAEP10	27391062
I-cells_and_Non-i-cells	Sniffles2.INS.15EDMC	2596	rnd-1_family-413#DNA/hAT-hATm	HVAEP13	31640143
I-cells_and_Non-i-cells	Sniffles2.INS.15F3M7	5373	rnd-1_family-55#DNA/PIF-Harbinger	HVAEP8	18946717
I-cells_and_Non-i-cells	Sniffles2.INS.15F4MC	18689	rnd-6_family-4361#DNA/Kolobok-Hydra	HVAEP13	31683603
I-cells_and_Non-i-cells	Sniffles2.INS.15FDMA	1224	rnd-6_family-9829#DNA/TcMar-Fot1	HVAEP11	49607538
I-cells_and_Non-i-cells	Sniffles2.INS.1605M1	2161	rnd-6_family-5717#DNA/hAT-Tip100	HVAEP2	21192898
I-cells_and_Non-i-cells	Sniffles2.INS.1606M9	6358	rnd-5_family-8423#LTR/Pao	HVAEP10	27434020
I-cells_and_Non-i-cells	Sniffles2.INS.1607M9	5901	rnd-6_family-11082#Unknown	HVAEP10	27439154
I-cells_and_Non-i-cells	Sniffles2.INS.1608M4	1729	rnd-1_family-287#DNA/TcMar-Tc1	HVAEP5	34078903
I-cells_and_Non-i-cells	Sniffles2.INS.160CM4	5455	rnd-5_family-3471#DNA/Kolobok-Hydra	HVAEP5	34095032
I-cells_and_Non-i-cells	Sniffles2.INS.1610M1	3922	rnd-6_family-9295#DNA/hAT-Tip100	HVAEP2	21264205
I-cells_and_Non-i-cells	Sniffles2.INS.1610M7	4927	rnd-5_family-5276#DNA/Academ-1	HVAEP8	19053401
I-cells_and_Non-i-cells	Sniffles2.INS.1615M5	2831	rnd-1_family-13#DNA/Sola-2	HVAEP6	33897073
I-cells_and_Non-i-cells	Sniffles2.INS.1620M9	1668	rnd-1_family-3#DNA/TcMar-Tc1	HVAEP10	27500386
I-cells_and_Non-i-cells	Sniffles2.INS.162AM2	1621	rnd-1_family-378#DNA/TcMar-Tc1	HVAEP3	24240827
I-cells_and_Non-i-cells	Sniffles2.INS.162BMC	2986	rnd-6_family-4675#DNA/Sola-1	HVAEP13	31956929
I-cells_and_Non-i-cells	Sniffles2.INS.162CM4	3527	rnd-5_family-2846#LTR/ERVL	HVAEP5	34159733
I-cells_and_Non-i-cells	Sniffles2.INS.162EM4	3110	rnd-6_family-1297#DNA/Kolobok-Hydra	HVAEP5	34164264
I-cells_and_Non-i-cells	Sniffles2.INS.1631MC	3782	rnd-1_family-110#LINE/CR1	HVAEP13	31987644
I-cells_and_Non-i-cells	Sniffles2.INS.1635M4	11607	rnd-1_family-1299#Unknown	HVAEP5	34181437
I-cells_and_Non-i-cells	Sniffles2.INS.1638M1	5838	rnd-6_family-622#DNA/MULE-MuDR	HVAEP2	21457058
I-cells_and_Non-i-cells	Sniffles2.INS.1640M2	2194	rnd-6_family-2332#DNA/hAT	HVAEP3	24437934
I-cells_and_Non-i-cells	Sniffles2.INS.1643M8	1836	rnd-1_family-57#LINE/Dong-R4	HVAEP9	50459519
I-cells_and_Non-i-cells	Sniffles2.INS.1643M8	1836	rnd-1_family-57#LINE/Dong-R4	HVAEP9	50459519
I-cells_and_Non-i-cells	Sniffles2.INS.1646MA	2419	rnd-5_family-7608#LINE/CR1	HVAEP11	49890827
I-cells_and_Non-i-cells	Sniffles2.INS.164CMC	2370	rnd-6_family-8009#DNA/Kolobok-Hydra	HVAEP13	31993239
I-cells_and_Non-i-cells	Sniffles2.INS.164M5	1173	rnd-1_family-130#LINE/CR1	HVAEP6	5096733
I-cells_and_Non-i-cells	Sniffles2.INS.1650M5	3507	rnd-6_family-1880#DNA/hAT-hAT5	HVAEP6	34146111
I-cells_and_Non-i-cells	Sniffles2.INS.1650MC	2182	rnd-1_family-152#LINE/L2	HVAEP13	32007786
I-cells_and_Non-i-cells	Sniffles2.INS.1652M9	2488	rnd-6_family-967#DNA/hAT-Tip100	HVAEP10	27667455
I-cells_and_Non-i-cells	Sniffles2.INS.1658MC	3546	rnd-5_family-9188#DNA/hAT-Charlie	HVAEP13	32025303
I-cells_and_Non-i-cells	Sniffles2.INS.165AMC	2115	rnd-6_family-804#LINE/RTE-X	HVAEP13	32047263
I-cells_and_Non-i-cells	Sniffles2.INS.165DM1	3235	rnd-1_family-728#DNA/Sola-2	HVAEP2	21692493
I-cells_and_Non-i-cells	Sniffles2.INS.165DMC	3004	rnd-4_family-954#DNA/P	HVAEP13	32039742
I-cells_and_Non-i-cells	Sniffles2.INS.165EM8	4443	rnd-1_family-876#DNA/hAT-Charlie	HVAEP9	50554077
I-cells_and_Non-i-cells	Sniffles2.INS.165EM8	4443	rnd-1_family-876#DNA/hAT-Charlie	HVAEP9	50554077
I-cells_and_Non-i-cells	Sniffles2.INS.165EMA	1321	rnd-6_family-585#LTR/Gypsy	HVAEP11	49924032
I-cells_and_Non-i-cells	Sniffles2.INS.165EMC	2861	rnd-6_family-9129#LINE/I-Jockey	HVAEP13	32049400
I-cells_and_Non-i-cells	Sniffles2.INS.165FMA	2716	rnd-6_family-8845#DNA/Sola-2	HVAEP11	49921193
I-cells_and_Non-i-cells	Sniffles2.INS.165FMC	1921	rnd-5_family-996#LINE/L2	HVAEP13	32049627
I-cells_and_Non-i-cells	Sniffles2.INS.1660MA	5546	rnd-1_family-453#DNA/hAT	HVAEP11	49906478
I-cells_and_Non-i-cells	Sniffles2.INS.1660MC	4086	rnd-6_family-4756#Unknown	HVAEP13	32061131
I-cells_and_Non-i-cells	Sniffles2.INS.1662M7	3093	rnd-6_family-1746#DNA/hAT-Tip100	HVAEP8	19227505
I-cells_and_Non-i-cells	Sniffles2.INS.1675M5	1750	rnd-5_family-1047#DNA/TcMar-Tc1	HVAEP6	34361278
I-cells_and_Non-i-cells	Sniffles2.INS.1679M8	2518	rnd-1_family-1179#DNA/hAT-Tag1	HVAEP9	50629560
I-cells_and_Non-i-cells	Sniffles2.INS.1679M8	2518	rnd-1_family-1179#DNA/hAT-Tag1	HVAEP9	50629560
I-cells_and_Non-i-cells	Sniffles2.INS.1679M9	1812	rnd-6_family-585#LTR/Gypsy	HVAEP10	27753837
I-cells_and_Non-i-cells	Sniffles2.INS.167AM7	5283	rnd-5_family-3388#DNA/PIF-Harbinger	HVAEP8	19314158
I-cells_and_Non-i-cells	Sniffles2.INS.167M1	4165	rnd-5_family-97#LINE/Penelope	HVAEP2	965209
I-cells_and_Non-i-cells	Sniffles2.INS.1680M0	2284	rnd-5_family-4677#DNA/CMC-EnSpm	HVAEP1	66098432
I-cells_and_Non-i-cells	Sniffles2.INS.1680M7	1197	rnd-6_family-8832#LINE/L2	HVAEP8	19378663
I-cells_and_Non-i-cells	Sniffles2.INS.1680MC	2152	rnd-1_family-422#LINE/RTE-BovB	HVAEP13	32107794
I-cells_and_Non-i-cells	Sniffles2.INS.1684M0	3078	rnd-1_family-55#DNA/PIF-Harbinger	HVAEP1	66101426
I-cells_and_Non-i-cells	Sniffles2.INS.1685M1	7539	rnd-6_family-2530#LINE/L2	HVAEP2	21876749
I-cells_and_Non-i-cells	Sniffles2.INS.168BM8	1069	rnd-4_family-650#DNA/MULE-MuDR	HVAEP9	50695544
I-cells_and_Non-i-cells	Sniffles2.INS.168EM5	4552	rnd-1_family-340#Unknown	HVAEP6	34452588
I-cells_and_Non-i-cells	Sniffles2.INS.168FM8	1484	rnd-4_family-505#DNA/hAT-hATm	HVAEP9	50762182
I-cells_and_Non-i-cells	Sniffles2.INS.168M0	4202	rnd-1_family-1306#LINE/RTE-BovB	HVAEP1	2508821
I-cells_and_Non-i-cells	Sniffles2.INS.1691M9	3571	rnd-1_family-1339#LTR/Gypsy	HVAEP10	27796692
I-cells_and_Non-i-cells	Sniffles2.INS.1692M9	4431	rnd-5_family-2475#Unknown	HVAEP10	27797827
I-cells_and_Non-i-cells	Sniffles2.INS.1695M9	2826	rnd-5_family-4331#LINE/Rex-Babar	HVAEP10	27818634
I-cells_and_Non-i-cells	Sniffles2.INS.169BM5	1219	rnd-4_family-267#Unknown	HVAEP6	34499168
I-cells_and_Non-i-cells	Sniffles2.INS.16A0M1	3152	rnd-5_family-4331#LINE/Rex-Babar	HVAEP2	21917518
I-cells_and_Non-i-cells	Sniffles2.INS.16A0M7	3481	rnd-1_family-101#LINE/CR1	HVAEP8	19489009
I-cells_and_Non-i-cells	Sniffles2.INS.16A7M5	2888	rnd-1_family-55#DNA/PIF-Harbinger	HVAEP6	34558471
I-cells_and_Non-i-cells	Sniffles2.INS.16A8M8	2777	rnd-1_family-317#DNA/Kolobok-Hydra	HVAEP9	50846705
I-cells_and_Non-i-cells	Sniffles2.INS.16A8M8	2777	rnd-1_family-317#DNA/Kolobok-Hydra	HVAEP9	50846705
I-cells_and_Non-i-cells	Sniffles2.INS.16A8MA	1719	rnd-5_family-8976#LINE/Proto2	HVAEP11	50114857
I-cells_and_Non-i-cells	Sniffles2.INS.16ADMA	6344	rnd-1_family-778#Unknown	HVAEP11	50164559
I-cells_and_Non-i-cells	Sniffles2.INS.16AM1	1933	rnd-5_family-4221#LINE/CR1	HVAEP2	971723
I-cells_and_Non-i-cells	Sniffles2.INS.16AM5	2945	rnd-1_family-55#DNA/PIF-Harbinger	HVAEP6	5194067
I-cells_and_Non-i-cells	Sniffles2.INS.16B1M9	5086	rnd-5_family-1480#DNA/Sola-2	HVAEP10	27986789
I-cells_and_Non-i-cells	Sniffles2.INS.16BAM7	3209	rnd-5_family-10140#DNA/CMC-EnSpm	HVAEP8	19548458
I-cells_and_Non-i-cells	Sniffles2.INS.16BBMC	3729	rnd-1_family-101#LINE/CR1	HVAEP13	32372986
I-cells_and_Non-i-cells	Sniffles2.INS.16BEM7	2777	rnd-6_family-18908#RC/Helitron	HVAEP8	19575975
I-cells_and_Non-i-cells	Sniffles2.INS.16C4M0	2186	rnd-6_family-11822#DNA/PIF-ISL2EU	HVAEP1	66326637
I-cells_and_Non-i-cells	Sniffles2.INS.16C4M8	3391	rnd-1_family-444#LTR/Gypsy	HVAEP9	50919153
I-cells_and_Non-i-cells	Sniffles2.INS.16C4M9	1761	rnd-6_family-8975#Unknown	HVAEP10	28065686
I-cells_and_Non-i-cells	Sniffles2.INS.16C7M2	3729	rnd-1_family-101#LINE/CR1	HVAEP3	25750073
I-cells_and_Non-i-cells	Sniffles2.INS.16CAM4	10890	rnd-1_family-617#LINE/L1	HVAEP5	34608241
I-cells_and_Non-i-cells	Sniffles2.INS.16CDMC	2910	rnd-1_family-55#DNA/PIF-Harbinger	HVAEP13	32451147
I-cells_and_Non-i-cells	Sniffles2.INS.16D2M1	2079	rnd-5_family-1519#LINE/CR1	HVAEP2	22041176
I-cells_and_Non-i-cells	Sniffles2.INS.16D4M7	1219	rnd-1_family-102#LINE/CR1	HVAEP8	19631536
I-cells_and_Non-i-cells	Sniffles2.INS.16D8M5	1606	rnd-1_family-3#DNA/TcMar-Tc1	HVAEP6	34769143
I-cells_and_Non-i-cells	Sniffles2.INS.16DAM7	4574	rnd-6_family-2118#LINE/Proto2	HVAEP8	19652391
I-cells_and_Non-i-cells	Sniffles2.INS.16DBM9	1136	rnd-1_family-517#LINE/L2	HVAEP10	28175407
I-cells_and_Non-i-cells	Sniffles2.INS.16DMC	3088	rnd-1_family-55#DNA/PIF-Harbinger	HVAEP13	1159730
I-cells_and_Non-i-cells	Sniffles2.INS.16E2M4	3955	rnd-6_family-9295#DNA/hAT-Tip100	HVAEP5	34780752
I-cells_and_Non-i-cells	Sniffles2.INS.16E7M5	3221	rnd-6_family-120#DNA/hAT	HVAEP6	34797591
I-cells_and_Non-i-cells	Sniffles2.INS.16E8M7	3660	rnd-1_family-178#DNA/CMC-Transib	HVAEP8	19718040
I-cells_and_Non-i-cells	Sniffles2.INS.16EEM5	1434	rnd-6_family-2741#DNA/CMC-Chapaev	HVAEP6	34872157
I-cells_and_Non-i-cells	Sniffles2.INS.16EEMC	2964	rnd-6_family-2544#LTR/Gypsy	HVAEP13	32596148
I-cells_and_Non-i-cells	Sniffles2.INS.16F0MA	1815	rnd-5_family-3369#DNA/TcMar-Tc1	HVAEP11	50296561
I-cells_and_Non-i-cells	Sniffles2.INS.16F2M1	4302	rnd-6_family-9419#LTR/Gypsy	HVAEP2	22138831
I-cells_and_Non-i-cells	Sniffles2.INS.16F2MC	3696	rnd-1_family-675#LINE/L2	HVAEP13	32617993
I-cells_and_Non-i-cells	Sniffles2.INS.16F3M5	2915	rnd-1_family-55#DNA/PIF-Harbinger	HVAEP6	34876410
I-cells_and_Non-i-cells	Sniffles2.INS.16F4MC	3648	rnd-6_family-6084#DNA/hAT-Ac	HVAEP13	32690659
I-cells_and_Non-i-cells	Sniffles2.INS.16F5M5	1018	rnd-6_family-804#LINE/RTE-X	HVAEP6	34892744
I-cells_and_Non-i-cells	Sniffles2.INS.16F7M9	1788	rnd-4_family-467#LINE/L1	HVAEP10	28180705
I-cells_and_Non-i-cells	Sniffles2.INS.16F9M8	1148	rnd-6_family-9535#DNA/hAT-Ac	HVAEP9	51279330
I-cells_and_Non-i-cells	Sniffles2.INS.16FAM8	1149	rnd-6_family-9535#DNA/hAT-Ac	HVAEP9	51285186
I-cells_and_Non-i-cells	Sniffles2.INS.16FBM1	1330	rnd-1_family-530#SINE/tRNA	HVAEP2	22177779
I-cells_and_Non-i-cells	Sniffles2.INS.16FCM1	6426	rnd-1_family-1#DNA/hAT	HVAEP2	22184413
I-cells_and_Non-i-cells	Sniffles2.INS.16FFM9	6027	rnd-1_family-453#DNA/hAT	HVAEP10	28265411
I-cells_and_Non-i-cells	Sniffles2.INS.1702M2	2840	rnd-4_family-40#LINE/CR1	HVAEP3	25950056
I-cells_and_Non-i-cells	Sniffles2.INS.1702M2	2840	rnd-4_family-40#LINE/CR1	HVAEP3	25950056
I-cells_and_Non-i-cells	Sniffles2.INS.1706M5	4026	rnd-6_family-475#DNA/Academ-1	HVAEP6	34900675
I-cells_and_Non-i-cells	Sniffles2.INS.170DM4	1750	rnd-5_family-1047#DNA/TcMar-Tc1	HVAEP5	34992030
I-cells_and_Non-i-cells	Sniffles2.INS.1711M1	1383	rnd-1_family-39#DNA/TcMar-Mariner	HVAEP2	22201437
I-cells_and_Non-i-cells	Sniffles2.INS.1712M0	1593	rnd-1_family-3#DNA/TcMar-Tc1	HVAEP1	66580334
I-cells_and_Non-i-cells	Sniffles2.INS.1712M9	1079	rnd-1_family-911#DNA/hAT-hATm	HVAEP10	28330689
I-cells_and_Non-i-cells	Sniffles2.INS.1714M0	4277	rnd-1_family-101#LINE/CR1	HVAEP1	66573835
I-cells_and_Non-i-cells	Sniffles2.INS.1714M1	3154	rnd-5_family-831#DNA/hAT-Tip100	HVAEP2	22264105
I-cells_and_Non-i-cells	Sniffles2.INS.1715M8	1451	rnd-1_family-139#LINE/CR1	HVAEP9	51323904
I-cells_and_Non-i-cells	Sniffles2.INS.1717M1	3324	rnd-6_family-245#DNA/hAT-Tip100	HVAEP2	22279368
I-cells_and_Non-i-cells	Sniffles2.INS.171FM4	4192	rnd-6_family-5248#DNA/hAT-Ac	HVAEP5	35079952
I-cells_and_Non-i-cells	Sniffles2.INS.1722MC	3027	rnd-6_family-11424#DNA/Zator	HVAEP13	32842143
I-cells_and_Non-i-cells	Sniffles2.INS.1726M2	2811	rnd-4_family-650#DNA/MULE-MuDR	HVAEP3	26180600
I-cells_and_Non-i-cells	Sniffles2.INS.1729MA	2388	rnd-6_family-585#LTR/Gypsy	HVAEP11	50534409
I-cells_and_Non-i-cells	Sniffles2.INS.1731M9	2650	rnd-2_family-58#LINE/L2	HVAEP10	28434522
I-cells_and_Non-i-cells	Sniffles2.INS.1736M8	6535	rnd-1_family-1#DNA/hAT	HVAEP9	51456190
I-cells_and_Non-i-cells	Sniffles2.INS.1739MA	3568	rnd-5_family-934#LINE/R1	HVAEP11	50588391
I-cells_and_Non-i-cells	Sniffles2.INS.173BM4	1807	rnd-1_family-244#DNA/TcMar-Tc1	HVAEP5	35098990
I-cells_and_Non-i-cells	Sniffles2.INS.173EM2	1382	rnd-1_family-30#DNA/Zisupton	HVAEP3	26274880
I-cells_and_Non-i-cells	Sniffles2.INS.174AM9	2869	rnd-6_family-8764#LINE/RTE-RTE	HVAEP10	28516970
I-cells_and_Non-i-cells	Sniffles2.INS.1753MC	2913	rnd-4_family-416#LINE/CR1	HVAEP13	32939553
I-cells_and_Non-i-cells	Sniffles2.INS.1755M0	2953	rnd-1_family-413#DNA/hAT-hATm	HVAEP1	66748443
I-cells_and_Non-i-cells	Sniffles2.INS.1756M2	7332	rnd-1_family-0#DNA/hAT-Charlie	HVAEP3	26485042
I-cells_and_Non-i-cells	Sniffles2.INS.1757MA	1400	rnd-1_family-2#DNA/TcMar-Tc1	HVAEP11	50606818
I-cells_and_Non-i-cells	Sniffles2.INS.1758MA	3213	rnd-5_family-4504#DNA/Zator	HVAEP11	50612654
I-cells_and_Non-i-cells	Sniffles2.INS.1759M7	4172	rnd-1_family-1306#LINE/RTE-BovB	HVAEP8	20127130
I-cells_and_Non-i-cells	Sniffles2.INS.1759MA	2000	rnd-5_family-1673#DNA/Maverick	HVAEP11	50609117
I-cells_and_Non-i-cells	Sniffles2.INS.175EMA	4724	rnd-5_family-50#LINE/CR1	HVAEP11	50630231
I-cells_and_Non-i-cells	Sniffles2.INS.1762MA	2778	rnd-1_family-317#DNA/Kolobok-Hydra	HVAEP11	50648100
I-cells_and_Non-i-cells	Sniffles2.INS.176EMC	1312	rnd-1_family-200#DNA/TcMar-Tc1	HVAEP13	33024352
I-cells_and_Non-i-cells	Sniffles2.INS.1770MC	3706	rnd-4_family-416#LINE/CR1	HVAEP13	33061297
I-cells_and_Non-i-cells	Sniffles2.INS.1774MC	1497	rnd-4_family-441#LTR/Gypsy	HVAEP13	33032732
I-cells_and_Non-i-cells	Sniffles2.INS.177BM5	3308	rnd-5_family-625#DNA/hAT-hATm	HVAEP6	35526306
I-cells_and_Non-i-cells	Sniffles2.INS.177BM8	10870	rnd-6_family-5038#DNA/TcMar-Fot1	HVAEP9	51805866
I-cells_and_Non-i-cells	Sniffles2.INS.177CM1	993	rnd-1_family-309#DNA/TcMar-Fot1	HVAEP2	22505818
I-cells_and_Non-i-cells	Sniffles2.INS.1780M5	2221	rnd-4_family-515#DNA/CMC-Transib	HVAEP6	35574584
I-cells_and_Non-i-cells	Sniffles2.INS.1783M1	1354	rnd-1_family-39#DNA/TcMar-Mariner	HVAEP2	22554104
I-cells_and_Non-i-cells	Sniffles2.INS.1784M1	1629	rnd-5_family-2772#DNA/CMC-EnSpm	HVAEP2	22536384
I-cells_and_Non-i-cells	Sniffles2.INS.178AMA	3030	rnd-6_family-9981#DNA/hAT-Tip100	HVAEP11	50738690
I-cells_and_Non-i-cells	Sniffles2.INS.178FM4	4169	rnd-5_family-5276#DNA/Academ-1	HVAEP5	35484335
I-cells_and_Non-i-cells	Sniffles2.INS.1791M1	2916	rnd-6_family-3002#DNA/TcMar-Fot1	HVAEP2	22594390
I-cells_and_Non-i-cells	Sniffles2.INS.1793MC	3464	rnd-1_family-527#DNA/TcMar-Fot1	HVAEP13	33175369
I-cells_and_Non-i-cells	Sniffles2.INS.1794M5	1308	rnd-1_family-530#SINE/tRNA	HVAEP6	35642040
I-cells_and_Non-i-cells	Sniffles2.INS.1794MC	5535	rnd-5_family-3394#DNA/hAT-hAT5	HVAEP13	33110210
I-cells_and_Non-i-cells	Sniffles2.INS.1798M1	1323	rnd-1_family-530#SINE/tRNA	HVAEP2	22654484
I-cells_and_Non-i-cells	Sniffles2.INS.179DM1	3656	rnd-6_family-400#DNA/hAT-hATm	HVAEP2	22677267
I-cells_and_Non-i-cells	Sniffles2.INS.17A0M2	2838	rnd-6_family-1822#DNA/PIF-Harbinger	HVAEP3	27241473
I-cells_and_Non-i-cells	Sniffles2.INS.17A2M7	3186	rnd-1_family-55#DNA/PIF-Harbinger	HVAEP8	20324759
I-cells_and_Non-i-cells	Sniffles2.INS.17A7M2	1262	rnd-1_family-57#LINE/Dong-R4	HVAEP3	27309092
I-cells_and_Non-i-cells	Sniffles2.INS.17A9M7	5536	rnd-4_family-240#DNA/CMC-Chapaev	HVAEP8	20376057
I-cells_and_Non-i-cells	Sniffles2.INS.17ADMA	5312	rnd-5_family-1390#DNA/hAT-Tip100	HVAEP11	50893941
I-cells_and_Non-i-cells	Sniffles2.INS.17B0M9	2697	rnd-6_family-663#Unknown	HVAEP10	28820736
I-cells_and_Non-i-cells	Sniffles2.INS.17B1MC	1097	rnd-1_family-346#DNA/Sola-2	HVAEP13	33292078
I-cells_and_Non-i-cells	Sniffles2.INS.17B2MC	2513	rnd-1_family-102#LINE/CR1	HVAEP13	33293162
I-cells_and_Non-i-cells	Sniffles2.INS.17B4M2	2355	rnd-5_family-391#LTR/Gypsy	HVAEP3	27457060
I-cells_and_Non-i-cells	Sniffles2.INS.17BCM0	3259	rnd-5_family-8251#DNA/MULE-MuDR	HVAEP1	67054583
I-cells_and_Non-i-cells	Sniffles2.INS.17BCM9	3100	rnd-1_family-941#DNA/hAT-Charlie	HVAEP10	28873677
I-cells_and_Non-i-cells	Sniffles2.INS.17BDMA	1262	rnd-6_family-2052#SINE/Alu	HVAEP11	50897728
I-cells_and_Non-i-cells	Sniffles2.INS.17BEM7	5631	rnd-5_family-3021#Unknown	HVAEP8	20413469
I-cells_and_Non-i-cells	Sniffles2.INS.17BEM9	3404	rnd-6_family-1762#LINE/CR1	HVAEP10	28879354
I-cells_and_Non-i-cells	Sniffles2.INS.17C1M4	2309	rnd-1_family-1124#LTR/Gypsy	HVAEP5	35629999
I-cells_and_Non-i-cells	Sniffles2.INS.17C1M5	1080	rnd-6_family-133#SINE/tRNA	HVAEP6	35819642
I-cells_and_Non-i-cells	Sniffles2.INS.17C2M5	1283	rnd-1_family-551#DNA/TcMar-Mariner	HVAEP6	35838596
I-cells_and_Non-i-cells	Sniffles2.INS.17C4M7	2955	rnd-6_family-3550#DNA/hAT-hobo	HVAEP8	20439863
I-cells_and_Non-i-cells	Sniffles2.INS.17C5M5	2859	rnd-1_family-964#DNA/TcMar-Fot1	HVAEP6	35835686
I-cells_and_Non-i-cells	Sniffles2.INS.17C9M4	3703	rnd-6_family-3257#LINE/L2	HVAEP5	35643160
I-cells_and_Non-i-cells	Sniffles2.INS.17CM7	10816	rnd-6_family-2965#DNA/CMC-EnSpm	HVAEP8	1266279
I-cells_and_Non-i-cells	Sniffles2.INS.17D7M1	1535	rnd-5_family-872#DNA/TcMar-Tigger	HVAEP2	22916001
I-cells_and_Non-i-cells	Sniffles2.INS.17D8M2	1233	rnd-4_family-40#LINE/CR1	HVAEP3	27755011
I-cells_and_Non-i-cells	Sniffles2.INS.17DCM5	3033	rnd-1_family-55#DNA/PIF-Harbinger	HVAEP6	35954006
I-cells_and_Non-i-cells	Sniffles2.INS.17DCMC	2267	rnd-5_family-2385#DNA/TcMar-Fot1	HVAEP13	33427809
I-cells_and_Non-i-cells	Sniffles2.INS.17DDM5	2374	rnd-1_family-39#DNA/TcMar-Mariner	HVAEP6	35902123
I-cells_and_Non-i-cells	Sniffles2.INS.17DFM7	1271	rnd-1_family-754#DNA/hAT-Tip100	HVAEP8	20514639
I-cells_and_Non-i-cells	Sniffles2.INS.17E0MC	3678	rnd-1_family-479#LTR/Copia	HVAEP13	33430490
I-cells_and_Non-i-cells	Sniffles2.INS.17E1M1	3221	rnd-5_family-6858#DNA/Sola-2	HVAEP2	22968949
I-cells_and_Non-i-cells	Sniffles2.INS.17E8MA	1161	rnd-5_family-6776#DNA/TcMar-Fot1	HVAEP11	51047379
I-cells_and_Non-i-cells	Sniffles2.INS.17E9M4	3507	rnd-5_family-9188#DNA/hAT-Charlie	HVAEP5	35759872
I-cells_and_Non-i-cells	Sniffles2.INS.17EBM4	1053	rnd-5_family-5249#DNA/hAT-Tip100	HVAEP5	35793124
I-cells_and_Non-i-cells	Sniffles2.INS.17EEM9	5636	rnd-1_family-3#DNA/TcMar-Tc1	HVAEP10	28985191
I-cells_and_Non-i-cells	Sniffles2.INS.17F2M0	2985	rnd-5_family-7049#RC/Helitron	HVAEP1	67225890
I-cells_and_Non-i-cells	Sniffles2.INS.17F3M0	6888	rnd-1_family-30#DNA/Zisupton	HVAEP1	67241163
I-cells_and_Non-i-cells	Sniffles2.INS.17FBM7	4285	rnd-1_family-274#DNA/hAT-Ac	HVAEP8	20645060
I-cells_and_Non-i-cells	Sniffles2.INS.17FFM4	2939	rnd-1_family-675#LINE/L2	HVAEP5	35795702
I-cells_and_Non-i-cells	Sniffles2.INS.1800M5	1193	rnd-5_family-4866#LTR/Pao	HVAEP6	36053167
I-cells_and_Non-i-cells	Sniffles2.INS.1808M2	3109	rnd-6_family-117#DNA/PIF-Harbinger	HVAEP3	28168922
I-cells_and_Non-i-cells	Sniffles2.INS.180AM2	3346	rnd-1_family-178#DNA/CMC-Transib	HVAEP3	28176421
I-cells_and_Non-i-cells	Sniffles2.INS.180FMA	10289	rnd-4_family-650#DNA/MULE-MuDR	HVAEP11	51195211
I-cells_and_Non-i-cells	Sniffles2.INS.181AM2	15341	rnd-6_family-365#DNA/hAT-Tip100	HVAEP3	28198443
I-cells_and_Non-i-cells	Sniffles2.INS.1820M4	2696	rnd-1_family-55#DNA/PIF-Harbinger	HVAEP5	35950276
I-cells_and_Non-i-cells	Sniffles2.INS.1823M5	1745	rnd-6_family-2874#LINE/R1	HVAEP6	36203655
I-cells_and_Non-i-cells	Sniffles2.INS.1824MA	3705	rnd-1_family-9#DNA/PIF-Harbinger	HVAEP11	51320287
I-cells_and_Non-i-cells	Sniffles2.INS.1825M7	1670	rnd-6_family-3128#DNA/hAT-Tip100	HVAEP8	20798606
I-cells_and_Non-i-cells	Sniffles2.INS.1828M1	1754	rnd-1_family-287#DNA/TcMar-Tc1	HVAEP2	23116903
I-cells_and_Non-i-cells	Sniffles2.INS.182AM5	5749	rnd-5_family-5514#DNA/hAT-hAT5	HVAEP6	36228286
I-cells_and_Non-i-cells	Sniffles2.INS.182CM0	7119	rnd-6_family-1169#DNA/hAT	HVAEP1	67405853
I-cells_and_Non-i-cells	Sniffles2.INS.1831M0	1338	rnd-4_family-467#LINE/L1	HVAEP1	67465134
I-cells_and_Non-i-cells	Sniffles2.INS.1833MC	1567	rnd-6_family-2521#DNA/hAT-Blackjack	HVAEP13	33718022
I-cells_and_Non-i-cells	Sniffles2.INS.1834M4	1612	rnd-1_family-790#DNA/TcMar-Tc1	HVAEP5	36031305
I-cells_and_Non-i-cells	Sniffles2.INS.1835M0	3213	rnd-6_family-14666#DNA/hAT-Tag1	HVAEP1	67491654
I-cells_and_Non-i-cells	Sniffles2.INS.1837M4	2777	rnd-6_family-3770#DNA/Kolobok-Hydra	HVAEP5	36047579
I-cells_and_Non-i-cells	Sniffles2.INS.183AM4	1990	rnd-1_family-826#Unknown	HVAEP5	36064067
I-cells_and_Non-i-cells	Sniffles2.INS.183BM9	3500	rnd-1_family-527#DNA/TcMar-Fot1	HVAEP10	29315793
I-cells_and_Non-i-cells	Sniffles2.INS.183CM9	4600	rnd-1_family-675#LINE/L2	HVAEP10	29309039
I-cells_and_Non-i-cells	Sniffles2.INS.1843M8	4495	rnd-1_family-3#DNA/TcMar-Tc1	HVAEP9	52591712
I-cells_and_Non-i-cells	Sniffles2.INS.1843M9	2167	rnd-1_family-50#DNA/hAT-Ac	HVAEP10	29389260
I-cells_and_Non-i-cells	Sniffles2.INS.184AMC	2710	rnd-6_family-14135#DNA/hAT-Tip100	HVAEP13	33982695
I-cells_and_Non-i-cells	Sniffles2.INS.184FM7	2157	rnd-5_family-5080#DNA/hAT-hATm	HVAEP8	20961642
I-cells_and_Non-i-cells	Sniffles2.INS.1855M1	3545	rnd-1_family-718#DNA/hAT-Charlie	HVAEP2	23385166
I-cells_and_Non-i-cells	Sniffles2.INS.185AM4	1288	rnd-1_family-551#DNA/TcMar-Mariner	HVAEP5	36155390
I-cells_and_Non-i-cells	Sniffles2.INS.185BMC	3422	rnd-1_family-352#DNA/hAT-Tip100	HVAEP13	34028865
I-cells_and_Non-i-cells	Sniffles2.INS.185FM4	1306	rnd-1_family-39#DNA/TcMar-Mariner	HVAEP5	36187398
I-cells_and_Non-i-cells	Sniffles2.INS.186BM1	3028	rnd-6_family-1873#DNA/hAT-Tip100	HVAEP2	23405489
I-cells_and_Non-i-cells	Sniffles2.INS.186BMA	3940	rnd-5_family-507#DNA/Sola-2	HVAEP11	51782506
I-cells_and_Non-i-cells	Sniffles2.INS.186DM1	5732	rnd-6_family-8870#DNA/Zisupton	HVAEP2	23418681
I-cells_and_Non-i-cells	Sniffles2.INS.186FM2	2762	rnd-6_family-1661#LINE/CR1	HVAEP3	28851817
I-cells_and_Non-i-cells	Sniffles2.INS.186M5	1264	rnd-6_family-2433#DNA/TcMar-Mariner	HVAEP6	5228178
I-cells_and_Non-i-cells	Sniffles2.INS.1879M9	11563	rnd-6_family-1933#Unknown	HVAEP10	29494163
I-cells_and_Non-i-cells	Sniffles2.INS.187DM9	966	rnd-1_family-200#DNA/TcMar-Tc1	HVAEP10	29540214
I-cells_and_Non-i-cells	Sniffles2.INS.1889M7	1033	rnd-5_family-2201#DNA/CMC-Chapaev-3	HVAEP8	21100659
I-cells_and_Non-i-cells	Sniffles2.INS.188AM5	3697	rnd-1_family-101#LINE/CR1	HVAEP6	36722509
I-cells_and_Non-i-cells	Sniffles2.INS.188BMC	1320	rnd-1_family-530#SINE/tRNA	HVAEP13	34152414
I-cells_and_Non-i-cells	Sniffles2.INS.188CM1	2920	rnd-1_family-55#DNA/PIF-Harbinger	HVAEP2	23598780
I-cells_and_Non-i-cells	Sniffles2.INS.188FM4	3048	rnd-1_family-963#RC/Helitron	HVAEP5	36496094
I-cells_and_Non-i-cells	Sniffles2.INS.18A4M7	4569	rnd-1_family-410#Unknown	HVAEP8	21225227
I-cells_and_Non-i-cells	Sniffles2.INS.18A5M7	3263	rnd-6_family-9537#DNA/TcMar-Pogo	HVAEP8	21241986
I-cells_and_Non-i-cells	Sniffles2.INS.18A6MA	1736	rnd-5_family-2431#DNA/TcMar-Tc1	HVAEP11	51922613
I-cells_and_Non-i-cells	Sniffles2.INS.18AM7	10643	rnd-1_family-355#DNA/CMC-Chapaev-3	HVAEP8	1311916
I-cells_and_Non-i-cells	Sniffles2.INS.18B1M7	3540	rnd-5_family-1357#DNA/CMC-Chapaev	HVAEP8	21279982
I-cells_and_Non-i-cells	Sniffles2.INS.18B9M0	2552	rnd-4_family-1843#DNA/PiggyBac	HVAEP1	67838989
I-cells_and_Non-i-cells	Sniffles2.INS.18BCM9	3233	rnd-6_family-58#Unknown	HVAEP10	29715623
I-cells_and_Non-i-cells	Sniffles2.INS.18BDM0	6416	rnd-5_family-4090#LTR/Pao	HVAEP1	67847875
I-cells_and_Non-i-cells	Sniffles2.INS.18BFM2	2306	rnd-6_family-4076#DNA/P	HVAEP3	29758612
I-cells_and_Non-i-cells	Sniffles2.INS.18C1M5	1088	rnd-1_family-306#DNA/hAT-Tip100	HVAEP6	36999420
I-cells_and_Non-i-cells	Sniffles2.INS.18C8M1	2408	rnd-1_family-3#DNA/TcMar-Tc1	HVAEP2	24048715
I-cells_and_Non-i-cells	Sniffles2.INS.18C8M2	3893	rnd-1_family-113#SINE/ID	HVAEP3	29880446
I-cells_and_Non-i-cells	Sniffles2.INS.18C8M5	2611	rnd-5_family-3369#DNA/TcMar-Tc1	HVAEP6	37023859
I-cells_and_Non-i-cells	Sniffles2.INS.18CCM5	3193	rnd-5_family-10140#DNA/CMC-EnSpm	HVAEP6	37074808
I-cells_and_Non-i-cells	Sniffles2.INS.18D1M8	6676	rnd-6_family-804#LINE/RTE-X	HVAEP9	53151840
I-cells_and_Non-i-cells	Sniffles2.INS.18D4M8	1658	rnd-5_family-2427#LTR/Gypsy	HVAEP9	53172248
I-cells_and_Non-i-cells	Sniffles2.INS.18D7M4	1433	rnd-1_family-185#LINE/CR1	HVAEP5	36727222
I-cells_and_Non-i-cells	Sniffles2.INS.18DM1	4259	rnd-1_family-636#DNA/hAT-hATm	HVAEP2	1009948
I-cells_and_Non-i-cells	Sniffles2.INS.18DM7	3807	rnd-5_family-2775#LINE/L2	HVAEP8	1350076
I-cells_and_Non-i-cells	Sniffles2.INS.18DMC	3475	rnd-1_family-444#LTR/Gypsy	HVAEP13	1259458
I-cells_and_Non-i-cells	Sniffles2.INS.18E1MC	11047	rnd-6_family-508#DNA/hAT-Pegasus	HVAEP13	34442751
I-cells_and_Non-i-cells	Sniffles2.INS.18E6MC	1129	rnd-5_family-371#DNA/hAT-Ac	HVAEP13	34466413
I-cells_and_Non-i-cells	Sniffles2.INS.18E7MC	3383	rnd-5_family-4147#DNA/hAT-Tip100	HVAEP13	34465516
I-cells_and_Non-i-cells	Sniffles2.INS.18EFM0	6030	rnd-1_family-453#DNA/hAT	HVAEP1	68042744
I-cells_and_Non-i-cells	Sniffles2.INS.18EM9	4596	rnd-5_family-5484#DNA/PiggyBac	HVAEP10	6948424
I-cells_and_Non-i-cells	Sniffles2.INS.18F7M2	3211	rnd-1_family-394#DNA/Sola-2	HVAEP3	30367932
I-cells_and_Non-i-cells	Sniffles2.INS.18FAMA	2906	rnd-5_family-3568#DNA/P	HVAEP11	52354742
I-cells_and_Non-i-cells	Sniffles2.INS.18FBMA	1266	rnd-6_family-17034#Unknown	HVAEP11	52359484
I-cells_and_Non-i-cells	Sniffles2.INS.18FEM2	1809	rnd-1_family-130#LINE/CR1	HVAEP3	30461050
I-cells_and_Non-i-cells	Sniffles2.INS.18FFM7	2181	rnd-6_family-117#DNA/PIF-Harbinger	HVAEP8	21578742
I-cells_and_Non-i-cells	Sniffles2.INS.18ME	2464	rnd-5_family-6745#DNA/PiggyBac	HVAEP15	173939
I-cells_and_Non-i-cells	Sniffles2.INS.1900M2	2828	rnd-6_family-1822#DNA/PIF-Harbinger	HVAEP3	30442312
I-cells_and_Non-i-cells	Sniffles2.INS.1902M2	9971	rnd-1_family-171#DNA/CMC-EnSpm	HVAEP3	30481070
I-cells_and_Non-i-cells	Sniffles2.INS.190CMC	3200	rnd-1_family-394#DNA/Sola-2	HVAEP13	34514917
I-cells_and_Non-i-cells	Sniffles2.INS.190EMC	1263	rnd-6_family-2021#LINE/CR1	HVAEP13	34561468
I-cells_and_Non-i-cells	Sniffles2.INS.190FMC	2512	rnd-6_family-3336#RC/Helitron	HVAEP13	34562192
I-cells_and_Non-i-cells	Sniffles2.INS.190M0	3618	rnd-5_family-1519#LINE/CR1	HVAEP1	2658831
I-cells_and_Non-i-cells	Sniffles2.INS.190MB	3001	rnd-1_family-102#LINE/CR1	HVAEP12	5308261
I-cells_and_Non-i-cells	Sniffles2.INS.1910M0	1717	rnd-5_family-2431#DNA/TcMar-Tc1	HVAEP1	68169058
I-cells_and_Non-i-cells	Sniffles2.INS.1911M5	2931	rnd-4_family-40#LINE/CR1	HVAEP6	37332490
I-cells_and_Non-i-cells	Sniffles2.INS.1912M9	1912	rnd-1_family-565#LINE/CR1	HVAEP10	30062798
I-cells_and_Non-i-cells	Sniffles2.INS.1912MA	2676	rnd-5_family-2977#LINE/CR1	HVAEP11	52404332
I-cells_and_Non-i-cells	Sniffles2.INS.1912MC	2317	rnd-5_family-1313#DNA/TcMar-Fot1	HVAEP13	34582386
I-cells_and_Non-i-cells	Sniffles2.INS.1913M2	4104	rnd-1_family-1306#LINE/RTE-BovB	HVAEP3	30655381
I-cells_and_Non-i-cells	Sniffles2.INS.1913MC	1324	rnd-1_family-530#SINE/tRNA	HVAEP13	34576046
I-cells_and_Non-i-cells	Sniffles2.INS.1914MC	4928	rnd-5_family-649#DNA/hAT-Ac	HVAEP13	34590511
I-cells_and_Non-i-cells	Sniffles2.INS.1916M0	1614	rnd-1_family-130#LINE/CR1	HVAEP1	68181796
I-cells_and_Non-i-cells	Sniffles2.INS.1918M4	2275	rnd-1_family-373#DNA/CMC-Chapaev-3	HVAEP5	36984067
I-cells_and_Non-i-cells	Sniffles2.INS.191BM1	3581	rnd-6_family-1263#DNA/hAT-Ac	HVAEP2	24319127
I-cells_and_Non-i-cells	Sniffles2.INS.191DM1	3327	rnd-1_family-178#DNA/CMC-Transib	HVAEP2	24334130
I-cells_and_Non-i-cells	Sniffles2.INS.191FM2	2534	rnd-1_family-1179#DNA/hAT-Tag1	HVAEP3	30770854
I-cells_and_Non-i-cells	Sniffles2.INS.192AM9	3693	rnd-6_family-1762#LINE/CR1	HVAEP10	30103301
I-cells_and_Non-i-cells	Sniffles2.INS.192AM9	3693	rnd-6_family-1762#LINE/CR1	HVAEP10	30103301
I-cells_and_Non-i-cells	Sniffles2.INS.192BMA	1638	rnd-5_family-3369#DNA/TcMar-Tc1	HVAEP11	52556141
I-cells_and_Non-i-cells	Sniffles2.INS.192CM2	1079	rnd-1_family-1275#DNA/Maverick	HVAEP3	30843410
I-cells_and_Non-i-cells	Sniffles2.INS.192CM9	6834	rnd-1_family-30#DNA/Zisupton	HVAEP10	30106856
I-cells_and_Non-i-cells	Sniffles2.INS.192CM9	6834	rnd-1_family-30#DNA/Zisupton	HVAEP10	30106856
I-cells_and_Non-i-cells	Sniffles2.INS.192EM9	2988	rnd-5_family-7798#DNA/hAT-Ac	HVAEP10	30116906
I-cells_and_Non-i-cells	Sniffles2.INS.192EM9	2988	rnd-5_family-7798#DNA/hAT-Ac	HVAEP10	30116906
I-cells_and_Non-i-cells	Sniffles2.INS.1930M2	3903	rnd-1_family-113#SINE/ID	HVAEP3	30899925
I-cells_and_Non-i-cells	Sniffles2.INS.193AM8	5781	rnd-5_family-4727#DNA/hAT-hATm	HVAEP9	53421548
I-cells_and_Non-i-cells	Sniffles2.INS.193BM1	2358	rnd-6_family-2118#LINE/Proto2	HVAEP2	24481503
I-cells_and_Non-i-cells	Sniffles2.INS.193BM8	1707	rnd-6_family-1345#LINE/RTE-BovB	HVAEP9	53425279
I-cells_and_Non-i-cells	Sniffles2.INS.193CM7	4821	rnd-6_family-2221#DNA/hAT-Ac	HVAEP8	21734060
I-cells_and_Non-i-cells	Sniffles2.INS.1945M4	5087	rnd-6_family-585#LTR/Gypsy	HVAEP5	37194890
I-cells_and_Non-i-cells	Sniffles2.INS.194CM8	4162	rnd-1_family-101#LINE/CR1	HVAEP9	53492464
I-cells_and_Non-i-cells	Sniffles2.INS.194EMA	2907	rnd-1_family-55#DNA/PIF-Harbinger	HVAEP11	52661825
I-cells_and_Non-i-cells	Sniffles2.INS.195BM4	3546	rnd-1_family-101#LINE/CR1	HVAEP5	37245957
I-cells_and_Non-i-cells	Sniffles2.INS.195FM4	8899	rnd-1_family-939#DNA/Sola-2	HVAEP5	37219302
I-cells_and_Non-i-cells	Sniffles2.INS.195M7	13087	rnd-6_family-158#DNA/hAT-Ac	HVAEP8	1359659
I-cells_and_Non-i-cells	Sniffles2.INS.195MB	1676	rnd-1_family-3#DNA/TcMar-Tc1	HVAEP12	5376255
I-cells_and_Non-i-cells	Sniffles2.INS.1962M2	1867	rnd-6_family-3258#DNA/TcMar-Tc1	HVAEP3	31230632
I-cells_and_Non-i-cells	Sniffles2.INS.1962M4	2921	rnd-1_family-309#DNA/TcMar-Fot1	HVAEP5	37291712
I-cells_and_Non-i-cells	Sniffles2.INS.1967M9	2720	rnd-5_family-5294#DNA/hAT-hATm	HVAEP10	30320759
I-cells_and_Non-i-cells	Sniffles2.INS.196EM5	2955	rnd-1_family-55#DNA/PIF-Harbinger	HVAEP6	37732650
I-cells_and_Non-i-cells	Sniffles2.INS.1970M8	8655	rnd-6_family-8556#DNA/PIF-ISL2EU	HVAEP9	53532743
I-cells_and_Non-i-cells	Sniffles2.INS.1970MC	4758	rnd-5_family-2690#DNA/hAT-Ac	HVAEP13	34936909
I-cells_and_Non-i-cells	Sniffles2.INS.1972MA	2894	rnd-1_family-55#DNA/PIF-Harbinger	HVAEP11	52839240
I-cells_and_Non-i-cells	Sniffles2.INS.1972MC	1262	rnd-1_family-1179#DNA/hAT-Tag1	HVAEP13	34969457
I-cells_and_Non-i-cells	Sniffles2.INS.1973M1	1149	rnd-4_family-40#LINE/CR1	HVAEP2	24681562
I-cells_and_Non-i-cells	Sniffles2.INS.1974M1	6014	rnd-1_family-453#DNA/hAT	HVAEP2	24692320
I-cells_and_Non-i-cells	Sniffles2.INS.1977MC	4738	rnd-5_family-2690#DNA/hAT-Ac	HVAEP13	34986158
I-cells_and_Non-i-cells	Sniffles2.INS.197AM5	5556	rnd-6_family-4152#DNA/P	HVAEP6	37794984
I-cells_and_Non-i-cells	Sniffles2.INS.1984M1	1702	rnd-1_family-102#LINE/CR1	HVAEP2	24711139
I-cells_and_Non-i-cells	Sniffles2.INS.1987M1	4651	rnd-1_family-1313#DNA/Sola-2	HVAEP2	24740783
I-cells_and_Non-i-cells	Sniffles2.INS.1987M5	2887	rnd-1_family-55#DNA/PIF-Harbinger	HVAEP6	37870975
I-cells_and_Non-i-cells	Sniffles2.INS.198CM2	4406	rnd-5_family-507#DNA/Sola-2	HVAEP3	31422186
I-cells_and_Non-i-cells	Sniffles2.INS.198CMC	3844	rnd-6_family-1845#DNA/Sola-1	HVAEP13	35005020
I-cells_and_Non-i-cells	Sniffles2.INS.198DMA	2132	rnd-6_family-585#LTR/Gypsy	HVAEP11	52981777
I-cells_and_Non-i-cells	Sniffles2.INS.1990M2	6007	rnd-1_family-415#DNA/CMC-EnSpm	HVAEP3	31425265
I-cells_and_Non-i-cells	Sniffles2.INS.1991M2	4010	rnd-5_family-358#DNA/hAT-hATm	HVAEP3	31446190
I-cells_and_Non-i-cells	Sniffles2.INS.199AM2	2247	rnd-1_family-355#DNA/CMC-Chapaev-3	HVAEP3	31485116
I-cells_and_Non-i-cells	Sniffles2.INS.199CM2	2705	rnd-5_family-417#LINE/L2	HVAEP3	31488830
I-cells_and_Non-i-cells	Sniffles2.INS.199DM7	3192	rnd-6_family-2118#LINE/Proto2	HVAEP8	22018550
I-cells_and_Non-i-cells	Sniffles2.INS.19A8MA	3480	rnd-4_family-515#DNA/CMC-Transib	HVAEP11	53049800
I-cells_and_Non-i-cells	Sniffles2.INS.19A9M8	3621	rnd-1_family-480#DNA/hAT-hATm	HVAEP9	53825790
I-cells_and_Non-i-cells	Sniffles2.INS.19ACM7	1954	rnd-1_family-97#DNA/hAT-Tip100	HVAEP8	22110343
I-cells_and_Non-i-cells	Sniffles2.INS.19ACMC	1588	rnd-5_family-3369#DNA/TcMar-Tc1	HVAEP13	35100947
I-cells_and_Non-i-cells	Sniffles2.INS.19AEM1	4425	rnd-1_family-1306#LINE/RTE-BovB	HVAEP2	24860313
I-cells_and_Non-i-cells	Sniffles2.INS.19AEMC	2333	rnd-5_family-1521#DNA/CMC-Transib	HVAEP13	35164816
I-cells_and_Non-i-cells	Sniffles2.INS.19AFM1	1064	rnd-6_family-7235#DNA/P	HVAEP2	24866214
I-cells_and_Non-i-cells	Sniffles2.INS.19B0M2	1031	rnd-4_family-40#LINE/CR1	HVAEP3	31500667
I-cells_and_Non-i-cells	Sniffles2.INS.19B3M7	1030	rnd-1_family-341#DNA/TcMar-Fot1	HVAEP8	22154835
I-cells_and_Non-i-cells	Sniffles2.INS.19B3M8	4007	rnd-5_family-1751#LINE/CR1	HVAEP9	53855886
I-cells_and_Non-i-cells	Sniffles2.INS.19B3MC	5995	rnd-1_family-453#DNA/hAT	HVAEP13	35165123
I-cells_and_Non-i-cells	Sniffles2.INS.19BMC	3656	rnd-6_family-2389#DNA/P	HVAEP13	1309579
I-cells_and_Non-i-cells	Sniffles2.INS.19C0M0	4617	rnd-6_family-2021#LINE/CR1	HVAEP1	69202375
I-cells_and_Non-i-cells	Sniffles2.INS.19C1MA	1413	rnd-5_family-2204#Unknown	HVAEP11	53120704
I-cells_and_Non-i-cells	Sniffles2.INS.19C5MA	2943	rnd-4_family-83#DNA/P	HVAEP11	53181516
I-cells_and_Non-i-cells	Sniffles2.INS.19CBM9	1288	rnd-1_family-200#DNA/TcMar-Tc1	HVAEP10	30587633
I-cells_and_Non-i-cells	Sniffles2.INS.19CM0	2596	rnd-5_family-2619#DNA/TcMar-Fot1	HVAEP1	2764407
I-cells_and_Non-i-cells	Sniffles2.INS.19D2M1	1287	rnd-1_family-200#DNA/TcMar-Tc1	HVAEP2	24918577
I-cells_and_Non-i-cells	Sniffles2.INS.19D7M7	4414	rnd-5_family-507#DNA/Sola-2	HVAEP8	22380238
I-cells_and_Non-i-cells	Sniffles2.INS.19DBM4	4193	rnd-1_family-228#DNA/Sola-2	HVAEP5	37593796
I-cells_and_Non-i-cells	Sniffles2.INS.19DEMA	1098	rnd-1_family-823#Unknown	HVAEP11	53250017
I-cells_and_Non-i-cells	Sniffles2.INS.19DFM8	1607	rnd-6_family-380#DNA/TcMar-Tc1	HVAEP9	54092978
I-cells_and_Non-i-cells	Sniffles2.INS.19E9M2	3610	rnd-1_family-45#DNA/TcMar-Tc1	HVAEP3	31798922
I-cells_and_Non-i-cells	Sniffles2.INS.19E9M7	2741	rnd-1_family-437#DNA/Kolobok-Hydra	HVAEP8	22417374
I-cells_and_Non-i-cells	Sniffles2.INS.19EAM7	3308	rnd-6_family-4811#DNA/TcMar-Fot1	HVAEP8	22421315
I-cells_and_Non-i-cells	Sniffles2.INS.19EBM0	2978	rnd-1_family-55#DNA/PIF-Harbinger	HVAEP1	69475250
I-cells_and_Non-i-cells	Sniffles2.INS.19EDM9	4800	rnd-1_family-309#DNA/TcMar-Fot1	HVAEP10	30629080
I-cells_and_Non-i-cells	Sniffles2.INS.19EEM9	13256	rnd-6_family-9664#DNA/hAT-Pegasus	HVAEP10	30607621
I-cells_and_Non-i-cells	Sniffles2.INS.19F4MA	1030	rnd-4_family-650#DNA/MULE-MuDR	HVAEP11	53312631
I-cells_and_Non-i-cells	Sniffles2.INS.19F7M2	1196	rnd-4_family-954#DNA/P	HVAEP3	31936211
I-cells_and_Non-i-cells	Sniffles2.INS.19F7MA	3485	rnd-1_family-527#DNA/TcMar-Fot1	HVAEP11	53353676
I-cells_and_Non-i-cells	Sniffles2.INS.19F8M5	4531	rnd-6_family-2021#LINE/CR1	HVAEP6	38366223
I-cells_and_Non-i-cells	Sniffles2.INS.19FCMA	4340	rnd-6_family-4909#DNA/TcMar-Tc1	HVAEP11	53361459
I-cells_and_Non-i-cells	Sniffles2.INS.19MD	2956	rnd-1_family-19#DNA/hAT-Ac	HVAEP14	259941
I-cells_and_Non-i-cells	Sniffles2.INS.1A03M2	2224	rnd-5_family-4677#DNA/CMC-EnSpm	HVAEP3	32025365
I-cells_and_Non-i-cells	Sniffles2.INS.1A05M2	9027	rnd-1_family-1#DNA/hAT	HVAEP3	32031583
I-cells_and_Non-i-cells	Sniffles2.INS.1A10M7	926	rnd-1_family-267#DNA/TcMar-Fot1	HVAEP8	22562015
I-cells_and_Non-i-cells	Sniffles2.INS.1A18M4	3354	rnd-6_family-2594#DNA/P	HVAEP5	37817244
I-cells_and_Non-i-cells	Sniffles2.INS.1A1AMA	3376	rnd-1_family-178#DNA/CMC-Transib	HVAEP11	53433682
I-cells_and_Non-i-cells	Sniffles2.INS.1A1BMA	4575	rnd-6_family-3309#LINE/L2	HVAEP11	53439388
I-cells_and_Non-i-cells	Sniffles2.INS.1A20M5	1616	rnd-1_family-287#DNA/TcMar-Tc1	HVAEP6	38548979
I-cells_and_Non-i-cells	Sniffles2.INS.1A24M0	2817	rnd-1_family-55#DNA/PIF-Harbinger	HVAEP1	69710739
I-cells_and_Non-i-cells	Sniffles2.INS.1A24MA	2750	rnd-1_family-437#DNA/Kolobok-Hydra	HVAEP11	53473137
I-cells_and_Non-i-cells	Sniffles2.INS.1A26M9	1239	rnd-5_family-1902#DNA/hAT-Ac	HVAEP10	30741272
I-cells_and_Non-i-cells	Sniffles2.INS.1A26MA	3342	rnd-1_family-178#DNA/CMC-Transib	HVAEP11	53491045
I-cells_and_Non-i-cells	Sniffles2.INS.1A28M9	11983	rnd-6_family-4871#DNA/CMC-Transib	HVAEP10	30762261
I-cells_and_Non-i-cells	Sniffles2.INS.1A2AM4	1053	rnd-1_family-823#Unknown	HVAEP5	37978379
I-cells_and_Non-i-cells	Sniffles2.INS.1A2AMC	1028	rnd-5_family-1069#Unknown	HVAEP13	35843729
I-cells_and_Non-i-cells	Sniffles2.INS.1A2BM7	4008	rnd-6_family-7229#DNA/PIF-Harbinger	HVAEP8	22673896
I-cells_and_Non-i-cells	Sniffles2.INS.1A2DM9	2821	rnd-1_family-55#DNA/PIF-Harbinger	HVAEP10	30782417
I-cells_and_Non-i-cells	Sniffles2.INS.1A2DMC	2241	rnd-5_family-4221#LINE/CR1	HVAEP13	35876259
I-cells_and_Non-i-cells	Sniffles2.INS.1A2DMC	2241	rnd-5_family-4221#LINE/CR1	HVAEP13	35876259
I-cells_and_Non-i-cells	Sniffles2.INS.1A3CM4	1058	rnd-6_family-585#LTR/Gypsy	HVAEP5	38065756
I-cells_and_Non-i-cells	Sniffles2.INS.1A3EM1	1370	rnd-6_family-869#DNA/Kolobok-Hydra	HVAEP2	25435924
I-cells_and_Non-i-cells	Sniffles2.INS.1A3EM4	5537	rnd-5_family-1025#DNA/hAT-hATm	HVAEP5	38064291
I-cells_and_Non-i-cells	Sniffles2.INS.1A42MA	1308	rnd-1_family-271#Unknown	HVAEP11	53520111
I-cells_and_Non-i-cells	Sniffles2.INS.1A49M5	4097	rnd-5_family-2619#DNA/TcMar-Fot1	HVAEP6	38703425
I-cells_and_Non-i-cells	Sniffles2.INS.1A4AMA	1734	rnd-1_family-102#LINE/CR1	HVAEP11	53579076
I-cells_and_Non-i-cells	Sniffles2.INS.1A4BMC	1343	rnd-5_family-1871#DNA/TcMar-Tc1	HVAEP13	35930007
I-cells_and_Non-i-cells	Sniffles2.INS.1A4BMC	1343	rnd-5_family-1871#DNA/TcMar-Tc1	HVAEP13	35930007
I-cells_and_Non-i-cells	Sniffles2.INS.1A57M2	2023	rnd-5_family-934#LINE/R1	HVAEP3	32256147
I-cells_and_Non-i-cells	Sniffles2.INS.1A60M1	2942	rnd-1_family-55#DNA/PIF-Harbinger	HVAEP2	25543436
I-cells_and_Non-i-cells	Sniffles2.INS.1A67M4	1918	rnd-1_family-102#LINE/CR1	HVAEP5	38263927
I-cells_and_Non-i-cells	Sniffles2.INS.1A71M5	2745	rnd-1_family-1443#DNA/CMC-Transib	HVAEP6	38904348
I-cells_and_Non-i-cells	Sniffles2.INS.1A73MA	2863	rnd-1_family-200#DNA/TcMar-Tc1	HVAEP11	53620337
I-cells_and_Non-i-cells	Sniffles2.INS.1A74MA	1311	rnd-1_family-39#DNA/TcMar-Mariner	HVAEP11	53628274
I-cells_and_Non-i-cells	Sniffles2.INS.1A77M2	3574	rnd-1_family-45#DNA/TcMar-Tc1	HVAEP3	32395678
I-cells_and_Non-i-cells	Sniffles2.INS.1A81MA	4066	rnd-1_family-341#DNA/TcMar-Fot1	HVAEP11	53688467
I-cells_and_Non-i-cells	Sniffles2.INS.1A83MA	2762	rnd-6_family-6463#Unknown	HVAEP11	53680188
I-cells_and_Non-i-cells	Sniffles2.INS.1A85M2	2949	rnd-1_family-55#DNA/PIF-Harbinger	HVAEP3	32441142
I-cells_and_Non-i-cells	Sniffles2.INS.1A86M2	2891	rnd-1_family-102#LINE/CR1	HVAEP3	32449205
I-cells_and_Non-i-cells	Sniffles2.INS.1A86M4	3033	rnd-1_family-55#DNA/PIF-Harbinger	HVAEP5	38308649
I-cells_and_Non-i-cells	Sniffles2.INS.1A96MA	4848	rnd-6_family-2875#DNA/hAT-hATm	HVAEP11	53716401
I-cells_and_Non-i-cells	Sniffles2.INS.1A96MC	2704	rnd-6_family-2593#DNA/hAT-Tip100	HVAEP13	36086516
I-cells_and_Non-i-cells	Sniffles2.INS.1A99M1	1512	rnd-4_family-650#DNA/MULE-MuDR	HVAEP2	25702486
I-cells_and_Non-i-cells	Sniffles2.INS.1A9EMA	1253	rnd-3_family-263#DNA/MULE-MuDR	HVAEP11	53778506
I-cells_and_Non-i-cells	Sniffles2.INS.1A9FM0	3630	rnd-1_family-45#DNA/TcMar-Tc1	HVAEP1	70331498
I-cells_and_Non-i-cells	Sniffles2.INS.1A9FMA	3384	rnd-1_family-675#LINE/L2	HVAEP11	53782384
I-cells_and_Non-i-cells	Sniffles2.INS.1AA1M1	4877	rnd-1_family-172#LINE/L2	HVAEP2	25793836
I-cells_and_Non-i-cells	Sniffles2.INS.1AA1M5	2247	rnd-5_family-4677#DNA/CMC-EnSpm	HVAEP6	39297935
I-cells_and_Non-i-cells	Sniffles2.INS.1AA2M5	6034	rnd-1_family-453#DNA/hAT	HVAEP6	39297191
I-cells_and_Non-i-cells	Sniffles2.INS.1AA3M7	4251	rnd-1_family-231#LINE/CR1	HVAEP8	23109339
I-cells_and_Non-i-cells	Sniffles2.INS.1AA5M7	3307	rnd-1_family-178#DNA/CMC-Transib	HVAEP8	23139565
I-cells_and_Non-i-cells	Sniffles2.INS.1AA5M8	3280	rnd-6_family-1624#DNA/hAT-Tag1	HVAEP9	54893315
I-cells_and_Non-i-cells	Sniffles2.INS.1AA7M0	8083	rnd-1_family-30#DNA/Zisupton	HVAEP1	70361145
I-cells_and_Non-i-cells	Sniffles2.INS.1AA8M0	5982	rnd-1_family-488#DNA/Sola-3	HVAEP1	70381168
I-cells_and_Non-i-cells	Sniffles2.INS.1AAEM4	5225	rnd-5_family-3021#Unknown	HVAEP5	38518052
I-cells_and_Non-i-cells	Sniffles2.INS.1AB0M9	3363	rnd-5_family-6183#DNA/CMC-Transib	HVAEP10	31086251
I-cells_and_Non-i-cells	Sniffles2.INS.1AB3MC	1789	rnd-5_family-2123#DNA/TcMar-Fot1	HVAEP13	36111333
I-cells_and_Non-i-cells	Sniffles2.INS.1AB4M9	1425	rnd-6_family-14044#DNA/TcMar-Tc1	HVAEP10	31093074
I-cells_and_Non-i-cells	Sniffles2.INS.1ABAMC	1818	rnd-6_family-5634#LINE/CR1-Zenon	HVAEP13	36141680
I-cells_and_Non-i-cells	Sniffles2.INS.1ABBMA	1855	rnd-5_family-996#LINE/L2	HVAEP11	53866727
I-cells_and_Non-i-cells	Sniffles2.INS.1ABCMC	3008	rnd-6_family-5634#LINE/CR1-Zenon	HVAEP13	36141957
I-cells_and_Non-i-cells	Sniffles2.INS.1AC0MC	2495	rnd-1_family-413#DNA/hAT-hATm	HVAEP13	36152998
I-cells_and_Non-i-cells	Sniffles2.INS.1AC1MC	2733	rnd-1_family-55#DNA/PIF-Harbinger	HVAEP13	36154870
I-cells_and_Non-i-cells	Sniffles2.INS.1AD3M8	1537	rnd-1_family-102#LINE/CR1	HVAEP9	55039986
I-cells_and_Non-i-cells	Sniffles2.INS.1AD6M8	2002	rnd-6_family-9829#DNA/TcMar-Fot1	HVAEP9	55030854
I-cells_and_Non-i-cells	Sniffles2.INS.1AD6M9	2907	rnd-6_family-804#LINE/RTE-X	HVAEP10	31100861
I-cells_and_Non-i-cells	Sniffles2.INS.1AD8M5	1574	rnd-5_family-6980#DNA/TcMar-Tc1	HVAEP6	39581589
I-cells_and_Non-i-cells	Sniffles2.INS.1ADBMA	1046	rnd-1_family-251#DNA/TcMar-Tigger	HVAEP11	53948191
I-cells_and_Non-i-cells	Sniffles2.INS.1ADDM4	1159	rnd-1_family-102#LINE/CR1	HVAEP5	38814275
I-cells_and_Non-i-cells	Sniffles2.INS.1ADDMC	3023	rnd-5_family-2959#DNA/hAT-hATw	HVAEP13	36263345
I-cells_and_Non-i-cells	Sniffles2.INS.1ADDMC	3023	rnd-5_family-2959#DNA/hAT-hATw	HVAEP13	36263345
I-cells_and_Non-i-cells	Sniffles2.INS.1ADEMC	1120	rnd-5_family-2959#DNA/hAT-hATw	HVAEP13	36263608
I-cells_and_Non-i-cells	Sniffles2.INS.1ADEMC	1120	rnd-5_family-2959#DNA/hAT-hATw	HVAEP13	36263608
I-cells_and_Non-i-cells	Sniffles2.INS.1AEM7	3714	rnd-1_family-101#LINE/CR1	HVAEP8	1406576
I-cells_and_Non-i-cells	Sniffles2.INS.1AF4MC	7147	rnd-1_family-274#DNA/hAT-Ac	HVAEP13	36333805
I-cells_and_Non-i-cells	Sniffles2.INS.1AF4MC	7147	rnd-1_family-274#DNA/hAT-Ac	HVAEP13	36333805
I-cells_and_Non-i-cells	Sniffles2.INS.1AF6M0	3434	rnd-1_family-352#DNA/hAT-Tip100	HVAEP1	70910139
I-cells_and_Non-i-cells	Sniffles2.INS.1AF7M0	5313	rnd-1_family-53#DNA/hAT-Charlie	HVAEP1	70924690
I-cells_and_Non-i-cells	Sniffles2.INS.1AF7M4	5382	rnd-1_family-636#DNA/hAT-hATm	HVAEP5	38909151
I-cells_and_Non-i-cells	Sniffles2.INS.1AF8M4	3721	rnd-1_family-101#LINE/CR1	HVAEP5	38944104
I-cells_and_Non-i-cells	Sniffles2.INS.1AFCM0	3124	rnd-6_family-13279#DNA/P	HVAEP1	70995767
I-cells_and_Non-i-cells	Sniffles2.INS.1AFCM9	2215	rnd-6_family-2486#LTR/Gypsy	HVAEP10	31237636
I-cells_and_Non-i-cells	Sniffles2.INS.1AFDM0	3714	rnd-1_family-675#LINE/L2	HVAEP1	70977268
I-cells_and_Non-i-cells	Sniffles2.INS.1AFDM5	3069	rnd-1_family-110#LINE/CR1	HVAEP6	39744856
I-cells_and_Non-i-cells	Sniffles2.INS.1AFFM4	2982	rnd-5_family-1025#DNA/hAT-hATm	HVAEP5	38958207
I-cells_and_Non-i-cells	Sniffles2.INS.1AFFM9	2987	rnd-1_family-55#DNA/PIF-Harbinger	HVAEP10	31250711
I-cells_and_Non-i-cells	Sniffles2.INS.1AME	3872	rnd-1_family-1124#LTR/Gypsy	HVAEP15	175031
I-cells_and_Non-i-cells	Sniffles2.INS.1B00M1	4174	rnd-1_family-102#LINE/CR1	HVAEP2	26488449
I-cells_and_Non-i-cells	Sniffles2.INS.1B00M2	3547	rnd-1_family-527#DNA/TcMar-Fot1	HVAEP3	32911360
I-cells_and_Non-i-cells	Sniffles2.INS.1B01M5	2680	rnd-1_family-584#Unknown	HVAEP6	39784462
I-cells_and_Non-i-cells	Sniffles2.INS.1B02M5	9592	rnd-6_family-7242#RC/Helitron	HVAEP6	39780973
I-cells_and_Non-i-cells	Sniffles2.INS.1B03M8	4298	rnd-6_family-3501#LINE/L1	HVAEP9	55290701
I-cells_and_Non-i-cells	Sniffles2.INS.1B03M9	6145	rnd-6_family-772#Unknown	HVAEP10	31266003
I-cells_and_Non-i-cells	Sniffles2.INS.1B04M9	2243	rnd-1_family-0#DNA/hAT-Charlie	HVAEP10	31285385
I-cells_and_Non-i-cells	Sniffles2.INS.1B08M9	1324	rnd-4_family-1882#DNA/hAT-hATm	HVAEP10	31285804
I-cells_and_Non-i-cells	Sniffles2.INS.1B0MB	5256	rnd-1_family-274#DNA/hAT-Ac	HVAEP12	5580513
I-cells_and_Non-i-cells	Sniffles2.INS.1B23MC	1396	rnd-6_family-937#DNA/TcMar-Fot1	HVAEP13	36524264
I-cells_and_Non-i-cells	Sniffles2.INS.1B29M9	4743	rnd-1_family-1306#LINE/RTE-BovB	HVAEP10	31333515
I-cells_and_Non-i-cells	Sniffles2.INS.1B2AM9	3630	rnd-1_family-172#LINE/L2	HVAEP10	31357591
I-cells_and_Non-i-cells	Sniffles2.INS.1B2FM0	4222	rnd-5_family-417#LINE/L2	HVAEP1	71120767
I-cells_and_Non-i-cells	Sniffles2.INS.1B2M1	3040	rnd-6_family-9611#Unknown	HVAEP2	1108902
I-cells_and_Non-i-cells	Sniffles2.INS.1B34M5	6472	rnd-1_family-45#DNA/TcMar-Tc1	HVAEP6	40046260
I-cells_and_Non-i-cells	Sniffles2.INS.1B37M4	4509	rnd-1_family-394#DNA/Sola-2	HVAEP5	39112136
I-cells_and_Non-i-cells	Sniffles2.INS.1B37M8	1340	rnd-1_family-57#LINE/Dong-R4	HVAEP9	55437557
I-cells_and_Non-i-cells	Sniffles2.INS.1B3BM7	3057	rnd-6_family-1746#DNA/hAT-Tip100	HVAEP8	23884587
I-cells_and_Non-i-cells	Sniffles2.INS.1B3EMA	1100	rnd-1_family-823#Unknown	HVAEP11	54212558
I-cells_and_Non-i-cells	Sniffles2.INS.1B3M1	1225	rnd-1_family-551#DNA/TcMar-Mariner	HVAEP2	1111263
I-cells_and_Non-i-cells	Sniffles2.INS.1B3M5	1447	rnd-1_family-530#SINE/tRNA	HVAEP6	5784274
I-cells_and_Non-i-cells	Sniffles2.INS.1B43MC	3127	rnd-6_family-6112#DNA/Sola-1	HVAEP13	36617973
I-cells_and_Non-i-cells	Sniffles2.INS.1B44MA	2758	rnd-1_family-55#DNA/PIF-Harbinger	HVAEP11	54245299
I-cells_and_Non-i-cells	Sniffles2.INS.1B46M9	4661	rnd-6_family-2021#LINE/CR1	HVAEP10	31436240
I-cells_and_Non-i-cells	Sniffles2.INS.1B46MC	3176	rnd-6_family-2544#LTR/Gypsy	HVAEP13	36609558
I-cells_and_Non-i-cells	Sniffles2.INS.1B47M1	3355	rnd-1_family-178#DNA/CMC-Transib	HVAEP2	26880187
I-cells_and_Non-i-cells	Sniffles2.INS.1B49M0	6430	rnd-1_family-73#Unknown	HVAEP1	71225099
I-cells_and_Non-i-cells	Sniffles2.INS.1B49M1	7184	rnd-6_family-2221#DNA/hAT-Ac	HVAEP2	26856284
I-cells_and_Non-i-cells	Sniffles2.INS.1B4EM0	2866	rnd-1_family-635#DNA/hAT-Ac	HVAEP1	71230160
I-cells_and_Non-i-cells	Sniffles2.INS.1B52M4	1669	rnd-1_family-102#LINE/CR1	HVAEP5	39204367
I-cells_and_Non-i-cells	Sniffles2.INS.1B53M7	3703	rnd-1_family-101#LINE/CR1	HVAEP8	23922858
I-cells_and_Non-i-cells	Sniffles2.INS.1B5AM8	2874	rnd-1_family-267#DNA/TcMar-Fot1	HVAEP9	55549500
I-cells_and_Non-i-cells	Sniffles2.INS.1B5CM1	4141	rnd-1_family-9#DNA/PIF-Harbinger	HVAEP2	26919171
I-cells_and_Non-i-cells	Sniffles2.INS.1B61M2	2257	rnd-1_family-355#DNA/CMC-Chapaev-3	HVAEP3	33385920
I-cells_and_Non-i-cells	Sniffles2.INS.1B61M7	1380	rnd-6_family-9666#DNA/TcMar-Tc1	HVAEP8	23945443
I-cells_and_Non-i-cells	Sniffles2.INS.1B65M0	2934	rnd-1_family-102#LINE/CR1	HVAEP1	71329920
I-cells_and_Non-i-cells	Sniffles2.INS.1B66MC	1833	rnd-1_family-480#DNA/hAT-hATm	HVAEP13	36706832
I-cells_and_Non-i-cells	Sniffles2.INS.1B69M5	3248	rnd-6_family-1822#DNA/PIF-Harbinger	HVAEP6	40276806
I-cells_and_Non-i-cells	Sniffles2.INS.1B6BMC	1373	rnd-6_family-2981#DNA/Sola-2	HVAEP13	36742781
I-cells_and_Non-i-cells	Sniffles2.INS.1B6EM9	1305	rnd-1_family-530#SINE/tRNA	HVAEP10	31657330
I-cells_and_Non-i-cells	Sniffles2.INS.1B6FM0	1271	rnd-1_family-551#DNA/TcMar-Mariner	HVAEP1	71343935
I-cells_and_Non-i-cells	Sniffles2.INS.1B79M8	3346	rnd-1_family-295#DNA/TcMar-Tc1	HVAEP9	55609494
I-cells_and_Non-i-cells	Sniffles2.INS.1B7AM5	4359	rnd-1_family-1#DNA/hAT	HVAEP6	40322350
I-cells_and_Non-i-cells	Sniffles2.INS.1B7BM5	9150	rnd-6_family-507#LINE/L2	HVAEP6	40382292
I-cells_and_Non-i-cells	Sniffles2.INS.1B7EM1	3459	rnd-1_family-102#LINE/CR1	HVAEP2	27454300
I-cells_and_Non-i-cells	Sniffles2.INS.1B80M1	2206	rnd-5_family-4677#DNA/CMC-EnSpm	HVAEP2	27463512
I-cells_and_Non-i-cells	Sniffles2.INS.1B81M8	4175	rnd-6_family-7462#DNA/CMC-Chapaev	HVAEP9	55678853
I-cells_and_Non-i-cells	Sniffles2.INS.1B87MA	3201	rnd-5_family-1871#DNA/TcMar-Tc1	HVAEP11	54611912
I-cells_and_Non-i-cells	Sniffles2.INS.1B88M9	2611	rnd-1_family-55#DNA/PIF-Harbinger	HVAEP10	31760449
I-cells_and_Non-i-cells	Sniffles2.INS.1B8AM0	4397	rnd-5_family-507#DNA/Sola-2	HVAEP1	71471237
I-cells_and_Non-i-cells	Sniffles2.INS.1B8CMC	7000	rnd-6_family-9563#DNA/CMC-Chapaev	HVAEP13	36812772
I-cells_and_Non-i-cells	Sniffles2.INS.1B91MC	3479	rnd-1_family-101#LINE/CR1	HVAEP13	36861856
I-cells_and_Non-i-cells	Sniffles2.INS.1B93M5	1317	rnd-1_family-101#LINE/CR1	HVAEP6	40404159
I-cells_and_Non-i-cells	Sniffles2.INS.1B98M7	2330	rnd-1_family-486#DNA/PIF-Harbinger	HVAEP8	24147324
I-cells_and_Non-i-cells	Sniffles2.INS.1B9AM0	1254	rnd-1_family-680#DNA/Sola-2	HVAEP1	71542687
I-cells_and_Non-i-cells	Sniffles2.INS.1B9FM2	3820	rnd-1_family-340#Unknown	HVAEP3	33651203
I-cells_and_Non-i-cells	Sniffles2.INS.1B9FM4	3461	rnd-4_family-515#DNA/CMC-Transib	HVAEP5	39445136
I-cells_and_Non-i-cells	Sniffles2.INS.1BA1M2	3619	rnd-5_family-1218#Unknown	HVAEP3	33662054
I-cells_and_Non-i-cells	Sniffles2.INS.1BA2M2	5911	rnd-5_family-4163#LTR/Pao	HVAEP3	33662609
I-cells_and_Non-i-cells	Sniffles2.INS.1BA3M1	4176	rnd-6_family-1856#DNA/PIF-ISL2EU	HVAEP2	27598701
I-cells_and_Non-i-cells	Sniffles2.INS.1BA3M9	1316	rnd-1_family-966#DNA/TcMar-Tc1	HVAEP10	31860520
I-cells_and_Non-i-cells	Sniffles2.INS.1BA4MA	2799	rnd-6_family-754#DNA/TcMar-Fot1	HVAEP11	54756793
I-cells_and_Non-i-cells	Sniffles2.INS.1BA5M9	3222	rnd-5_family-10140#DNA/CMC-EnSpm	HVAEP10	31872732
I-cells_and_Non-i-cells	Sniffles2.INS.1BA5MA	3404	rnd-4_family-558#LINE/CR1	HVAEP11	54758362
I-cells_and_Non-i-cells	Sniffles2.INS.1BA6M4	3738	rnd-1_family-100#DNA/CMC-EnSpm	HVAEP5	39492725
I-cells_and_Non-i-cells	Sniffles2.INS.1BA6MA	3979	rnd-1_family-119#LINE/L2	HVAEP11	54760826
I-cells_and_Non-i-cells	Sniffles2.INS.1BA7MA	2358	rnd-6_family-3108#LINE/CR1	HVAEP11	54761033
I-cells_and_Non-i-cells	Sniffles2.INS.1BA9M1	1680	rnd-6_family-55#LINE/CR1	HVAEP2	27616176
I-cells_and_Non-i-cells	Sniffles2.INS.1BA9M8	1335	rnd-1_family-244#DNA/TcMar-Tc1	HVAEP9	55824392
I-cells_and_Non-i-cells	Sniffles2.INS.1BAAM8	1704	rnd-6_family-526#DNA/hAT-Tip100	HVAEP9	55841177
I-cells_and_Non-i-cells	Sniffles2.INS.1BABMC	5004	rnd-3_family-77#LINE/CR1	HVAEP13	36901018
I-cells_and_Non-i-cells	Sniffles2.INS.1BADMA	10374	rnd-6_family-1683#DNA/hAT	HVAEP11	54773452
I-cells_and_Non-i-cells	Sniffles2.INS.1BAMD	3222	rnd-6_family-13279#DNA/P	HVAEP14	1413840
I-cells_and_Non-i-cells	Sniffles2.INS.1BB2M8	2689	rnd-6_family-585#LTR/Gypsy	HVAEP9	55885816
I-cells_and_Non-i-cells	Sniffles2.INS.1BB2M9	4227	rnd-5_family-507#DNA/Sola-2	HVAEP10	31955205
I-cells_and_Non-i-cells	Sniffles2.INS.1BB7M2	4438	rnd-6_family-910#LTR/Gypsy	HVAEP3	33831025
I-cells_and_Non-i-cells	Sniffles2.INS.1BBBM2	5797	rnd-1_family-7#Unknown	HVAEP3	33887366
I-cells_and_Non-i-cells	Sniffles2.INS.1BBCM2	1327	rnd-6_family-2741#DNA/CMC-Chapaev	HVAEP3	33893476
I-cells_and_Non-i-cells	Sniffles2.INS.1BBEM4	1597	rnd-6_family-12025#DNA/hAT-Charlie	HVAEP5	39495905
I-cells_and_Non-i-cells	Sniffles2.INS.1BBFM1	1404	rnd-6_family-9829#DNA/TcMar-Fot1	HVAEP2	27698839
I-cells_and_Non-i-cells	Sniffles2.INS.1BC1M2	2888	rnd-1_family-55#DNA/PIF-Harbinger	HVAEP3	33896183
I-cells_and_Non-i-cells	Sniffles2.INS.1BC4M4	1306	rnd-6_family-3108#LINE/CR1	HVAEP5	39505168
I-cells_and_Non-i-cells	Sniffles2.INS.1BC8M2	1147	rnd-1_family-101#LINE/CR1	HVAEP3	33907056
I-cells_and_Non-i-cells	Sniffles2.INS.1BC9M9	1444	rnd-6_family-2118#LINE/Proto2	HVAEP10	32045623
I-cells_and_Non-i-cells	Sniffles2.INS.1BCAM9	3443	rnd-1_family-410#Unknown	HVAEP10	32040739
I-cells_and_Non-i-cells	Sniffles2.INS.1BCBM9	3129	rnd-1_family-424#DNA/PIF-ISL2EU	HVAEP10	32043193
I-cells_and_Non-i-cells	Sniffles2.INS.1BCDMA	4056	rnd-1_family-101#LINE/CR1	HVAEP11	54817503
I-cells_and_Non-i-cells	Sniffles2.INS.1BCEMA	3792	rnd-5_family-30#DNA/hAT-hATm	HVAEP11	54838650
I-cells_and_Non-i-cells	Sniffles2.INS.1BCMD	4170	rnd-5_family-567#DNA/hAT-Tip100	HVAEP14	1423373
I-cells_and_Non-i-cells	Sniffles2.INS.1BD5MA	3079	rnd-5_family-2784#DNA/hAT-Ac	HVAEP11	54857237
I-cells_and_Non-i-cells	Sniffles2.INS.1BD6M7	1152	rnd-1_family-139#LINE/CR1	HVAEP8	24398023
I-cells_and_Non-i-cells	Sniffles2.INS.1BDAM7	3042	rnd-6_family-6517#DNA/hAT-Tip100	HVAEP8	24400382
I-cells_and_Non-i-cells	Sniffles2.INS.1BDCMC	3487	rnd-6_family-5248#DNA/hAT-Ac	HVAEP13	37078412
I-cells_and_Non-i-cells	Sniffles2.INS.1BDDMA	5765	rnd-6_family-2892#DNA/PIF-Harbinger	HVAEP11	54865187
I-cells_and_Non-i-cells	Sniffles2.INS.1BE1M9	4401	rnd-5_family-507#DNA/Sola-2	HVAEP10	32166477
I-cells_and_Non-i-cells	Sniffles2.INS.1BE3M1	1284	rnd-5_family-934#LINE/R1	HVAEP2	27899946
I-cells_and_Non-i-cells	Sniffles2.INS.1BE3M2	5511	rnd-4_family-650#DNA/MULE-MuDR	HVAEP3	34057517
I-cells_and_Non-i-cells	Sniffles2.INS.1BE4M5	6245	rnd-1_family-73#Unknown	HVAEP6	40821696
I-cells_and_Non-i-cells	Sniffles2.INS.1BE4M7	3735	rnd-1_family-101#LINE/CR1	HVAEP8	24453296
I-cells_and_Non-i-cells	Sniffles2.INS.1BE7M8	3630	rnd-1_family-101#LINE/CR1	HVAEP9	56121592
I-cells_and_Non-i-cells	Sniffles2.INS.1BEFM8	4562	rnd-6_family-7826#DNA/hAT-hATm	HVAEP9	56154362
I-cells_and_Non-i-cells	Sniffles2.INS.1BF0M8	19877	rnd-1_family-0#DNA/hAT-Charlie	HVAEP9	56170216
I-cells_and_Non-i-cells	Sniffles2.INS.1BF2MA	1777	rnd-1_family-341#DNA/TcMar-Fot1	HVAEP11	54895389
I-cells_and_Non-i-cells	Sniffles2.INS.1BF7M7	2764	rnd-6_family-2479#DNA/Kolobok-Hydra	HVAEP8	24501501
I-cells_and_Non-i-cells	Sniffles2.INS.1BF9M9	1524	rnd-6_family-133#SINE/tRNA	HVAEP10	32235844
I-cells_and_Non-i-cells	Sniffles2.INS.1BFDM7	2792	rnd-5_family-1024#LINE/L2	HVAEP8	24566891
I-cells_and_Non-i-cells	Sniffles2.INS.1BFM0	1693	rnd-5_family-1804#DNA/hAT-hAT5	HVAEP1	2853291
I-cells_and_Non-i-cells	Sniffles2.INS.1BFMD	1312	rnd-1_family-200#DNA/TcMar-Tc1	HVAEP14	1455299
I-cells_and_Non-i-cells	Sniffles2.INS.1C08M1	3471	rnd-1_family-444#LTR/Gypsy	HVAEP2	28197240
I-cells_and_Non-i-cells	Sniffles2.INS.1C0DM8	1098	rnd-1_family-823#Unknown	HVAEP9	56205193
I-cells_and_Non-i-cells	Sniffles2.INS.1C0FM8	2876	rnd-4_family-83#DNA/P	HVAEP9	56216661
I-cells_and_Non-i-cells	Sniffles2.INS.1C15M8	3545	rnd-1_family-101#LINE/CR1	HVAEP9	56282763
I-cells_and_Non-i-cells	Sniffles2.INS.1C17M7	4033	rnd-6_family-2429#LTR/Gypsy	HVAEP8	24596275
I-cells_and_Non-i-cells	Sniffles2.INS.1C22M0	1136	rnd-6_family-2118#LINE/Proto2	HVAEP1	72062482
I-cells_and_Non-i-cells	Sniffles2.INS.1C28M0	4770	rnd-4_family-240#DNA/CMC-Chapaev	HVAEP1	72074425
I-cells_and_Non-i-cells	Sniffles2.INS.1C2DMC	2757	rnd-1_family-267#DNA/TcMar-Fot1	HVAEP13	37310780
I-cells_and_Non-i-cells	Sniffles2.INS.1C2EMC	2644	rnd-1_family-125#LINE/L2	HVAEP13	37305181
I-cells_and_Non-i-cells	Sniffles2.INS.1C2MB	3514	rnd-6_family-14930#DNA/PIF-Harbinger	HVAEP12	5653623
I-cells_and_Non-i-cells	Sniffles2.INS.1C32M7	3161	rnd-1_family-510#DNA/Sola-2	HVAEP8	24740832
I-cells_and_Non-i-cells	Sniffles2.INS.1C32M8	2365	rnd-6_family-804#LINE/RTE-X	HVAEP9	56311002
I-cells_and_Non-i-cells	Sniffles2.INS.1C34M4	2994	rnd-6_family-5689#DNA/TcMar-Fot1	HVAEP5	39763485
I-cells_and_Non-i-cells	Sniffles2.INS.1C38M4	1691	rnd-5_family-1884#LINE/CRE	HVAEP5	39786072
I-cells_and_Non-i-cells	Sniffles2.INS.1C38M5	4588	rnd-5_family-1038#DNA/hAT-Tip100	HVAEP6	41203576
I-cells_and_Non-i-cells	Sniffles2.INS.1C39M5	1778	rnd-1_family-55#DNA/PIF-Harbinger	HVAEP6	41214243
I-cells_and_Non-i-cells	Sniffles2.INS.1C3AM1	1406	rnd-6_family-2890#Unknown	HVAEP2	28497868
I-cells_and_Non-i-cells	Sniffles2.INS.1C3AM8	3760	rnd-1_family-101#LINE/CR1	HVAEP9	56377600
I-cells_and_Non-i-cells	Sniffles2.INS.1C3BM9	1715	rnd-1_family-0#DNA/hAT-Charlie	HVAEP10	32412974
I-cells_and_Non-i-cells	Sniffles2.INS.1C40M2	3103	rnd-5_family-3275#DNA/hAT-hATm	HVAEP3	34543083
I-cells_and_Non-i-cells	Sniffles2.INS.1C42M0	3345	rnd-1_family-178#DNA/CMC-Transib	HVAEP1	72100054
I-cells_and_Non-i-cells	Sniffles2.INS.1C45M2	1272	rnd-1_family-102#LINE/CR1	HVAEP3	34584030
I-cells_and_Non-i-cells	Sniffles2.INS.1C4AM1	2979	rnd-6_family-804#LINE/RTE-X	HVAEP2	28619268
I-cells_and_Non-i-cells	Sniffles2.INS.1C51M0	1324	rnd-1_family-530#SINE/tRNA	HVAEP1	72222227
I-cells_and_Non-i-cells	Sniffles2.INS.1C5BM8	3839	rnd-6_family-25#DNA/hAT-Ac	HVAEP9	56463021
I-cells_and_Non-i-cells	Sniffles2.INS.1C5CM8	4493	rnd-3_family-25#LINE/CR1	HVAEP9	56483058
I-cells_and_Non-i-cells	Sniffles2.INS.1C5DM5	10983	rnd-6_family-1935#Unknown	HVAEP6	41401250
I-cells_and_Non-i-cells	Sniffles2.INS.1C5M2	5319	rnd-5_family-79#LINE/Rex-Babar	HVAEP3	2076894
I-cells_and_Non-i-cells	Sniffles2.INS.1C5MC	1912	rnd-1_family-287#DNA/TcMar-Tc1	HVAEP13	1477351
I-cells_and_Non-i-cells	Sniffles2.INS.1C60MC	3098	rnd-1_family-394#DNA/Sola-2	HVAEP13	37546136
I-cells_and_Non-i-cells	Sniffles2.INS.1C63M0	3355	rnd-5_family-2119#LINE/L2	HVAEP1	72329260
I-cells_and_Non-i-cells	Sniffles2.INS.1C65M1	4142	rnd-5_family-1236#LINE/CR1	HVAEP2	28795997
I-cells_and_Non-i-cells	Sniffles2.INS.1C66M2	4398	rnd-5_family-507#DNA/Sola-2	HVAEP3	34690172
I-cells_and_Non-i-cells	Sniffles2.INS.1C6BM1	3002	rnd-1_family-823#Unknown	HVAEP2	28800714
I-cells_and_Non-i-cells	Sniffles2.INS.1C72M8	3250	rnd-1_family-101#LINE/CR1	HVAEP9	56553644
I-cells_and_Non-i-cells	Sniffles2.INS.1C73M4	3555	rnd-2_family-58#LINE/L2	HVAEP5	39913145
I-cells_and_Non-i-cells	Sniffles2.INS.1C78MC	3914	rnd-5_family-1038#DNA/hAT-Tip100	HVAEP13	37607334
I-cells_and_Non-i-cells	Sniffles2.INS.1C7BM7	2808	rnd-6_family-3770#DNA/Kolobok-Hydra	HVAEP8	25046678
I-cells_and_Non-i-cells	Sniffles2.INS.1C7CMA	1342	rnd-6_family-10479#DNA/hAT-hATm	HVAEP11	55800197
I-cells_and_Non-i-cells	Sniffles2.INS.1C7DM4	4183	rnd-4_family-467#LINE/L1	HVAEP5	39946472
I-cells_and_Non-i-cells	Sniffles2.INS.1C7DMC	1972	rnd-1_family-344#LINE/CR1	HVAEP13	37667160
I-cells_and_Non-i-cells	Sniffles2.INS.1C7EM0	2593	rnd-6_family-2892#DNA/PIF-Harbinger	HVAEP1	72464804
I-cells_and_Non-i-cells	Sniffles2.INS.1C7FMC	3358	rnd-6_family-11870#LINE/RTE-X	HVAEP13	37685701
I-cells_and_Non-i-cells	Sniffles2.INS.1C81M5	5630	rnd-6_family-5101#LTR/Gypsy	HVAEP6	41623136
I-cells_and_Non-i-cells	Sniffles2.INS.1C81M9	2336	rnd-1_family-410#Unknown	HVAEP10	32726683
I-cells_and_Non-i-cells	Sniffles2.INS.1C84M2	4874	rnd-1_family-778#Unknown	HVAEP3	34715707
I-cells_and_Non-i-cells	Sniffles2.INS.1C85M2	3030	rnd-1_family-231#LINE/CR1	HVAEP3	34722295
I-cells_and_Non-i-cells	Sniffles2.INS.1C85M5	3225	rnd-1_family-1348#LINE/RTE-BovB	HVAEP6	41690677
I-cells_and_Non-i-cells	Sniffles2.INS.1C85MA	3098	rnd-6_family-1746#DNA/hAT-Tip100	HVAEP11	55878553
I-cells_and_Non-i-cells	Sniffles2.INS.1C86M5	3556	rnd-6_family-1845#DNA/Sola-1	HVAEP6	41692083
I-cells_and_Non-i-cells	Sniffles2.INS.1C86M9	3423	rnd-1_family-527#DNA/TcMar-Fot1	HVAEP10	32771392
I-cells_and_Non-i-cells	Sniffles2.INS.1C87M5	8497	rnd-6_family-2544#LTR/Gypsy	HVAEP6	41694151
I-cells_and_Non-i-cells	Sniffles2.INS.1C8BM1	2616	rnd-5_family-1421#DNA/TcMar-Tc4	HVAEP2	28933521
I-cells_and_Non-i-cells	Sniffles2.INS.1C91M1	2048	rnd-5_family-4621#DNA/hAT-Tip100	HVAEP2	28965504
I-cells_and_Non-i-cells	Sniffles2.INS.1C91M8	2854	rnd-6_family-3480#DNA/CMC-EnSpm	HVAEP9	56693899
I-cells_and_Non-i-cells	Sniffles2.INS.1C97M7	9431	rnd-5_family-3287#DNA/TcMar-Fot1	HVAEP8	25190803
I-cells_and_Non-i-cells	Sniffles2.INS.1C9BM0	3036	rnd-5_family-5977#DNA/TcMar-Fot1	HVAEP1	72566449
I-cells_and_Non-i-cells	Sniffles2.INS.1C9CM9	5838	rnd-5_family-3273#LINE/CR1	HVAEP10	32868666
I-cells_and_Non-i-cells	Sniffles2.INS.1C9EM9	4846	rnd-1_family-101#LINE/CR1	HVAEP10	32870758
I-cells_and_Non-i-cells	Sniffles2.INS.1C9FM5	2433	rnd-5_family-2296#DNA/hAT-Tip100	HVAEP6	41738510
I-cells_and_Non-i-cells	Sniffles2.INS.1C9FMC	4178	rnd-1_family-172#LINE/L2	HVAEP13	37709690
I-cells_and_Non-i-cells	Sniffles2.INS.1C9MB	4222	rnd-1_family-341#DNA/TcMar-Fot1	HVAEP12	5692206
I-cells_and_Non-i-cells	Sniffles2.INS.1CA1M8	1638	rnd-2_family-58#LINE/L2	HVAEP9	56704163
I-cells_and_Non-i-cells	Sniffles2.INS.1CA1M9	4485	rnd-5_family-1038#DNA/hAT-Tip100	HVAEP10	32881017
I-cells_and_Non-i-cells	Sniffles2.INS.1CA3M8	3604	rnd-5_family-2475#Unknown	HVAEP9	56717342
I-cells_and_Non-i-cells	Sniffles2.INS.1CA6MC	6274	rnd-1_family-73#Unknown	HVAEP13	37789356
I-cells_and_Non-i-cells	Sniffles2.INS.1CA7M1	3082	rnd-1_family-479#LTR/Copia	HVAEP2	29018212
I-cells_and_Non-i-cells	Sniffles2.INS.1CA9M7	1174	rnd-3_family-77#LINE/CR1	HVAEP8	25220932
I-cells_and_Non-i-cells	Sniffles2.INS.1CB2M4	2896	rnd-1_family-130#LINE/CR1	HVAEP5	40083116
I-cells_and_Non-i-cells	Sniffles2.INS.1CB6M2	1458	rnd-6_family-3660#DNA/hAT-hATm	HVAEP3	34934597
I-cells_and_Non-i-cells	Sniffles2.INS.1CB7M2	6357	rnd-6_family-2179#DNA/hAT-Pegasus	HVAEP3	34933379
I-cells_and_Non-i-cells	Sniffles2.INS.1CBCM1	4064	rnd-4_family-579#LINE/CR1	HVAEP2	29355908
I-cells_and_Non-i-cells	Sniffles2.INS.1CBCM9	1045	rnd-4_family-467#LINE/L1	HVAEP10	32941365
I-cells_and_Non-i-cells	Sniffles2.INS.1CBCMC	1774	rnd-6_family-9829#DNA/TcMar-Fot1	HVAEP13	37846066
I-cells_and_Non-i-cells	Sniffles2.INS.1CBEM8	3186	rnd-6_family-120#DNA/hAT	HVAEP9	56807239
I-cells_and_Non-i-cells	Sniffles2.INS.1CC3M8	2514	rnd-6_family-1964#DNA/TcMar-Mariner	HVAEP9	56883256
I-cells_and_Non-i-cells	Sniffles2.INS.1CD7M9	9652	rnd-6_family-507#LINE/L2	HVAEP10	33004081
I-cells_and_Non-i-cells	Sniffles2.INS.1CDBM5	2082	rnd-6_family-4706#LINE/L2	HVAEP6	42087252
I-cells_and_Non-i-cells	Sniffles2.INS.1CDCM9	1547	rnd-6_family-3766#DNA/hAT-Ac	HVAEP10	33050656
I-cells_and_Non-i-cells	Sniffles2.INS.1CE9M1	1998	rnd-6_family-11822#DNA/PIF-ISL2EU	HVAEP2	29538704
I-cells_and_Non-i-cells	Sniffles2.INS.1CE9M5	3545	rnd-1_family-128#LINE/CR1	HVAEP6	42155887
I-cells_and_Non-i-cells	Sniffles2.INS.1CEAM5	3683	rnd-1_family-262#LINE/Penelope	HVAEP6	42101584
I-cells_and_Non-i-cells	Sniffles2.INS.1CECM2	3936	rnd-6_family-8710#LINE/CR1	HVAEP3	35186487
I-cells_and_Non-i-cells	Sniffles2.INS.1CF4MC	2775	rnd-1_family-317#DNA/Kolobok-Hydra	HVAEP13	38054204
I-cells_and_Non-i-cells	Sniffles2.INS.1CF6M7	1097	rnd-1_family-823#Unknown	HVAEP8	25573499
I-cells_and_Non-i-cells	Sniffles2.INS.1CF6M9	1922	rnd-3_family-77#LINE/CR1	HVAEP10	33167254
I-cells_and_Non-i-cells	Sniffles2.INS.1CF9M1	3786	rnd-1_family-675#LINE/L2	HVAEP2	29595639
I-cells_and_Non-i-cells	Sniffles2.INS.1CF9M5	3625	rnd-1_family-675#LINE/L2	HVAEP6	42269603
I-cells_and_Non-i-cells	Sniffles2.INS.1CFEM2	1107	rnd-1_family-1166#DNA/Kolobok-Hydra	HVAEP3	35203284
I-cells_and_Non-i-cells	Sniffles2.INS.1CM0	1101	rnd-1_family-823#Unknown	HVAEP1	291618
I-cells_and_Non-i-cells	Sniffles2.INS.1D00M1	1097	rnd-1_family-359#DNA/hAT-hATm	HVAEP2	29615778
I-cells_and_Non-i-cells	Sniffles2.INS.1D02M8	2220	rnd-6_family-3578#DNA/Crypton	HVAEP9	57002436
I-cells_and_Non-i-cells	Sniffles2.INS.1D05M8	2893	rnd-5_family-3655#LTR/Gypsy	HVAEP9	57073691
I-cells_and_Non-i-cells	Sniffles2.INS.1D07M8	2957	rnd-1_family-309#DNA/TcMar-Fot1	HVAEP9	57080694
I-cells_and_Non-i-cells	Sniffles2.INS.1D09M9	5609	rnd-1_family-1#DNA/hAT	HVAEP10	33191661
I-cells_and_Non-i-cells	Sniffles2.INS.1D0DM0	5800	rnd-1_family-361#LINE/L1-Tx1	HVAEP1	73010287
I-cells_and_Non-i-cells	Sniffles2.INS.1D12M9	1230	rnd-1_family-2#DNA/TcMar-Tc1	HVAEP10	33260453
I-cells_and_Non-i-cells	Sniffles2.INS.1D13M9	2590	rnd-1_family-410#Unknown	HVAEP10	33284199
I-cells_and_Non-i-cells	Sniffles2.INS.1D15M9	2830	rnd-5_family-507#DNA/Sola-2	HVAEP10	33281485
I-cells_and_Non-i-cells	Sniffles2.INS.1D16M5	3912	rnd-6_family-1401#LINE/CR1	HVAEP6	42327867
I-cells_and_Non-i-cells	Sniffles2.INS.1D1AM7	1354	rnd-5_family-1092#Unknown	HVAEP8	25600886
I-cells_and_Non-i-cells	Sniffles2.INS.1D1CM4	2782	rnd-1_family-317#DNA/Kolobok-Hydra	HVAEP5	40389947
I-cells_and_Non-i-cells	Sniffles2.INS.1D28M4	7710	rnd-1_family-30#DNA/Zisupton	HVAEP5	40393014
I-cells_and_Non-i-cells	Sniffles2.INS.1D28M5	5274	rnd-5_family-4163#LTR/Pao	HVAEP6	42477540
I-cells_and_Non-i-cells	Sniffles2.INS.1D29MC	3813	rnd-1_family-445#DNA/Sola-2	HVAEP13	38213422
I-cells_and_Non-i-cells	Sniffles2.INS.1D29MC	3813	rnd-1_family-445#DNA/Sola-2	HVAEP13	38213422
I-cells_and_Non-i-cells	Sniffles2.INS.1D2BM1	2890	rnd-1_family-120#RC/Helitron	HVAEP2	29873700
I-cells_and_Non-i-cells	Sniffles2.INS.1D30M4	2907	rnd-1_family-55#DNA/PIF-Harbinger	HVAEP5	40464495
I-cells_and_Non-i-cells	Sniffles2.INS.1D30M8	1067	rnd-6_family-2118#LINE/Proto2	HVAEP9	57176033
I-cells_and_Non-i-cells	Sniffles2.INS.1D31M4	1100	rnd-1_family-823#Unknown	HVAEP5	40468294
I-cells_and_Non-i-cells	Sniffles2.INS.1D38M1	2995	rnd-6_family-8009#DNA/Kolobok-Hydra	HVAEP2	29948451
I-cells_and_Non-i-cells	Sniffles2.INS.1D41MC	1899	rnd-6_family-4403#DNA/hAT-hATm	HVAEP13	38306055
I-cells_and_Non-i-cells	Sniffles2.INS.1D43MC	4467	rnd-5_family-507#DNA/Sola-2	HVAEP13	38320226
I-cells_and_Non-i-cells	Sniffles2.INS.1D44M2	3184	rnd-6_family-270#DNA/P	HVAEP3	35512304
I-cells_and_Non-i-cells	Sniffles2.INS.1D44M8	1394	rnd-6_family-869#DNA/Kolobok-Hydra	HVAEP9	57193383
I-cells_and_Non-i-cells	Sniffles2.INS.1D44M9	5813	rnd-6_family-1978#LINE/Rex-Babar	HVAEP10	33403587
I-cells_and_Non-i-cells	Sniffles2.INS.1D45M2	2677	rnd-5_family-1236#LINE/CR1	HVAEP3	35535155
I-cells_and_Non-i-cells	Sniffles2.INS.1D45MC	3515	rnd-1_family-101#LINE/CR1	HVAEP13	38390993
I-cells_and_Non-i-cells	Sniffles2.INS.1D46M2	3874	rnd-5_family-1868#LTR/ERVK	HVAEP3	35533514
I-cells_and_Non-i-cells	Sniffles2.INS.1D47M9	1592	rnd-1_family-200#DNA/TcMar-Tc1	HVAEP10	33460288
I-cells_and_Non-i-cells	Sniffles2.INS.1D4AM7	1448	rnd-1_family-60#DNA/TcMar-Tc1	HVAEP8	25706221
I-cells_and_Non-i-cells	Sniffles2.INS.1D4BM8	7927	rnd-1_family-415#DNA/CMC-EnSpm	HVAEP9	57292409
I-cells_and_Non-i-cells	Sniffles2.INS.1D4EM1	4665	rnd-1_family-261#DNA/TcMar-Tc1	HVAEP2	30001576
I-cells_and_Non-i-cells	Sniffles2.INS.1D4FM7	1303	rnd-1_family-200#DNA/TcMar-Tc1	HVAEP8	25768057
I-cells_and_Non-i-cells	Sniffles2.INS.1D5BMC	4079	rnd-1_family-101#LINE/CR1	HVAEP13	38470671
I-cells_and_Non-i-cells	Sniffles2.INS.1D5CM8	3192	rnd-1_family-102#LINE/CR1	HVAEP9	57307817
I-cells_and_Non-i-cells	Sniffles2.INS.1D61M2	4534	rnd-5_family-2427#LTR/Gypsy	HVAEP3	35639952
I-cells_and_Non-i-cells	Sniffles2.INS.1D67M2	4217	rnd-5_family-1236#LINE/CR1	HVAEP3	35661636
I-cells_and_Non-i-cells	Sniffles2.INS.1D67M5	4138	rnd-1_family-1306#LINE/RTE-BovB	HVAEP6	42744713
I-cells_and_Non-i-cells	Sniffles2.INS.1D68M5	5909	rnd-1_family-1306#LINE/RTE-BovB	HVAEP6	42739849
I-cells_and_Non-i-cells	Sniffles2.INS.1D69M2	1389	rnd-1_family-957#DNA/Zator	HVAEP3	35678338
I-cells_and_Non-i-cells	Sniffles2.INS.1D6BM4	1140	rnd-6_family-3304#SINE/ID	HVAEP5	40686693
I-cells_and_Non-i-cells	Sniffles2.INS.1D6DM7	1102	rnd-4_family-1059#DNA/hAT-Tip100	HVAEP8	25857392
I-cells_and_Non-i-cells	Sniffles2.INS.1D72M9	1029	rnd-1_family-271#Unknown	HVAEP10	33558116
I-cells_and_Non-i-cells	Sniffles2.INS.1D74MC	2755	rnd-4_family-40#LINE/CR1	HVAEP13	38525246
I-cells_and_Non-i-cells	Sniffles2.INS.1D75M9	7411	rnd-6_family-6250#DNA/CMC-EnSpm	HVAEP10	33562539
I-cells_and_Non-i-cells	Sniffles2.INS.1D7AM8	2642	rnd-6_family-270#DNA/P	HVAEP9	57465035
I-cells_and_Non-i-cells	Sniffles2.INS.1D7BM5	2776	rnd-1_family-317#DNA/Kolobok-Hydra	HVAEP6	42832277
I-cells_and_Non-i-cells	Sniffles2.INS.1D7DM9	2950	rnd-1_family-474#DNA/hAT-hATx	HVAEP10	33587145
I-cells_and_Non-i-cells	Sniffles2.INS.1D7EM1	2859	rnd-1_family-55#DNA/PIF-Harbinger	HVAEP2	30521885
I-cells_and_Non-i-cells	Sniffles2.INS.1D7FM2	2999	rnd-5_family-6615#DNA/CMC-Chapaev	HVAEP3	35768031
I-cells_and_Non-i-cells	Sniffles2.INS.1D7M1	6030	rnd-1_family-453#DNA/hAT	HVAEP2	1284624
[truncated: 2,590 more rows]

## Sheet: Table S9
Table S9. TE insertions identified in the ecto-GFP/endo-RFP transgenic line
Cell population	Insertion ID	Insertion length	TE ID	Chromosome	Base position
Endoderm	Sniffles2.INS.1003M8	8849	rnd-1_family-378#DNA/TcMar-Tc1	HVAEP9	15685149
Endoderm	Sniffles2.INS.1059M5	3291	rnd-1_family-543#LTR/Pao	HVAEP6	11942038
Endoderm	Sniffles2.INS.10CEMA	9315	rnd-1_family-108#LINE/CR1	HVAEP11	10665020
Endoderm	Sniffles2.INS.10D4M1	4312	rnd-6_family-5297#DNA/hAT-hATm	HVAEP2	10562321
Endoderm	Sniffles2.INS.1139M5	3047	rnd-5_family-3021#Unknown	HVAEP6	12496565
Endoderm	Sniffles2.INS.113AM5	4773	rnd-5_family-3021#Unknown	HVAEP6	12497966
Endoderm	Sniffles2.INS.1163M2	3023	rnd-5_family-1313#DNA/TcMar-Fot1	HVAEP3	11963020
Endoderm	Sniffles2.INS.11BAM6	3921	rnd-1_family-261#DNA/TcMar-Tc1	HVAEP7	12432011
Endoderm	Sniffles2.INS.11D4MB	1594	rnd-6_family-1289#DNA/hAT-Charlie	HVAEP12	14241620
Endoderm	Sniffles2.INS.1212ME	1360	rnd-5_family-358#DNA/hAT-hATm	HVAEP15	15648300
Endoderm	Sniffles2.INS.1243M5	10552	rnd-6_family-498#LTR/Gypsy	HVAEP6	13257013
Endoderm	Sniffles2.INS.127FMB	4122	rnd-5_family-4979#DNA/hAT-hATm	HVAEP12	14886008
Endoderm	Sniffles2.INS.1280MB	6550	rnd-6_family-734#DNA/CMC-Chapaev	HVAEP12	14886097
Endoderm	Sniffles2.INS.12B7M2	2080	rnd-6_family-1024#DNA/Merlin	HVAEP3	12861546
Endoderm	Sniffles2.INS.12BEM0	3835	rnd-1_family-13#DNA/Sola-2	HVAEP1	14855464
Endoderm	Sniffles2.INS.134EM0	4738	rnd-1_family-356#Unknown	HVAEP1	15216834
Endoderm	Sniffles2.INS.1351M6	9236	rnd-6_family-5445#DNA/hAT-Tip100	HVAEP7	13595935
Endoderm	Sniffles2.INS.1374MB	1522	rnd-6_family-143#DNA/Kolobok-Hydra	HVAEP12	15838523
Endoderm	Sniffles2.INS.1381M4	2890	rnd-6_family-250#LINE/L2	HVAEP5	16406854
Endoderm	Sniffles2.INS.1399MC	3744	rnd-6_family-2237#DNA/hAT-hATm	HVAEP13	12328435
Endoderm	Sniffles2.INS.13A3M8	6236	rnd-5_family-5089#DNA/hAT-Tag1	HVAEP9	19160966
Endoderm	Sniffles2.INS.13D6M7	2942	rnd-1_family-9#DNA/PIF-Harbinger	HVAEP8	11297785
Endoderm	Sniffles2.INS.1412M5	3125	rnd-1_family-403#DNA/hAT-Tip100	HVAEP6	14555388
Endoderm	Sniffles2.INS.1413MB	7590	rnd-1_family-1023#DNA/hAT	HVAEP12	16418964
Endoderm	Sniffles2.INS.14D9M8	7220	rnd-1_family-499#Unknown	HVAEP9	20194692
Endoderm	Sniffles2.INS.14F3MD	5179	rnd-5_family-4163#LTR/Pao	HVAEP14	12619178
Endoderm	Sniffles2.INS.14F5ME	3677	rnd-6_family-47#DNA/hAT-Ac	HVAEP15	18592791
Endoderm	Sniffles2.INS.150M1	7250	rnd-6_family-1513#DNA/TcMar-Tc1	HVAEP2	767127
Endoderm	Sniffles2.INS.155AM8	3805	rnd-5_family-1648#DNA/TcMar-Tc4	HVAEP9	20744336
Endoderm	Sniffles2.INS.157ME	3691	rnd-1_family-1032#DNA/Maverick	HVAEP15	947240
Endoderm	Sniffles2.INS.1597MB	1584	rnd-1_family-178#DNA/CMC-Transib	HVAEP12	17858766
Endoderm	Sniffles2.INS.15D9M7	9963	rnd-1_family-788#LTR/Copia	HVAEP8	12651306
Endoderm	Sniffles2.INS.15DAM7	10026	rnd-1_family-788#LTR/Copia	HVAEP8	12652462
Endoderm	Sniffles2.INS.15DBM7	2696	rnd-5_family-491#DNA/TcMar-Tc1	HVAEP8	12679410
Endoderm	Sniffles2.INS.1631M0	4355	rnd-1_family-215#LINE/L2	HVAEP1	17156816
Endoderm	Sniffles2.INS.167CM5	6092	rnd-1_family-453#DNA/hAT	HVAEP6	16588497
Endoderm	Sniffles2.INS.1707MC	3377	rnd-6_family-3885#DNA/TcMar-Fot1	HVAEP13	14191657
Endoderm	Sniffles2.INS.177BM0	5912	rnd-6_family-3501#LINE/L1	HVAEP1	18119639
Endoderm	Sniffles2.INS.17C0M2	1543	rnd-1_family-134#DNA/CMC-EnSpm	HVAEP3	16226687
Endoderm	Sniffles2.INS.182DME	3505	rnd-6_family-3134#DNA/Academ-1	HVAEP15	21762491
Endoderm	Sniffles2.INS.1842MA	3400	rnd-1_family-178#DNA/CMC-Transib	HVAEP11	15439080
Endoderm	Sniffles2.INS.18AM9	5520	rnd-4_family-1663#DNA/Maverick	HVAEP10	1297540
Endoderm	Sniffles2.INS.18C2MB	4659	rnd-5_family-3273#LINE/CR1	HVAEP12	20943680
Endoderm	Sniffles2.INS.18CAMA	2891	rnd-5_family-831#DNA/hAT-Tip100	HVAEP11	15956156
Endoderm	Sniffles2.INS.18E8MC	3927	rnd-1_family-479#LTR/Copia	HVAEP13	15142933
Endoderm	Sniffles2.INS.18F1MB	4676	rnd-1_family-1028#Unknown	HVAEP12	21163617
Endoderm	Sniffles2.INS.1937M8	2836	rnd-1_family-1022#Unknown	HVAEP9	24528777
Endoderm	Sniffles2.INS.193CME	4874	rnd-1_family-47#DNA/Zisupton	HVAEP15	22730856
Endoderm	Sniffles2.INS.1947MC	10405	rnd-1_family-684#Unknown	HVAEP13	15414574
Endoderm	Sniffles2.INS.19BM5	6265	rnd-1_family-93#LTR/ERVL	HVAEP6	1088893
Endoderm	Sniffles2.INS.19CFM9	2285	rnd-6_family-1289#DNA/hAT-Charlie	HVAEP10	19174836
Endoderm	Sniffles2.INS.19F9M2	2590	rnd-1_family-474#DNA/hAT-hATx	HVAEP3	17489228
Endoderm	Sniffles2.INS.1A38M8	2732	rnd-1_family-373#DNA/CMC-Chapaev-3	HVAEP9	25540087
Endoderm	Sniffles2.INS.1A45M3	2693	rnd-1_family-488#DNA/Sola-3	HVAEP4	16729938
Endoderm	Sniffles2.INS.1A53M0	3285	rnd-1_family-55#DNA/PIF-Harbinger	HVAEP1	19888558
Endoderm	Sniffles2.INS.1AB2M7	4541	rnd-6_family-2177#LINE/CR1	HVAEP8	15149156
Endoderm	Sniffles2.INS.1AC1M4	5543	rnd-1_family-1310#Unknown	HVAEP5	20999515
Endoderm	Sniffles2.INS.1AD2M2	4322	rnd-6_family-5334#DNA/hAT-hAT5	HVAEP3	17989559
Endoderm	Sniffles2.INS.1AD3M2	6971	rnd-6_family-5334#DNA/hAT-hAT5	HVAEP3	17991819
Endoderm	Sniffles2.INS.1AE7M7	14293	rnd-6_family-8075#LINE/Rex-Babar	HVAEP8	15212418
Endoderm	Sniffles2.INS.1AEEME	4178	rnd-4_family-1882#DNA/hAT-hATm	HVAEP15	24315637
Endoderm	Sniffles2.INS.1AFEM3	3477	rnd-5_family-3001#LINE/RTE-BovB	HVAEP4	17461907
Endoderm	Sniffles2.INS.1B07M6	9063	rnd-1_family-447#DNA/TcMar-ISRm11	HVAEP7	19721641
Endoderm	Sniffles2.INS.1B37MD	3117	rnd-1_family-102#LINE/CR1	HVAEP14	16569046
Endoderm	Sniffles2.INS.1B47ME	2588	rnd-1_family-320#DNA/TcMar-Tc1	HVAEP15	24609485
Endoderm	Sniffles2.INS.1B49M5	2912	rnd-1_family-55#DNA/PIF-Harbinger	HVAEP6	20327294
Endoderm	Sniffles2.INS.1B53M0	4291	rnd-1_family-200#DNA/TcMar-Tc1	HVAEP1	20400916
Endoderm	Sniffles2.INS.1B95M8	4079	rnd-5_family-194#DNA/hAT-Ac	HVAEP9	26804622
Endoderm	Sniffles2.INS.1B96M8	5063	rnd-5_family-194#DNA/hAT-Ac	HVAEP9	26806676
Endoderm	Sniffles2.INS.1BC2ME	7269	rnd-5_family-2431#DNA/TcMar-Tc1	HVAEP15	25114386
Endoderm	Sniffles2.INS.1BD0MD	1724	rnd-1_family-306#DNA/hAT-Tip100	HVAEP14	16904749
Endoderm	Sniffles2.INS.1C2ME	1522	rnd-5_family-3543#LINE/CR1	HVAEP15	1242728
Endoderm	Sniffles2.INS.1C3EM2	6862	rnd-6_family-7447#DNA/Kolobok-Hydra	HVAEP3	18991871
Endoderm	Sniffles2.INS.1C43MA	4932	rnd-6_family-9930#DNA/CMC-EnSpm	HVAEP11	18442194
Endoderm	Sniffles2.INS.1C44MA	7866	rnd-6_family-9930#DNA/CMC-EnSpm	HVAEP11	18445121
Endoderm	Sniffles2.INS.1C9AM9	3431	rnd-6_family-3632#LTR/Gypsy	HVAEP10	20845415
Endoderm	Sniffles2.INS.1CA5MD	3447	rnd-3_family-373#LINE/RTE-X	HVAEP14	17394929
Endoderm	Sniffles2.INS.1CF2MB	2964	rnd-5_family-2965#LINE/CR1	HVAEP12	25169375
Endoderm	Sniffles2.INS.1CF5M9	6713	rnd-1_family-352#DNA/hAT-Tip100	HVAEP10	20998799
Endoderm	Sniffles2.INS.1D35M2	4346	rnd-1_family-102#LINE/CR1	HVAEP3	19525223
Endoderm	Sniffles2.INS.1D5CMC	3465	rnd-5_family-2025#DNA/TcMar-Tc1	HVAEP13	18120014
Endoderm	Sniffles2.INS.1DA2ME	5029	rnd-6_family-467#DNA/CMC-Chapaev-3	HVAEP15	26964625
Endoderm	Sniffles2.INS.1DD0M6	3605	rnd-1_family-1060#DNA/hAT-Charlie	HVAEP7	22425671
Endoderm	Sniffles2.INS.1DD7ME	3570	rnd-5_family-6980#DNA/TcMar-Tc1	HVAEP15	27104433
Endoderm	Sniffles2.INS.1DDDME	3648	rnd-4_family-1164#Unknown	HVAEP15	27183884
Endoderm	Sniffles2.INS.1E20M3	6870	rnd-5_family-4748#DNA/Sola-1	HVAEP4	20436782
Endoderm	Sniffles2.INS.1E23M7	3667	rnd-1_family-585#DNA/hAT-hATm	HVAEP8	17297881
Endoderm	Sniffles2.INS.1E40M3	3483	rnd-5_family-584#LTR/Gypsy	HVAEP4	20537552
Endoderm	Sniffles2.INS.1E40M8	4106	rnd-1_family-123#LINE/CR1-Zenon	HVAEP9	29279897
Endoderm	Sniffles2.INS.1E8DM7	2999	rnd-1_family-361#LINE/L1-Tx1	HVAEP8	17582075
Endoderm	Sniffles2.INS.1E8EM3	2769	rnd-1_family-93#LTR/ERVL	HVAEP4	20846014
Endoderm	Sniffles2.INS.1ECCM1	1348	rnd-6_family-687#LINE/RTE-X	HVAEP2	19300798
Endoderm	Sniffles2.INS.1EECM5	1690	rnd-1_family-9#DNA/PIF-Harbinger	HVAEP6	23019557
Endoderm	Sniffles2.INS.1EF3MC	5345	rnd-6_family-1196#DNA/hAT-hATm	HVAEP13	19331383
Endoderm	Sniffles2.INS.1F07M8	5019	rnd-1_family-39#DNA/TcMar-Mariner	HVAEP9	29900739
Endoderm	Sniffles2.INS.1F14M3	1130	rnd-6_family-8014#DNA/Sola-2	HVAEP4	21301248
Endoderm	Sniffles2.INS.1F14MA	2630	rnd-6_family-52#DNA/TcMar-Fot1	HVAEP11	20995404
Endoderm	Sniffles2.INS.1F66M1	2616	rnd-1_family-530#SINE/tRNA	HVAEP2	19675015
Endoderm	Sniffles2.INS.1F8DM1	5296	rnd-6_family-2617#DNA/hAT-Ac	HVAEP2	19865273
Endoderm	Sniffles2.INS.1F90M1	5305	rnd-6_family-2617#DNA/hAT-Ac	HVAEP2	19867003
Endoderm	Sniffles2.INS.1FB3ME	2738	rnd-2_family-58#LINE/L2	HVAEP15	28760234
Endoderm	Sniffles2.INS.1FB4ME	3120	rnd-6_family-5076#DNA/hAT-Tip100	HVAEP15	28774938
Endoderm	Sniffles2.INS.1FBAM1	3478	rnd-1_family-571#DNA/hAT-Ac	HVAEP2	19944402
Endoderm	Sniffles2.INS.1FE1M4	4669	rnd-1_family-102#LINE/CR1	HVAEP5	24303214
Endoderm	Sniffles2.INS.1FF9MD	7066	rnd-1_family-352#DNA/hAT-Tip100	HVAEP14	19783616
Endoderm	Sniffles2.INS.1FFAMA	3597	rnd-6_family-4679#DNA/hAT-hATm	HVAEP11	21891858
Endoderm	Sniffles2.INS.2068M6	5115	rnd-1_family-352#DNA/hAT-Tip100	HVAEP7	24718552
Endoderm	Sniffles2.INS.207CMA	1087	rnd-6_family-1778#LINE/L1	HVAEP11	22237749
Endoderm	Sniffles2.INS.207FMA	1548	rnd-6_family-1778#LINE/L1	HVAEP11	22238498
Endoderm	Sniffles2.INS.209CM7	2580	rnd-5_family-2714#LINE/L1	HVAEP8	18617570
Endoderm	Sniffles2.INS.20A8M6	8119	rnd-6_family-526#DNA/hAT-Tip100	HVAEP7	24944617
Endoderm	Sniffles2.INS.20B8ME	2680	rnd-1_family-1375#Unknown	HVAEP15	29597701
Endoderm	Sniffles2.INS.20B9MB	4927	rnd-5_family-2279#LTR/Copia	HVAEP12	28754464
Endoderm	Sniffles2.INS.20F5MB	2950	rnd-1_family-336#DNA/CMC-Chapaev	HVAEP12	28981870
Endoderm	Sniffles2.INS.20FM0	2261	rnd-6_family-10639#DNA/hAT-Charlie	HVAEP1	1349532
Endoderm	Sniffles2.INS.2108M3	3136	rnd-5_family-3296#DNA/hAT-Charlie	HVAEP4	22979323
Endoderm	Sniffles2.INS.2145M3	3892	rnd-6_family-18496#DNA/hAT-Charlie	HVAEP4	23049299
Endoderm	Sniffles2.INS.2150M0	3533	rnd-1_family-60#DNA/TcMar-Tc1	HVAEP1	24628771
Endoderm	Sniffles2.INS.215EM0	2018	rnd-6_family-804#LINE/RTE-X	HVAEP1	24696001
Endoderm	Sniffles2.INS.2172M9	9723	rnd-1_family-0#DNA/hAT-Charlie	HVAEP10	23698423
Endoderm	Sniffles2.INS.219AM9	3909	rnd-5_family-1480#DNA/Sola-2	HVAEP10	23852181
Endoderm	Sniffles2.INS.21CDM7	1440	rnd-6_family-1089#DNA/Sola-2	HVAEP8	19358794
Endoderm	Sniffles2.INS.221AM2	2509	rnd-6_family-5384#DNA/TcMar-Fot1	HVAEP3	22510870
Endoderm	Sniffles2.INS.2224M3	3852	rnd-6_family-2890#Unknown	HVAEP4	23807489
Endoderm	Sniffles2.INS.223DMD	8553	rnd-1_family-84#LTR/ERV	HVAEP14	22116592
Endoderm	Sniffles2.INS.22A6M6	9112	rnd-1_family-854#DNA/TcMar-Tc1	HVAEP7	26728688
Endoderm	Sniffles2.INS.22ACM9	2185	rnd-6_family-5535#DNA/CMC-Transib	HVAEP10	24508409
Endoderm	Sniffles2.INS.22E8M5	3923	rnd-6_family-2835#LINE/CR1	HVAEP6	26201427
Endoderm	Sniffles2.INS.22F7M4	1605	rnd-1_family-378#DNA/TcMar-Tc1	HVAEP5	26571691
Endoderm	Sniffles2.INS.2309M5	3817	rnd-6_family-1964#DNA/TcMar-Mariner	HVAEP6	26317445
Endoderm	Sniffles2.INS.231M5	2370	rnd-1_family-13#DNA/Sola-2	HVAEP6	1470244
Endoderm	Sniffles2.INS.232M9	4639	rnd-6_family-21073#DNA/hAT-hATx	HVAEP10	1978317
Endoderm	Sniffles2.INS.2331MB	2119	rnd-6_family-2021#LINE/CR1	HVAEP12	31242730
Endoderm	Sniffles2.INS.2336M9	1438	rnd-1_family-39#DNA/TcMar-Mariner	HVAEP10	24835020
Endoderm	Sniffles2.INS.2373MA	3696	rnd-4_family-549#LINE/L2	HVAEP11	24685685
Endoderm	Sniffles2.INS.2385M2	4706	rnd-6_family-3054#LINE/L1-Tx1	HVAEP3	23356414
Endoderm	Sniffles2.INS.23B0M9	3432	rnd-5_family-808#DNA/hAT-hATm	HVAEP10	25144348
Endoderm	Sniffles2.INS.23C3M2	5503	rnd-5_family-192#DNA/TcMar-Mariner	HVAEP3	23428281
Endoderm	Sniffles2.INS.2446M8	5931	rnd-2_family-58#LINE/L2	HVAEP9	34307578
Endoderm	Sniffles2.INS.2465M5	3112	rnd-1_family-139#LINE/CR1	HVAEP6	27497803
Endoderm	Sniffles2.INS.2469MD	6116	rnd-6_family-11834#DNA/hAT-Ac	HVAEP14	24459217
Endoderm	Sniffles2.INS.2477ME	2730	rnd-6_family-780#RC/Helitron	HVAEP15	33102728
Endoderm	Sniffles2.INS.24D9M6	6368	rnd-1_family-262#LINE/Penelope	HVAEP7	28576659
Endoderm	Sniffles2.INS.24FFM3	5018	rnd-5_family-123#DNA/CMC-EnSpm	HVAEP4	26036701
Endoderm	Sniffles2.INS.252AM5	5954	rnd-3_family-182#LINE/RTE-X	HVAEP6	28272900
Endoderm	Sniffles2.INS.252BM5	7491	rnd-6_family-7443#DNA/hAT-Tip100	HVAEP6	28273256
Endoderm	Sniffles2.INS.2551MD	4811	rnd-5_family-606#DNA/hAT-Tip100	HVAEP14	25315119
Endoderm	Sniffles2.INS.2553MD	5305	rnd-5_family-606#DNA/hAT-Tip100	HVAEP14	25316644
Endoderm	Sniffles2.INS.2555MC	4048	rnd-1_family-102#LINE/CR1	HVAEP13	25551851
Endoderm	Sniffles2.INS.2584MD	9292	rnd-6_family-1778#LINE/L1	HVAEP14	25496401
Endoderm	Sniffles2.INS.25A8MC	4970	rnd-1_family-886#Unknown	HVAEP13	25864530
Endoderm	Sniffles2.INS.25D1M5	1332	rnd-3_family-77#LINE/CR1	HVAEP6	28849131
Endoderm	Sniffles2.INS.2622M8	3293	rnd-1_family-1455#DNA/Maverick	HVAEP9	36224015
Endoderm	Sniffles2.INS.263AM8	4058	rnd-1_family-128#LINE/CR1	HVAEP9	36318110
Endoderm	Sniffles2.INS.2656ME	7547	rnd-1_family-378#DNA/TcMar-Tc1	HVAEP15	34852966
Endoderm	Sniffles2.INS.2680MD	3033	rnd-1_family-418#LINE/L2	HVAEP14	26550615
Endoderm	Sniffles2.INS.268BM7	2371	rnd-6_family-8798#RC/Helitron	HVAEP8	22115150
Endoderm	Sniffles2.INS.26A0M0	2731	rnd-4_family-511#LINE/L2	HVAEP1	28252162
Endoderm	Sniffles2.INS.26DAM0	4516	rnd-6_family-5186#DNA/CMC-EnSpm	HVAEP1	28348338
Endoderm	Sniffles2.INS.2704MA	3506	rnd-6_family-133#SINE/tRNA	HVAEP11	27719881
Endoderm	Sniffles2.INS.2729M0	15913	rnd-1_family-152#LINE/L2	HVAEP1	28554920
Endoderm	Sniffles2.INS.275M4	3008	rnd-5_family-5559#LINE/CR1	HVAEP5	1559363
Endoderm	Sniffles2.INS.275MD	6560	rnd-6_family-4426#DNA/TcMar-Fot1	HVAEP14	1340608
Endoderm	Sniffles2.INS.2778M0	2766	rnd-1_family-453#DNA/hAT	HVAEP1	28723974
Endoderm	Sniffles2.INS.279FM2	3021	rnd-5_family-142#DNA/CMC-Transib	HVAEP3	25576258
Endoderm	Sniffles2.INS.27ACM8	4277	rnd-1_family-424#DNA/PIF-ISL2EU	HVAEP9	37667752
Endoderm	Sniffles2.INS.27M4	2045	rnd-1_family-93#LTR/ERVL	HVAEP5	167502
Endoderm	Sniffles2.INS.2814M8	2177	rnd-6_family-9697#DNA/hAT-Charlie	HVAEP9	38028093
Endoderm	Sniffles2.INS.2816MB	3246	rnd-1_family-60#DNA/TcMar-Tc1	HVAEP12	35881394
Endoderm	Sniffles2.INS.2826M7	13342	rnd-6_family-5730#Unknown	HVAEP8	23136857
Endoderm	Sniffles2.INS.2839M2	13082	rnd-5_family-553#DNA/hAT-hATm	HVAEP3	25884257
Endoderm	Sniffles2.INS.2839M2	13082	rnd-5_family-553#DNA/hAT-hATm	HVAEP3	25884257
Endoderm	Sniffles2.INS.283M7	6188	rnd-1_family-101#LINE/CR1	HVAEP8	1406446
Endoderm	Sniffles2.INS.2858M4	8114	rnd-1_family-530#SINE/tRNA	HVAEP5	29733976
Endoderm	Sniffles2.INS.285EM4	2899	rnd-6_family-2714#DNA/Sola-1	HVAEP5	29768350
Endoderm	Sniffles2.INS.286CMD	1727	rnd-4_family-6#RC/Helitron	HVAEP14	28419977
Endoderm	Sniffles2.INS.2876MA	12544	rnd-6_family-3907#DNA/hAT-hATm	HVAEP11	28801083
Endoderm	Sniffles2.INS.2887M9	13123	rnd-6_family-2808#LINE/CR1	HVAEP10	28013786
Endoderm	Sniffles2.INS.28B9M0	3158	rnd-1_family-544#DNA/CMC-Transib	HVAEP1	29556341
Endoderm	Sniffles2.INS.28C7M2	2831	rnd-4_family-650#DNA/MULE-MuDR	HVAEP3	26180592
Endoderm	Sniffles2.INS.2935M2	5756	rnd-6_family-4029#DNA/hAT-Tip100	HVAEP3	26409816
Endoderm	Sniffles2.INS.295BMB	13023	rnd-1_family-102#LINE/CR1	HVAEP12	37182488
Endoderm	Sniffles2.INS.298DMB	13569	rnd-3_family-79#Unknown	HVAEP12	37330371
Endoderm	Sniffles2.INS.2990MB	3524	rnd-1_family-1275#DNA/Maverick	HVAEP12	37378855
Endoderm	Sniffles2.INS.2990MC	3413	rnd-1_family-178#DNA/CMC-Transib	HVAEP13	29664602
Endoderm	Sniffles2.INS.2991MC	4640	rnd-6_family-2533#LINE/L1	HVAEP13	29665988
Endoderm	Sniffles2.INS.29A9ME	2506	rnd-1_family-39#DNA/TcMar-Mariner	HVAEP15	38002831
Endoderm	Sniffles2.INS.29CAM6	2757	rnd-1_family-102#LINE/CR1	HVAEP7	32686223
Endoderm	Sniffles2.INS.2A07M6	2694	rnd-5_family-3931#DNA/TcMar-Tc1	HVAEP7	32950914
Endoderm	Sniffles2.INS.2A3AMA	4755	rnd-5_family-2959#DNA/hAT-hATw	HVAEP11	30220761
Endoderm	Sniffles2.INS.2AA3M5	7860	rnd-6_family-7752#DNA/PIF-ISL2EU	HVAEP6	33273165
Endoderm	Sniffles2.INS.2ACBMA	2994	rnd-5_family-3021#Unknown	HVAEP11	30674336
Endoderm	Sniffles2.INS.2ACMA	4110	rnd-1_family-777#LINE/CR1	HVAEP11	2161553
Endoderm	Sniffles2.INS.2ACMA	4110	rnd-1_family-777#LINE/CR1	HVAEP11	2161553
Endoderm	Sniffles2.INS.2ADEM6	4451	rnd-4_family-1663#DNA/Maverick	HVAEP7	33651526
Endoderm	Sniffles2.INS.2B70M3	3815	rnd-1_family-486#DNA/PIF-Harbinger	HVAEP4	31403372
Endoderm	Sniffles2.INS.2B71M3	3829	rnd-1_family-486#DNA/PIF-Harbinger	HVAEP4	31404502
Endoderm	Sniffles2.INS.2B87M1	3551	rnd-1_family-73#Unknown	HVAEP2	30028852
Endoderm	Sniffles2.INS.2B8FM6	10194	rnd-1_family-453#DNA/hAT	HVAEP7	34205584
Endoderm	Sniffles2.INS.2BC5M8	3230	rnd-6_family-4756#Unknown	HVAEP9	41391170
Endoderm	Sniffles2.INS.2BDDM0	4049	rnd-1_family-756#LINE/Rex-Babar	HVAEP1	31365296
Endoderm	Sniffles2.INS.2BEEM6	7413	rnd-1_family-1238#DNA/hAT-hATx	HVAEP7	34508767
Endoderm	Sniffles2.INS.2C06MD	7120	rnd-1_family-889#LINE/L2	HVAEP14	31882422
Endoderm	Sniffles2.INS.2C11MB	6436	rnd-1_family-6#DNA/CMC-EnSpm	HVAEP12	39539534
Endoderm	Sniffles2.INS.2C1M0	2577	rnd-1_family-165#LINE/CR1	HVAEP1	1797130
Endoderm	Sniffles2.INS.2C79M9	3326	rnd-1_family-937#DNA/hAT-Ac	HVAEP10	30266205
Endoderm	Sniffles2.INS.2C8BMB	3362	rnd-5_family-4221#LINE/CR1	HVAEP12	40002249
Endoderm	Sniffles2.INS.2CA5MB	3390	rnd-5_family-2687#DNA/hAT-hATm	HVAEP12	40143583
Endoderm	Sniffles2.INS.2CB6M7	3532	rnd-6_family-3716#DNA/Academ-1	HVAEP8	25952665
Endoderm	Sniffles2.INS.2CE1M0	7821	rnd-1_family-110#LINE/CR1	HVAEP1	32060917
Endoderm	Sniffles2.INS.2CFAM5	3979	rnd-3_family-77#LINE/CR1	HVAEP6	35217576
Endoderm	Sniffles2.INS.2D45MA	2920	rnd-1_family-320#DNA/TcMar-Tc1	HVAEP11	32585372
Endoderm	Sniffles2.INS.2D67M7	2785	rnd-6_family-3439#LINE/Penelope	HVAEP8	26299055
Endoderm	Sniffles2.INS.2D79MC	1601	rnd-6_family-3263#DNA/P	HVAEP13	32844913
Endoderm	Sniffles2.INS.2D8BM5	3446	rnd-5_family-171#DNA/CMC-Chapaev	HVAEP6	35745489
Endoderm	Sniffles2.INS.2DC1M1	1316	rnd-1_family-102#LINE/CR1	HVAEP2	32084538
Endoderm	Sniffles2.INS.2DC1M1	1316	rnd-1_family-102#LINE/CR1	HVAEP2	32084538
Endoderm	Sniffles2.INS.2DEDM6	10201	rnd-6_family-5689#DNA/TcMar-Fot1	HVAEP7	36443099
Endoderm	Sniffles2.INS.2E2ME	10584	rnd-3_family-77#LINE/CR1	HVAEP15	2434258
Endoderm	Sniffles2.INS.2E5BMD	2556	rnd-6_family-5717#DNA/hAT-Tip100	HVAEP14	33870796
Endoderm	Sniffles2.INS.2E5EM4	3816	rnd-6_family-2904#DNA/hAT-Tip100	HVAEP5	33949835
Endoderm	Sniffles2.INS.2EF7MB	3370	rnd-4_family-505#DNA/hAT-hATm	HVAEP12	42398453
Endoderm	Sniffles2.INS.2F34MB	2656	rnd-3_family-77#LINE/CR1	HVAEP12	42674682
Endoderm	Sniffles2.INS.2FA8ME	4338	rnd-5_family-393#LINE/I-Jockey	HVAEP15	43725061
Endoderm	Sniffles2.INS.2FB5M0	5985	rnd-1_family-760#DNA/TcMar-Mariner	HVAEP1	34943747
Endoderm	Sniffles2.INS.2FD2MA	10135	rnd-1_family-373#DNA/CMC-Chapaev-3	HVAEP11	34537227
Endoderm	Sniffles2.INS.30B8M7	3125	rnd-6_family-2993#DNA/PIF-ISL2EU	HVAEP8	28374702
Endoderm	Sniffles2.INS.30C8M1	6892	rnd-5_family-2255#DNA/Sola-2	HVAEP2	34332363
Endoderm	Sniffles2.INS.3114M5	1335	rnd-5_family-1868#LTR/ERVK	HVAEP6	38981692
Endoderm	Sniffles2.INS.311FM6	4914	rnd-5_family-1673#DNA/Maverick	HVAEP7	39460034
Endoderm	Sniffles2.INS.3130ME	3021	rnd-1_family-35#DNA/hAT-Ac	HVAEP15	45253367
Endoderm	Sniffles2.INS.3137M6	4143	rnd-1_family-307#LTR/Gypsy	HVAEP7	39563047
Endoderm	Sniffles2.INS.3156M6	3389	rnd-6_family-7907#DNA/TcMar-Fot1	HVAEP7	39670182
Endoderm	Sniffles2.INS.3177M7	5320	rnd-1_family-304#DNA/TcMar-ISRm11	HVAEP8	29001397
Endoderm	Sniffles2.INS.3178MD	11708	rnd-6_family-804#LINE/RTE-X	HVAEP14	36724524
Endoderm	Sniffles2.INS.31F8M9	2704	rnd-1_family-474#DNA/hAT-hATx	HVAEP10	33587213
Endoderm	Sniffles2.INS.323BM2	3359	rnd-6_family-1074#DNA/hAT-hATm	HVAEP3	32616296
Endoderm	Sniffles2.INS.323CM2	4508	rnd-6_family-1074#DNA/hAT-hATm	HVAEP3	32620216
Endoderm	Sniffles2.INS.3261M6	6757	rnd-6_family-5593#DNA/hAT-hAT5	HVAEP7	40510186
Endoderm	Sniffles2.INS.326CM7	14981	rnd-5_family-664#DNA/TcMar-ISRm11	HVAEP8	30074749
Endoderm	Sniffles2.INS.32A3M5	3175	rnd-6_family-1301#Unknown	HVAEP6	40427778
Endoderm	Sniffles2.INS.32AFM3	3055	rnd-5_family-271#Unknown	HVAEP4	36989720
Endoderm	Sniffles2.INS.32D2M2	3803	rnd-1_family-415#DNA/CMC-EnSpm	HVAEP3	33012221
Endoderm	Sniffles2.INS.330FM3	3305	rnd-6_family-4152#DNA/P	HVAEP4	37193918
Endoderm	Sniffles2.INS.335BME	5641	rnd-1_family-178#DNA/CMC-Transib	HVAEP15	47418127
Endoderm	Sniffles2.INS.33BEMC	2745	rnd-6_family-2981#DNA/Sola-2	HVAEP13	36742781
Endoderm	Sniffles2.INS.33C6M7	6009	rnd-1_family-6#DNA/CMC-EnSpm	HVAEP8	31452301
Endoderm	Sniffles2.INS.33E8MB	5668	rnd-6_family-308#DNA/PIF-ISL2EU	HVAEP12	46933894
Endoderm	Sniffles2.INS.341FM8	6480	rnd-5_family-229#Unknown	HVAEP9	49191038
Endoderm	Sniffles2.INS.3420M8	6161	rnd-5_family-229#Unknown	HVAEP9	49192634
Endoderm	Sniffles2.INS.3424M8	6593	rnd-5_family-3813#DNA/hAT-Tip100	HVAEP9	49238104
Endoderm	Sniffles2.INS.3439MD	7629	rnd-1_family-1455#DNA/Maverick	HVAEP14	39168606
Endoderm	Sniffles2.INS.344AM5	1998	rnd-6_family-3082#DNA/Dada	HVAEP6	41923517
Endoderm	Sniffles2.INS.3469M0	6280	rnd-1_family-125#LINE/L2	HVAEP1	39217160
Endoderm	Sniffles2.INS.346AM0	6131	rnd-1_family-139#LINE/CR1	HVAEP1	39218608
Endoderm	Sniffles2.INS.347DM5	3481	rnd-1_family-128#LINE/CR1	HVAEP6	42155887
Endoderm	Sniffles2.INS.3520MB	2782	rnd-1_family-348#DNA/P	HVAEP12	48041815
Endoderm	Sniffles2.INS.352M5	2894	rnd-5_family-1673#DNA/Maverick	HVAEP6	2103960
Endoderm	Sniffles2.INS.353BM8	3221	rnd-6_family-3247#DNA/MULE-Ricksha	HVAEP9	50270359
Endoderm	Sniffles2.INS.3592M1	7559	rnd-6_family-2179#DNA/hAT-Pegasus	HVAEP2	38692950
Endoderm	Sniffles2.INS.35E2ME	6019	rnd-6_family-295#DNA/Kolobok-Hydra	HVAEP15	49827225
Endoderm	Sniffles2.INS.35F5M2	9315	rnd-5_family-996#LINE/L2	HVAEP3	35097475
Endoderm	Sniffles2.INS.35F6M2	9160	rnd-5_family-996#LINE/L2	HVAEP3	35099684
Endoderm	Sniffles2.INS.360BM3	5312	rnd-3_family-1065#Unknown	HVAEP4	39171829
Endoderm	Sniffles2.INS.361AM5	4132	rnd-4_family-1663#DNA/Maverick	HVAEP6	43500052
Endoderm	Sniffles2.INS.3653M5	4578	rnd-6_family-5816#DNA/CMC-Transib	HVAEP6	43710956
Endoderm	Sniffles2.INS.3654M7	5184	rnd-1_family-245#DNA/hAT-Blackjack	HVAEP8	33843476
Endoderm	Sniffles2.INS.3662M4	3153	rnd-6_family-1826#DNA/Merlin	HVAEP5	38567013
Endoderm	Sniffles2.INS.3663M4	4909	rnd-6_family-1826#DNA/Merlin	HVAEP5	38568777
Endoderm	Sniffles2.INS.3667M4	4236	rnd-6_family-2179#DNA/hAT-Pegasus	HVAEP5	38632486
Endoderm	Sniffles2.INS.367CM0	3436	rnd-5_family-1673#DNA/Maverick	HVAEP1	41277190
Endoderm	Sniffles2.INS.36DCMC	2770	rnd-4_family-40#LINE/CR1	HVAEP13	38525248
Endoderm	Sniffles2.INS.36EAM2	1063	rnd-6_family-379#DNA/hAT-Ac	HVAEP3	35794373
Endoderm	Sniffles2.INS.3701M4	2261	rnd-6_family-11822#DNA/PIF-ISL2EU	HVAEP5	39083926
Endoderm	Sniffles2.INS.371CM7	1683	rnd-1_family-102#LINE/CR1	HVAEP8	34623893
Endoderm	Sniffles2.INS.3776MC	2619	rnd-5_family-5559#LINE/CR1	HVAEP13	38985385
Endoderm	Sniffles2.INS.37AEM4	3637	rnd-6_family-475#DNA/Academ-1	HVAEP5	39317826
Endoderm	Sniffles2.INS.37C8M2	1642	rnd-6_family-2675#LINE/L2	HVAEP3	36436451
Endoderm	Sniffles2.INS.37E5M4	3738	rnd-5_family-523#Unknown	HVAEP5	39492726
Endoderm	Sniffles2.INS.3806M1	3741	rnd-5_family-37#LINE/L2	HVAEP2	40999044
Endoderm	Sniffles2.INS.3808M1	6199	rnd-5_family-37#LINE/L2	HVAEP2	41001305
Endoderm	Sniffles2.INS.3839MD	5548	rnd-1_family-200#DNA/TcMar-Tc1	HVAEP14	41799456
Endoderm	Sniffles2.INS.383AMD	5614	rnd-1_family-200#DNA/TcMar-Tc1	HVAEP14	41801731
Endoderm	Sniffles2.INS.383FM2	1076	rnd-1_family-102#LINE/CR1	HVAEP3	36871262
Endoderm	Sniffles2.INS.385FM0	10515	rnd-4_family-563#LTR/Gypsy	HVAEP1	43181108
Endoderm	Sniffles2.INS.3865M2	1636	rnd-5_family-934#LINE/R1	HVAEP3	36918905
Endoderm	Sniffles2.INS.3876M1	5787	rnd-6_family-6233#DNA/MULE-MuDR	HVAEP2	41482846
Endoderm	Sniffles2.INS.3876M1	5787	rnd-6_family-6233#DNA/MULE-MuDR	HVAEP2	41482846
Endoderm	Sniffles2.INS.3877M1	6236	rnd-6_family-6233#DNA/MULE-MuDR	HVAEP2	41484061
Endoderm	Sniffles2.INS.3877M1	6236	rnd-6_family-6233#DNA/MULE-MuDR	HVAEP2	41484061
Endoderm	Sniffles2.INS.3880M8	6290	rnd-6_family-1039#DNA/TcMar-Fot1	HVAEP9	53221476
Endoderm	Sniffles2.INS.38CEM9	4374	rnd-6_family-503#DNA/Zator	HVAEP10	37754764
Endoderm	Sniffles2.INS.38DCM1	3912	rnd-6_family-594#DNA/hAT-Charlie	HVAEP2	41829788
Endoderm	Sniffles2.INS.38DCM1	3912	rnd-6_family-594#DNA/hAT-Charlie	HVAEP2	41829788
Endoderm	Sniffles2.INS.38DM2	2560	rnd-5_family-4996#DNA/hAT-Ac	HVAEP3	2432690
Endoderm	Sniffles2.INS.38E7M3	6691	rnd-6_family-15430#LTR/Gypsy	HVAEP4	41212050
Endoderm	Sniffles2.INS.38E8M3	6671	rnd-6_family-15430#LTR/Gypsy	HVAEP4	41213351
Endoderm	Sniffles2.INS.38F3ME	3481	rnd-6_family-526#DNA/hAT-Tip100	HVAEP15	52429345
Endoderm	Sniffles2.INS.38F4ME	3485	rnd-6_family-527#DNA/P	HVAEP15	52430403
Endoderm	Sniffles2.INS.3931M2	4752	rnd-4_family-660#LINE/L2	HVAEP3	37472888
Endoderm	Sniffles2.INS.3974MB	6159	rnd-6_family-475#DNA/Academ-1	HVAEP12	51955803
Endoderm	Sniffles2.INS.39B2M3	3942	rnd-5_family-6439#DNA/hAT-hATm	HVAEP4	41735235
Endoderm	Sniffles2.INS.39B7MB	3035	rnd-1_family-9#DNA/PIF-Harbinger	HVAEP12	52149241
Endoderm	Sniffles2.INS.39D4M3	4673	rnd-6_family-8556#DNA/PIF-ISL2EU	HVAEP4	41849393
Endoderm	Sniffles2.INS.39F7M8	5198	rnd-6_family-11856#DNA/PIF-Harbinger	HVAEP9	54631474
Endoderm	Sniffles2.INS.3A15MB	7182	rnd-1_family-1032#DNA/Maverick	HVAEP12	52507277
Endoderm	Sniffles2.INS.3A1FM8	8819	rnd-2_family-58#LINE/L2	HVAEP9	54716008
Endoderm	Sniffles2.INS.3A2BM2	3642	rnd-5_family-4504#DNA/Zator	HVAEP3	38181251
Endoderm	Sniffles2.INS.3A2CM2	2865	rnd-5_family-4504#DNA/Zator	HVAEP3	38182468
Endoderm	Sniffles2.INS.3A39M9	3347	rnd-5_family-664#DNA/TcMar-ISRm11	HVAEP10	38465316
Endoderm	Sniffles2.INS.3A63M7	2080	rnd-5_family-4866#LTR/Pao	HVAEP8	37484367
Endoderm	Sniffles2.INS.3ADEMA	2474	rnd-1_family-911#DNA/hAT-hATm	HVAEP11	42458935
Endoderm	Sniffles2.INS.3AF8M1	1637	rnd-6_family-12646#DNA/CMC-Transib	HVAEP2	43924161
Endoderm	Sniffles2.INS.3B8BM5	2480	rnd-1_family-1175#DNA/Maverick	HVAEP6	48600387
Endoderm	Sniffles2.INS.3B8EM1	15789	rnd-1_family-608#DNA/Zator	HVAEP2	44535454
Endoderm	Sniffles2.INS.3B8EM2	1303	rnd-6_family-8718#DNA/CMC-EnSpm	HVAEP3	39181390
Endoderm	Sniffles2.INS.3B96M4	4078	rnd-6_family-5598#Unknown	HVAEP5	41381881
Endoderm	Sniffles2.INS.3BAEMB	3455	rnd-1_family-102#LINE/CR1	HVAEP12	53944013
Endoderm	Sniffles2.INS.3BBAM2	1317	rnd-5_family-3369#DNA/TcMar-Tc1	HVAEP3	39325388
Endoderm	Sniffles2.INS.3BEAM0	2665	rnd-6_family-846#LINE/L2	HVAEP1	46348822
Endoderm	Sniffles2.INS.3C00MB	2964	rnd-5_family-1807#DNA/TcMar-Fot1	HVAEP12	54199517
Endoderm	Sniffles2.INS.3C2M9	6173	rnd-5_family-4268#DNA/CMC-Chapaev	HVAEP10	3443915
Endoderm	Sniffles2.INS.3C31MB	11001	rnd-1_family-598#Unknown	HVAEP12	54453310
Endoderm	Sniffles2.INS.3D1FM0	10261	rnd-4_family-40#LINE/CR1	HVAEP1	47474830
Endoderm	Sniffles2.INS.3D5MA	1619	rnd-1_family-341#DNA/TcMar-Fot1	HVAEP11	2745434
Endoderm	Sniffles2.INS.3DD0M2	8852	rnd-1_family-261#DNA/TcMar-Tc1	HVAEP3	40755713
Endoderm	Sniffles2.INS.3DE2MA	5650	rnd-6_family-1828#DNA/hAT-Ac	HVAEP11	44208149
Endoderm	Sniffles2.INS.3DF7M1	1043	rnd-1_family-961#DNA/hAT-hATm	HVAEP2	46903820
Endoderm	Sniffles2.INS.3E2M4	7749	rnd-6_family-13823#DNA/hAT-hATm	HVAEP5	2513426
Endoderm	Sniffles2.INS.3E61M5	2839	rnd-5_family-567#DNA/hAT-Tip100	HVAEP6	51099989
Endoderm	Sniffles2.INS.3EC3M1	7269	rnd-6_family-1978#LINE/Rex-Babar	HVAEP2	47713560
Endoderm	Sniffles2.INS.3F2AMA	3234	rnd-5_family-144#Unknown	HVAEP11	45019823
Endoderm	Sniffles2.INS.3F49MC	3587	rnd-1_family-403#DNA/hAT-Tip100	HVAEP13	43878842
Endoderm	Sniffles2.INS.3F74M1	5445	rnd-5_family-1732#DNA/TcMar-Fot1	HVAEP2	48484587
Endoderm	Sniffles2.INS.3FAEM2	4529	rnd-1_family-449#DNA/Zator	HVAEP3	42283571
Endoderm	Sniffles2.INS.3FE1M7	20401	rnd-5_family-934#LINE/R1	HVAEP8	42340983
Endoderm	Sniffles2.INS.3FE2M7	3102	rnd-4_family-650#DNA/MULE-MuDR	HVAEP8	42344287
Endoderm	Sniffles2.INS.3FE3M7	17330	rnd-4_family-650#DNA/MULE-MuDR	HVAEP8	42346909
Endoderm	Sniffles2.INS.4000M7	3404	rnd-1_family-1346#DNA/TcMar-Mariner	HVAEP8	42458564
Endoderm	Sniffles2.INS.403M6	2905	rnd-5_family-2431#DNA/TcMar-Tc1	HVAEP7	3129402
Endoderm	Sniffles2.INS.404AM3	2928	rnd-1_family-55#DNA/PIF-Harbinger	HVAEP4	46546852
Endoderm	Sniffles2.INS.4104MB	7462	rnd-4_family-40#LINE/CR1	HVAEP12	59065171
Endoderm	Sniffles2.INS.410DM7	6700	rnd-5_family-996#LINE/L2	HVAEP8	43312205
Endoderm	Sniffles2.INS.412FM3	3939	rnd-1_family-1310#Unknown	HVAEP4	47311521
Endoderm	Sniffles2.INS.4131M3	4319	rnd-1_family-754#DNA/hAT-Tip100	HVAEP4	47364357
Endoderm	Sniffles2.INS.4132M8	2751	rnd-5_family-1673#DNA/Maverick	HVAEP9	59260727
Endoderm	Sniffles2.INS.415CMC	6535	rnd-1_family-378#DNA/TcMar-Tc1	HVAEP13	45165511
Endoderm	Sniffles2.INS.4169M0	6595	rnd-5_family-3879#DNA/CMC-Transib	HVAEP1	51430333
Endoderm	Sniffles2.INS.416AM0	3679	rnd-6_family-6206#DNA/hAT-hATm	HVAEP1	51446167
Endoderm	Sniffles2.INS.41E8M0	5080	rnd-3_family-77#LINE/CR1	HVAEP1	51892484
Endoderm	Sniffles2.INS.41FFM2	4629	rnd-5_family-1858#DNA/TcMar-Fot1	HVAEP3	43971172
Endoderm	Sniffles2.INS.422DM5	4476	rnd-5_family-8241#DNA/TcMar-Fot1	HVAEP6	54770688
Endoderm	Sniffles2.INS.423CMA	4147	rnd-1_family-1306#LINE/RTE-BovB	HVAEP11	47996405
Endoderm	Sniffles2.INS.4247M5	1707	rnd-5_family-1969#DNA/TcMar-Fot1	HVAEP6	54849473
Endoderm	Sniffles2.INS.4248M5	2678	rnd-5_family-1969#DNA/TcMar-Fot1	HVAEP6	54850349
Endoderm	Sniffles2.INS.42EM0	1479	rnd-5_family-1673#DNA/Maverick	HVAEP1	2766555
Endoderm	Sniffles2.INS.42F9M5	1052	rnd-6_family-7852#DNA/Zator	HVAEP6	55504712
Endoderm	Sniffles2.INS.42FEMB	5189	rnd-1_family-111#LINE/CR1	HVAEP12	60850386
Endoderm	Sniffles2.INS.4357MC	4384	rnd-5_family-708#RC/Helitron	HVAEP13	46226924
Endoderm	Sniffles2.INS.4369MB	3428	rnd-3_family-77#LINE/CR1	HVAEP12	61212966
Endoderm	Sniffles2.INS.439EM0	2850	rnd-5_family-2660#DNA/hAT-hATm	HVAEP1	53349468
Endoderm	Sniffles2.INS.440EM8	4057	rnd-5_family-6615#DNA/CMC-Chapaev	HVAEP9	60799031
Endoderm	Sniffles2.INS.4460MA	5841	rnd-3_family-77#LINE/CR1	HVAEP11	49995179
Endoderm	Sniffles2.INS.447MD	4905	rnd-1_family-102#LINE/CR1	HVAEP14	2400483
Endoderm	Sniffles2.INS.44DEM9	2333	rnd-1_family-102#LINE/CR1	HVAEP10	44823518
Endoderm	Sniffles2.INS.452DMB	4892	rnd-1_family-55#DNA/PIF-Harbinger	HVAEP12	63038009
Endoderm	Sniffles2.INS.454ME	8203	rnd-3_family-25#LINE/CR1	HVAEP15	3831430
Endoderm	Sniffles2.INS.457EM3	2331	rnd-5_family-6073#LINE/CR1	HVAEP4	50993525
Endoderm	Sniffles2.INS.45FCM7	2593	rnd-1_family-200#DNA/TcMar-Tc1	HVAEP8	47037134
Endoderm	Sniffles2.INS.45M3	3279	rnd-6_family-9537#DNA/TcMar-Pogo	HVAEP4	196343
Endoderm	Sniffles2.INS.4626M0	3706	rnd-5_family-2714#LINE/L1	HVAEP1	55974908
Endoderm	Sniffles2.INS.467CM1	3529	rnd-1_family-120#RC/Helitron	HVAEP2	53445813
Endoderm	Sniffles2.INS.4681M1	1254	rnd-1_family-57#LINE/Dong-R4	HVAEP2	53463965
Endoderm	Sniffles2.INS.4683M1	7412	rnd-6_family-3130#DNA/Kolobok-Hydra	HVAEP2	53468190
Endoderm	Sniffles2.INS.46B7M3	4781	rnd-1_family-1032#DNA/Maverick	HVAEP4	51950888
Endoderm	Sniffles2.INS.46C5M7	1059	rnd-1_family-393#RC/Helitron	HVAEP8	47420476
Endoderm	Sniffles2.INS.4702M5	3763	rnd-6_family-4577#DNA/PIF-Harbinger	HVAEP6	59391858
Endoderm	Sniffles2.INS.4797MA	3408	rnd-5_family-1931#Unknown	HVAEP11	52756297
Endoderm	Sniffles2.INS.47A7M7	1552	rnd-1_family-832#DNA/TcMar-Tc1	HVAEP8	47885803
Endoderm	Sniffles2.INS.47A8M7	3590	rnd-1_family-832#DNA/TcMar-Tc1	HVAEP8	47886370
Endoderm	Sniffles2.INS.47ABM5	4168	rnd-6_family-2943#DNA/Maverick	HVAEP6	60053081
Endoderm	Sniffles2.INS.480BMB	4222	rnd-6_family-1748#Unknown	HVAEP12	65751453
Endoderm	Sniffles2.INS.480CMB	7108	rnd-6_family-1748#Unknown	HVAEP12	65754228
Endoderm	Sniffles2.INS.480EMB	7941	rnd-6_family-8199#DNA/TcMar-Tc1	HVAEP12	65767734
Endoderm	Sniffles2.INS.480EMB	7941	rnd-6_family-8199#DNA/TcMar-Tc1	HVAEP12	65767734
Endoderm	Sniffles2.INS.4828MB	2900	rnd-6_family-1607#LINE/Dong-R4	HVAEP12	65801117
Endoderm	Sniffles2.INS.4848M2	7203	rnd-1_family-100#DNA/CMC-EnSpm	HVAEP3	49056654
Endoderm	Sniffles2.INS.4858MC	2878	rnd-1_family-172#LINE/L2	HVAEP13	49125502
Endoderm	Sniffles2.INS.489EM0	7150	rnd-6_family-4375#Unknown	HVAEP1	58369648
Endoderm	Sniffles2.INS.48B2M8	5063	rnd-1_family-7#Unknown	HVAEP9	63577813
Endoderm	Sniffles2.INS.491FM8	4953	rnd-6_family-6120#DNA/hAT-Tip100	HVAEP9	63775454
Endoderm	Sniffles2.INS.4968MB	11662	rnd-1_family-344#LINE/CR1	HVAEP12	67042469
Endoderm	Sniffles2.INS.497AM1	1584	rnd-5_family-1373#DNA/hAT-hATm	HVAEP2	55387081
Endoderm	Sniffles2.INS.4985M0	6125	rnd-1_family-102#LINE/CR1	HVAEP1	59310657
Endoderm	Sniffles2.INS.49CFM1	3028	rnd-6_family-7780#DNA/TcMar-Tc1	HVAEP2	55521341
Endoderm	Sniffles2.INS.49D0MB	6558	rnd-5_family-2342#DNA/P	HVAEP12	67408645
Endoderm	Sniffles2.INS.49F2M0	2661	rnd-5_family-2629#DNA/hAT-Ac	HVAEP1	59756475
Endoderm	Sniffles2.INS.4A25M7	3121	rnd-6_family-561#DNA/CMC-EnSpm	HVAEP8	49846176
Endoderm	Sniffles2.INS.4A6M1	7566	rnd-5_family-2313#DNA/hAT-hATw	HVAEP2	2510236
Endoderm	Sniffles2.INS.4A93MA	1275	rnd-6_family-3127#DNA/Maverick	HVAEP11	55388917
Endoderm	Sniffles2.INS.4A95MA	2922	rnd-6_family-16165#LINE/CR1	HVAEP11	55451012
Endoderm	Sniffles2.INS.4AFFMA	2671	rnd-6_family-10479#DNA/hAT-hATm	HVAEP11	55800197
Endoderm	Sniffles2.INS.4B89M1	1438	rnd-1_family-890#DNA/TcMar-Fot1	HVAEP2	56665186
Endoderm	Sniffles2.INS.4BBFM0	7440	rnd-1_family-102#LINE/CR1	HVAEP1	61555012
Endoderm	Sniffles2.INS.4C05M2	5124	rnd-5_family-192#DNA/TcMar-Mariner	HVAEP3	51690795
Endoderm	Sniffles2.INS.4C43M0	4936	rnd-6_family-1935#Unknown	HVAEP1	62048825
Endoderm	Sniffles2.INS.4C66M2	3960	rnd-5_family-2645#DNA/TcMar-Tc1	HVAEP3	51937730
Endoderm	Sniffles2.INS.4C67M2	5727	rnd-5_family-2645#DNA/TcMar-Tc1	HVAEP3	51938933
Endoderm	Sniffles2.INS.4D32M9	1560	rnd-5_family-7384#DNA/MULE-MuDR	HVAEP10	49734215
Endoderm	Sniffles2.INS.4DB5M0	2779	rnd-5_family-2713#LINE/L1	HVAEP1	63555750
Endoderm	Sniffles2.INS.4EAAM0	2847	rnd-5_family-2025#DNA/TcMar-Tc1	HVAEP1	64450215
Endoderm	Sniffles2.INS.4F0FM1	4831	rnd-5_family-5276#DNA/Academ-1	HVAEP2	59015414
Endoderm	Sniffles2.INS.4F36MB	3898	rnd-6_family-337#DNA/TcMar-Tc1	HVAEP12	72114494
Endoderm	Sniffles2.INS.4F82MC	2879	rnd-1_family-680#DNA/Sola-2	HVAEP13	53275769
Endoderm	Sniffles2.INS.5008M9	3755	rnd-4_family-558#LINE/CR1	HVAEP10	51490236
Endoderm	Sniffles2.INS.5029M1	2811	rnd-1_family-346#DNA/Sola-2	HVAEP2	59950864
Endoderm	Sniffles2.INS.5056MB	5806	rnd-1_family-1119#DNA/Sola-1	HVAEP12	73154079
Endoderm	Sniffles2.INS.507FM9	2164	rnd-4_family-563#LTR/Gypsy	HVAEP10	51742642
Endoderm	Sniffles2.INS.50EM6	2323	rnd-5_family-679#Unknown	HVAEP7	3866411
Endoderm	Sniffles2.INS.50F9M9	3143	rnd-1_family-510#DNA/Sola-2	HVAEP10	52002576
Endoderm	Sniffles2.INS.5130MC	3059	rnd-1_family-527#DNA/TcMar-Fot1	HVAEP13	54341466
Endoderm	Sniffles2.INS.51A3M1	1412	rnd-5_family-3299#Unknown	HVAEP2	60996449
Endoderm	Sniffles2.INS.51C2M7	2807	rnd-6_family-1822#DNA/PIF-Harbinger	HVAEP8	56863420
Endoderm	Sniffles2.INS.51DMC	1886	rnd-1_family-102#LINE/CR1	HVAEP13	3268434
Endoderm	Sniffles2.INS.5265M9	2697	rnd-1_family-1419#LTR/Gypsy	HVAEP10	52888102
Endoderm	Sniffles2.INS.5291M7	2892	rnd-1_family-356#Unknown	HVAEP8	57602183
Endoderm	Sniffles2.INS.52B9M2	10382	rnd-1_family-1416#LTR/ERV1	HVAEP3	57838111
Endoderm	Sniffles2.INS.52BM8	6904	rnd-6_family-4276#DNA/TcMar-Tc1	HVAEP9	4917099
Endoderm	Sniffles2.INS.52FFM7	1712	rnd-5_family-87#DNA/hAT-Tip100	HVAEP8	58046838
Endoderm	Sniffles2.INS.5325M9	6272	rnd-5_family-3230#DNA/CMC-EnSpm	HVAEP10	53484879
Endoderm	Sniffles2.INS.5338M1	2628	rnd-6_family-142#DNA/hAT-Charlie	HVAEP2	62221056
Endoderm	Sniffles2.INS.533M6	8799	rnd-5_family-2929#LINE/CR1-Zenon	HVAEP7	3943653
Endoderm	Sniffles2.INS.538M8	6100	rnd-1_family-60#DNA/TcMar-Tc1	HVAEP9	4997120
Endoderm	Sniffles2.INS.5395MB	4090	rnd-5_family-501#DNA/CMC-EnSpm	HVAEP12	76271231
Endoderm	Sniffles2.INS.5424M1	4139	rnd-6_family-6630#DNA/hAT-hATm	HVAEP2	63079249
Endoderm	Sniffles2.INS.544BM0	1702	rnd-5_family-2431#DNA/TcMar-Tc1	HVAEP1	68169058
Endoderm	Sniffles2.INS.54A4M9	3340	rnd-1_family-232#LINE/L2	HVAEP10	54272889
Endoderm	Sniffles2.INS.54A5M9	6737	rnd-6_family-12#DNA/PiggyBac	HVAEP10	54272889
Endoderm	Sniffles2.INS.5510M0	10459	rnd-1_family-1364#LTR/Gypsy	HVAEP1	68738846
Endoderm	Sniffles2.INS.556M5	2271	rnd-1_family-102#LINE/CR1	HVAEP6	3445295
Endoderm	Sniffles2.INS.557M4	1442	rnd-6_family-4784#DNA/Academ-1	HVAEP5	3917296
Endoderm	Sniffles2.INS.56BAM0	4352	rnd-1_family-55#DNA/PIF-Harbinger	HVAEP1	69851498
Endoderm	Sniffles2.INS.56BFMB	6487	rnd-1_family-104#LINE/Dong-R4	HVAEP12	79354386
Endoderm	Sniffles2.INS.56C0MB	9912	rnd-1_family-104#LINE/Dong-R4	HVAEP12	79357592
Endoderm	Sniffles2.INS.56C1M1	10042	rnd-5_family-4091#DNA/CMC-Transib	HVAEP2	65144985
Endoderm	Sniffles2.INS.57EFM1	5730	rnd-6_family-2591#DNA/IS3EU	HVAEP2	66080024
Endoderm	Sniffles2.INS.57F0M1	5352	rnd-6_family-6514#LINE/CR1	HVAEP2	66080711
Endoderm	Sniffles2.INS.5868MB	3132	rnd-6_family-14052#DNA/hAT-Charlie	HVAEP12	80935498
Endoderm	Sniffles2.INS.5956M1	4468	rnd-5_family-2943#DNA/TcMar-Fot1	HVAEP2	66981710
Endoderm	Sniffles2.INS.59C5M0	3662	rnd-6_family-2943#DNA/Maverick	HVAEP1	71844611
Endoderm	Sniffles2.INS.5A66M0	2611	rnd-5_family-50#LINE/CR1	HVAEP1	72258485
Endoderm	Sniffles2.INS.5AC5MB	5510	rnd-6_family-16165#LINE/CR1	HVAEP12	83054448
Endoderm	Sniffles2.INS.5AFBMB	4469	rnd-1_family-511#DNA/hAT	HVAEP12	83223138
Endoderm	Sniffles2.INS.5BAME	5317	rnd-6_family-4427#LINE/L2	HVAEP15	5156177
Endoderm	Sniffles2.INS.5C52MB	11685	rnd-6_family-7196#DNA/hAT	HVAEP12	84747020
Endoderm	Sniffles2.INS.5CA8MB	12609	rnd-1_family-1246#LINE/CR1	HVAEP12	85064183
Endoderm	Sniffles2.INS.5EDEM2	8774	rnd-6_family-5837#DNA/hAT-Charlie	HVAEP3	68415199
Endoderm	Sniffles2.INS.5F2FM2	2959	rnd-1_family-760#DNA/TcMar-Mariner	HVAEP3	68675647
Endoderm	Sniffles2.INS.5F7MA	2801	rnd-1_family-309#DNA/TcMar-Fot1	HVAEP11	4164314
Endoderm	Sniffles2.INS.5F8MD	4951	rnd-5_family-1615#DNA/hAT-Ac	HVAEP14	3350637
Endoderm	Sniffles2.INS.5FBAM0	5498	rnd-1_family-125#LINE/L2	HVAEP1	75785125
Endoderm	Sniffles2.INS.602EM2	3270	rnd-5_family-1673#DNA/Maverick	HVAEP3	69408456
Endoderm	Sniffles2.INS.6098M2	2930	rnd-5_family-2713#LINE/L1	HVAEP3	69688979
Endoderm	Sniffles2.INS.612BM0	8827	rnd-5_family-1740#DNA/TcMar-Tc1	HVAEP1	76662196
Endoderm	Sniffles2.INS.627CM0	2948	rnd-1_family-55#DNA/PIF-Harbinger	HVAEP1	77441481
Endoderm	Sniffles2.INS.63F6M0	7809	rnd-1_family-341#DNA/TcMar-Fot1	HVAEP1	78359659
Endoderm	Sniffles2.INS.640DM0	3718	rnd-1_family-71#Unknown	HVAEP1	78403158
Endoderm	Sniffles2.INS.648CM0	5571	rnd-1_family-261#DNA/TcMar-Tc1	HVAEP1	78757623
Endoderm	Sniffles2.INS.64DFM0	6014	rnd-1_family-361#LINE/L1-Tx1	HVAEP1	79004822
Endoderm	Sniffles2.INS.661EM0	2975	rnd-6_family-547#DNA/hAT-hATm	HVAEP1	80267858
Endoderm	Sniffles2.INS.687MB	4961	rnd-5_family-1751#LINE/CR1	HVAEP12	5932415
Endoderm	Sniffles2.INS.6CEM3	5606	rnd-4_family-1237#DNA/TcMar-Tc1	HVAEP4	4180089
Endoderm	Sniffles2.INS.702ME	3266	rnd-6_family-7907#DNA/TcMar-Fot1	HVAEP15	6361825
Endoderm	Sniffles2.INS.711MC	2277	rnd-1_family-418#LINE/L2	HVAEP13	4330158
Endoderm	Sniffles2.INS.712MC	4520	rnd-3_family-25#LINE/CR1	HVAEP13	4330152
Endoderm	Sniffles2.INS.7A0M1	5418	rnd-5_family-4163#LTR/Pao	HVAEP2	4229820
Endoderm	Sniffles2.INS.824M1	1123	rnd-6_family-158#DNA/hAT-Ac	HVAEP2	4656151
Endoderm	Sniffles2.INS.825M1	3086	rnd-6_family-158#DNA/hAT-Ac	HVAEP2	4656477
Endoderm	Sniffles2.INS.847M0	6333	rnd-1_family-102#LINE/CR1	HVAEP1	6162890
Endoderm	Sniffles2.INS.8B5M8	4211	rnd-6_family-5901#DNA/hAT-Tip100	HVAEP9	8227457
Endoderm	Sniffles2.INS.8C4M3	7108	rnd-6_family-8115#Unknown	HVAEP4	5217572
Endoderm	Sniffles2.INS.8D7M7	8971	rnd-6_family-189#LINE/CR1	HVAEP8	4937790
Endoderm	Sniffles2.INS.8EAM1	5396	rnd-5_family-3299#Unknown	HVAEP2	5054691
Endoderm	Sniffles2.INS.911MD	1574	rnd-1_family-250#LINE/Penelope	HVAEP14	5274229
Endoderm	Sniffles2.INS.91EM2	4564	rnd-6_family-2118#LINE/Proto2	HVAEP3	6222864
Endoderm	Sniffles2.INS.931ME	5067	rnd-6_family-1288#DNA/Sola-2	HVAEP15	8435702
Endoderm	Sniffles2.INS.943M8	5068	rnd-5_family-439#DNA/hAT-hATm	HVAEP9	8786810
Endoderm	Sniffles2.INS.959M5	2605	rnd-5_family-736#LTR/Gypsy	HVAEP6	6552633
Endoderm	Sniffles2.INS.964M0	2662	rnd-5_family-1390#DNA/hAT-Tip100	HVAEP1	6918957
Endoderm	Sniffles2.INS.965M7	3169	rnd-6_family-2021#LINE/CR1	HVAEP8	5266898
Endoderm	Sniffles2.INS.97DM8	5594	rnd-1_family-200#DNA/TcMar-Tc1	HVAEP9	9026358
Endoderm	Sniffles2.INS.98BM6	1245	rnd-1_family-74#DNA/TcMar-Tc1	HVAEP7	6730981
Endoderm	Sniffles2.INS.9B2M7	3028	rnd-4_family-1886#DNA/hAT-hATm	HVAEP8	5405417
Endoderm	Sniffles2.INS.9C2M6	2434	rnd-6_family-170#LINE/L2	HVAEP7	6893180
Endoderm	Sniffles2.INS.A36M2	2836	rnd-2_family-58#LINE/L2	HVAEP3	6944127
Endoderm	Sniffles2.INS.A37M2	2854	rnd-2_family-58#LINE/L2	HVAEP3	6945227
Endoderm	Sniffles2.INS.A50MB	2093	rnd-1_family-336#DNA/CMC-Chapaev	HVAEP12	9321694
Endoderm	Sniffles2.INS.A5EMD	5471	rnd-5_family-4#DNA/hAT-Charlie	HVAEP14	6275984
Endoderm	Sniffles2.INS.B03M1	4167	rnd-4_family-579#LINE/CR1	HVAEP2	6645010
Endoderm	Sniffles2.INS.B08MD	3746	rnd-1_family-101#LINE/CR1	HVAEP14	6660342
Endoderm	Sniffles2.INS.B40MD	5267	rnd-1_family-424#DNA/PIF-ISL2EU	HVAEP14	6739341
Endoderm	Sniffles2.INS.B73MD	2936	rnd-1_family-1416#LTR/ERV1	HVAEP14	6844270
Endoderm	Sniffles2.INS.B85ME	3916	rnd-5_family-416#LTR/Gypsy	HVAEP15	10375964
Endoderm	Sniffles2.INS.B96M0	9118	rnd-5_family-1774#DNA/CMC-Chapaev-3	HVAEP1	8643950
Endoderm	Sniffles2.INS.BCME	2872	rnd-5_family-341#LINE/RTE-BovB	HVAEP15	595564
Endoderm	Sniffles2.INS.BDFME	2732	rnd-1_family-317#DNA/Kolobok-Hydra	HVAEP15	10576968
Endoderm	Sniffles2.INS.BE6M2	5745	rnd-4_family-2215#DNA/hAT	HVAEP3	8040508
Endoderm	Sniffles2.INS.BE7M2	1354	rnd-6_family-13966#DNA/CMC-EnSpm	HVAEP3	8040886
Endoderm	Sniffles2.INS.C42MA	6889	rnd-5_family-1623#DNA/Maverick	HVAEP11	7981566
Endoderm	Sniffles2.INS.C48MD	6437	rnd-1_family-217#DNA/TcMar-Tc1	HVAEP14	7431043
Endoderm	Sniffles2.INS.C49MD	4944	rnd-6_family-6013#Unknown	HVAEP14	7433209
Endoderm	Sniffles2.INS.CBDM7	5157	rnd-2_family-53#LINE/Penelope	HVAEP8	7241196
Endoderm	Sniffles2.INS.CCCMD	1257	rnd-1_family-63#DNA/TcMar-Tc1	HVAEP14	7712559
Endoderm	Sniffles2.INS.CDEMB	3594	rnd-6_family-7040#DNA/TcMar-Tigger	HVAEP12	10900063
Endoderm	Sniffles2.INS.D03M0	2565	rnd-6_family-589#DNA/hAT-Blackjack	HVAEP1	9974540
Endoderm	Sniffles2.INS.D4BM4	2909	rnd-5_family-9347#Unknown	HVAEP5	11601534
Endoderm	Sniffles2.INS.D7BM3	1016	rnd-5_family-37#LINE/L2	HVAEP4	8017402
Endoderm	Sniffles2.INS.DC9MA	956	rnd-6_family-5550#DNA/hAT-Ac	HVAEP11	8848826
Endoderm	Sniffles2.INS.DDEM4	2654	rnd-5_family-4277#DNA/hAT-Ac	HVAEP5	12227441
Endoderm	Sniffles2.INS.DE6MB	5230	rnd-6_family-4521#DNA/hAT-Tip100	HVAEP12	11660235
Endoderm	Sniffles2.INS.E03M0	1634	rnd-5_family-50#LINE/CR1	HVAEP1	10719235
Endoderm	Sniffles2.INS.E28MC	4705	rnd-6_family-270#DNA/P	HVAEP13	8633202
Endoderm	Sniffles2.INS.E2ME	4357	rnd-6_family-4590#DNA/hAT-hATm	HVAEP15	692910
Endoderm	Sniffles2.INS.E3MD	1310	rnd-1_family-200#DNA/TcMar-Tc1	HVAEP14	540140
Endoderm	Sniffles2.INS.E45M6	4728	rnd-6_family-1283#DNA/hAT-Pegasus	HVAEP7	9888897
Endoderm	Sniffles2.INS.E81M8	3692	rnd-6_family-359#RC/Helitron	HVAEP9	14015954
Endoderm	Sniffles2.INS.F66M3	4266	rnd-6_family-2794#LINE/Rex-Babar	HVAEP4	9240431
Endoderm	Sniffles2.INS.F6AM3	3158	rnd-6_family-4077#DNA/hAT-Tip100	HVAEP4	9274125
Endoderm	Sniffles2.INS.F6BM3	4186	rnd-1_family-309#DNA/TcMar-Fot1	HVAEP4	9274414
Endoderm	Sniffles2.INS.F8M3	1528	rnd-6_family-2433#DNA/TcMar-Mariner	HVAEP4	605472
Ectoderm	Sniffles2.INS.101FM7	4540	rnd-6_family-2118#LINE/Proto2	HVAEP8	8925022
Ectoderm	Sniffles2.INS.10CDMA	3676	rnd-6_family-3316#Unknown	HVAEP11	10616180
Ectoderm	Sniffles2.INS.10F6M5	7043	rnd-1_family-102#LINE/CR1	HVAEP6	12315527
Ectoderm	Sniffles2.INS.11FFM1	11242	rnd-1_family-60#DNA/TcMar-Tc1	HVAEP2	11395369
Ectoderm	Sniffles2.INS.120EMA	1547	rnd-3_family-77#LINE/CR1	HVAEP11	11434759
Ectoderm	Sniffles2.INS.1299M9	3360	rnd-6_family-804#LINE/RTE-X	HVAEP10	14778213
Ectoderm	Sniffles2.INS.12C1M1	4209	rnd-6_family-2177#LINE/CR1	HVAEP2	11761245
Ectoderm	Sniffles2.INS.12DBM2	2254	rnd-1_family-102#LINE/CR1	HVAEP3	12934038
Ectoderm	Sniffles2.INS.12EBM1	3375	rnd-5_family-3934#DNA/CMC-EnSpm	HVAEP2	11833879
Ectoderm	Sniffles2.INS.12ECM9	2547	rnd-6_family-5441#DNA/TcMar-Tc1	HVAEP10	14911104
Ectoderm	Sniffles2.INS.130EME	3135	rnd-5_family-3275#DNA/hAT-hATm	HVAEP15	16749518
Ectoderm	Sniffles2.INS.130M6	9172	rnd-6_family-1286#LTR/Gypsy	HVAEP7	1240336
Ectoderm	Sniffles2.INS.131M6	9174	rnd-6_family-1286#LTR/Gypsy	HVAEP7	1243875
Ectoderm	Sniffles2.INS.1335MA	3858	rnd-5_family-3369#DNA/TcMar-Tc1	HVAEP11	12189323
Ectoderm	Sniffles2.INS.134BM6	10662	rnd-1_family-101#LINE/CR1	HVAEP7	13527949
Ectoderm	Sniffles2.INS.135ME	13417	rnd-1_family-352#DNA/hAT-Tip100	HVAEP15	890646
Ectoderm	Sniffles2.INS.1361M3	4344	rnd-1_family-128#LINE/CR1	HVAEP4	11790934
Ectoderm	Sniffles2.INS.1375M1	3552	rnd-1_family-84#LTR/ERV	HVAEP2	12072250
Ectoderm	Sniffles2.INS.138DM4	1213	rnd-1_family-39#DNA/TcMar-Mariner	HVAEP5	16479185
Ectoderm	Sniffles2.INS.13BCM1	5820	rnd-5_family-1390#DNA/hAT-Tip100	HVAEP2	12157601
Ectoderm	Sniffles2.INS.13E2M3	4686	rnd-6_family-475#DNA/Academ-1	HVAEP4	12033727
Ectoderm	Sniffles2.INS.141FM1	2571	rnd-5_family-144#Unknown	HVAEP2	12328200
Ectoderm	Sniffles2.INS.147BMD	923	rnd-4_family-467#LINE/L1	HVAEP14	12338899
Ectoderm	Sniffles2.INS.147EM5	3233	rnd-1_family-247#LINE/CR1	HVAEP6	14885876
Ectoderm	Sniffles2.INS.14E7M3	7213	rnd-1_family-617#LINE/L1	HVAEP4	12767773
Ectoderm	Sniffles2.INS.14EAM2	3311	rnd-5_family-2096#DNA/hAT-hATx	HVAEP3	14406130
Ectoderm	Sniffles2.INS.14EM1	3740	rnd-1_family-591#DNA/hAT-Tip100	HVAEP2	758349
Ectoderm	Sniffles2.INS.14F0MD	2424	rnd-1_family-349#Unknown	HVAEP14	12611687
Ectoderm	Sniffles2.INS.150M6	5532	rnd-6_family-8870#DNA/Zisupton	HVAEP7	1317288
Ectoderm	Sniffles2.INS.15A2M4	13326	rnd-1_family-45#DNA/TcMar-Tc1	HVAEP5	17853618
Ectoderm	Sniffles2.INS.1613M1	6952	rnd-1_family-145#LINE/Dong-R4	HVAEP2	13631501
Ectoderm	Sniffles2.INS.161CME	3232	rnd-1_family-751#RC/Helitron	HVAEP15	19703293
Ectoderm	Sniffles2.INS.1675MD	2423	rnd-1_family-296#DNA/TcMar-Fot1	HVAEP14	13521547
Ectoderm	Sniffles2.INS.167AMD	4181	rnd-5_family-508#DNA/Sola-2	HVAEP14	13570082
Ectoderm	Sniffles2.INS.1687ME	5743	rnd-6_family-3501#LINE/L1	HVAEP15	20190092
Ectoderm	Sniffles2.INS.169AM7	2259	rnd-6_family-2877#DNA/hAT-Tip100	HVAEP8	13008531
Ectoderm	Sniffles2.INS.169FM3	4009	rnd-1_family-101#LINE/CR1	HVAEP4	13845159
Ectoderm	Sniffles2.INS.16EEM9	10679	rnd-1_family-486#DNA/PIF-Harbinger	HVAEP10	17122845
Ectoderm	Sniffles2.INS.16F2M7	3047	rnd-6_family-870#RC/Helitron	HVAEP8	13202092
Ectoderm	Sniffles2.INS.16F8MD	5265	rnd-1_family-9#DNA/PIF-Harbinger	HVAEP14	13883245
Ectoderm	Sniffles2.INS.16FM0	3177	rnd-1_family-254#DNA/TcMar-Tc1	HVAEP1	954078
Ectoderm	Sniffles2.INS.1709M5	3206	rnd-6_family-335#RC/Helitron	HVAEP6	16996511
Ectoderm	Sniffles2.INS.172CME	3131	rnd-4_family-40#LINE/CR1	HVAEP15	20746651
Ectoderm	Sniffles2.INS.1740ME	3340	rnd-6_family-1289#DNA/hAT-Charlie	HVAEP15	20828241
Ectoderm	Sniffles2.INS.177EMD	3058	rnd-1_family-178#DNA/CMC-Transib	HVAEP14	14296040
Ectoderm	Sniffles2.INS.1792M8	2780	rnd-4_family-1059#DNA/hAT-Tip100	HVAEP9	22840206
Ectoderm	Sniffles2.INS.1794M8	3901	rnd-5_family-516#DNA/Sola-1	HVAEP9	22840861
Ectoderm	Sniffles2.INS.17AEME	1486	rnd-1_family-271#Unknown	HVAEP15	21246428
Ectoderm	Sniffles2.INS.17F9M9	3256	rnd-6_family-1030#DNA/hAT-hobo	HVAEP10	17717307
Ectoderm	Sniffles2.INS.1812M7	1206	rnd-6_family-500#LINE/CR1	HVAEP8	13879827
Ectoderm	Sniffles2.INS.1830M9	2830	rnd-5_family-1856#DNA/hAT-Tag1	HVAEP10	17860215
Ectoderm	Sniffles2.INS.1840M7	3303	rnd-1_family-110#LINE/CR1	HVAEP8	13970362
Ectoderm	Sniffles2.INS.185EMA	3197	rnd-1_family-571#DNA/hAT-Ac	HVAEP11	15474990
Ectoderm	Sniffles2.INS.1873MB	3406	rnd-1_family-352#DNA/hAT-Tip100	HVAEP12	20597430
Ectoderm	Sniffles2.INS.1876M0	2462	rnd-5_family-6745#DNA/PiggyBac	HVAEP1	18733327
Ectoderm	Sniffles2.INS.187MD	2585	rnd-6_family-72#Unknown	HVAEP14	795846
Ectoderm	Sniffles2.INS.18C3MB	2652	rnd-6_family-1542#DNA/hAT-Ac	HVAEP12	20965166
Ectoderm	Sniffles2.INS.18D0M6	3341	rnd-6_family-1762#LINE/CR1	HVAEP7	17587342
Ectoderm	Sniffles2.INS.18FMD	1281	rnd-1_family-200#DNA/TcMar-Tc1	HVAEP14	821481
Ectoderm	Sniffles2.INS.195AM1	3728	rnd-1_family-101#LINE/CR1	HVAEP2	15639308
Ectoderm	Sniffles2.INS.199M5	5277	rnd-6_family-1978#LINE/Rex-Babar	HVAEP6	1033655
Ectoderm	Sniffles2.INS.19A1M3	3857	rnd-5_family-2629#DNA/hAT-Ac	HVAEP4	16159088
Ectoderm	Sniffles2.INS.19EAM3	1060	rnd-6_family-6520#DNA/TcMar-Tc1	HVAEP4	16423354
Ectoderm	Sniffles2.INS.1A0AMD	1813	rnd-1_family-117#LINE/CR1-Zenon	HVAEP14	15714136
Ectoderm	Sniffles2.INS.1A13MD	8636	rnd-5_family-1523#DNA/hAT-Ac	HVAEP14	15780842
Ectoderm	Sniffles2.INS.1A3CMD	13179	rnd-5_family-1523#DNA/hAT-Ac	HVAEP14	15784885
Ectoderm	Sniffles2.INS.1A7EMB	4783	rnd-6_family-8845#DNA/Sola-2	HVAEP12	22620959
Ectoderm	Sniffles2.INS.1AE4MC	4326	rnd-1_family-178#DNA/CMC-Transib	HVAEP13	16901848
Ectoderm	Sniffles2.INS.1B2AMB	4487	rnd-1_family-131#LINE/CR1	HVAEP12	23351012
Ectoderm	Sniffles2.INS.1B7DMB	7278	rnd-1_family-684#Unknown	HVAEP12	23770509
Ectoderm	Sniffles2.INS.1BA1MC	5312	rnd-5_family-5484#DNA/PiggyBac	HVAEP13	17385448
Ectoderm	Sniffles2.INS.1BA9M4	2437	rnd-4_family-660#LINE/L2	HVAEP5	21521683
Ectoderm	Sniffles2.INS.1BB3M5	3204	rnd-1_family-728#DNA/Sola-2	HVAEP6	20641949
Ectoderm	Sniffles2.INS.1C0EM1	4431	rnd-4_family-416#LINE/CR1	HVAEP2	17514554
Ectoderm	Sniffles2.INS.1C13MC	6296	rnd-6_family-8004#RC/Helitron	HVAEP13	17583458
Ectoderm	Sniffles2.INS.1C19MD	4184	rnd-1_family-63#DNA/TcMar-Tc1	HVAEP14	17149332
Ectoderm	Sniffles2.INS.1C1EM3	10403	rnd-1_family-705#LINE/L2	HVAEP4	18515252
Ectoderm	Sniffles2.INS.1C1FM3	16968	rnd-1_family-705#LINE/L2	HVAEP4	18515251
Ectoderm	Sniffles2.INS.1CA4M0	4947	rnd-6_family-3349#DNA/IS3EU	HVAEP1	21370860
Ectoderm	Sniffles2.INS.1CE4M2	2632	rnd-1_family-55#DNA/PIF-Harbinger	HVAEP3	19345690
Ectoderm	Sniffles2.INS.1D08M1	4050	rnd-6_family-2544#LTR/Gypsy	HVAEP2	18135602
Ectoderm	Sniffles2.INS.1D0FM2	4460	rnd-1_family-172#LINE/L2	HVAEP3	19419210
Ectoderm	Sniffles2.INS.1D1FM9	8000	rnd-4_family-416#LINE/CR1	HVAEP10	21126677
Ectoderm	Sniffles2.INS.1D3BM7	3686	rnd-6_family-6626#DNA/TcMar-Fot1	HVAEP8	16807319
Ectoderm	Sniffles2.INS.1D4FM9	1250	rnd-5_family-811#LTR/Gypsy	HVAEP10	21289229
Ectoderm	Sniffles2.INS.1D87MA	2760	rnd-4_family-467#LINE/L1	HVAEP11	19513298
Ectoderm	Sniffles2.INS.1E5EM9	3202	rnd-4_family-152#DNA/hAT-Tip100	HVAEP10	21933719
Ectoderm	Sniffles2.INS.1E61M9	4211	rnd-5_family-1673#DNA/Maverick	HVAEP10	21937673
Ectoderm	Sniffles2.INS.1E80M7	3707	rnd-5_family-2281#DNA/hAT-Tip100	HVAEP8	17534406
Ectoderm	Sniffles2.INS.1EBM1	4232	rnd-1_family-636#DNA/hAT-hATm	HVAEP2	1009948
Ectoderm	Sniffles2.INS.1EE2MD	1353	rnd-3_family-77#LINE/CR1	HVAEP14	18927292
Ectoderm	Sniffles2.INS.1F06M8	3052	rnd-5_family-8251#DNA/MULE-MuDR	HVAEP9	29875323
Ectoderm	Sniffles2.INS.1F15M9	3348	rnd-6_family-7265#DNA/CMC-Transib	HVAEP10	22381391
Ectoderm	Sniffles2.INS.1F65M1	1326	rnd-1_family-530#SINE/tRNA	HVAEP2	19675015
Ectoderm	Sniffles2.INS.2002M1	4457	rnd-1_family-361#LINE/L1-Tx1	HVAEP2	20189765
Ectoderm	Sniffles2.INS.202MC	3091	rnd-1_family-55#DNA/PIF-Harbinger	HVAEP13	1159730
Ectoderm	Sniffles2.INS.206BMB	3247	rnd-1_family-9#DNA/PIF-Harbinger	HVAEP12	28487031
Ectoderm	Sniffles2.INS.2075M3	5431	rnd-6_family-8467#DNA/Sola-3	HVAEP4	22567704
Ectoderm	Sniffles2.INS.20ECM0	6891	rnd-1_family-101#LINE/CR1	HVAEP1	24488355
Ectoderm	Sniffles2.INS.20F2MB	4313	rnd-1_family-340#Unknown	HVAEP12	28914627
Ectoderm	Sniffles2.INS.20FCM9	3040	rnd-4_family-40#LINE/CR1	HVAEP10	23400293
Ectoderm	Sniffles2.INS.20M1	4949	rnd-5_family-37#LINE/L2	HVAEP2	100399
Ectoderm	Sniffles2.INS.2115M2	6181	rnd-1_family-447#DNA/TcMar-ISRm11	HVAEP3	21985190
Ectoderm	Sniffles2.INS.2119M0	3276	rnd-5_family-831#DNA/hAT-Tip100	HVAEP1	24541474
Ectoderm	Sniffles2.INS.211DMC	2967	rnd-2_family-58#LINE/L2	HVAEP13	21438067
Ectoderm	Sniffles2.INS.2123M0	5225	rnd-6_family-2559#LTR/DIRS	HVAEP1	24559585
Ectoderm	Sniffles2.INS.2139MC	5913	rnd-1_family-102#LINE/CR1	HVAEP13	21508117
Ectoderm	Sniffles2.INS.213AMC	5315	rnd-1_family-55#DNA/PIF-Harbinger	HVAEP13	21554613
Ectoderm	Sniffles2.INS.2169M7	1746	rnd-1_family-101#LINE/CR1	HVAEP8	19123948
Ectoderm	Sniffles2.INS.216DM3	3505	rnd-1_family-675#LINE/L2	HVAEP4	23116461
Ectoderm	Sniffles2.INS.219BM9	2575	rnd-5_family-1480#DNA/Sola-2	HVAEP10	23852187
Ectoderm	Sniffles2.INS.21C8M7	2584	rnd-6_family-10340#DNA/Kolobok-Hydra	HVAEP8	19333188
Ectoderm	Sniffles2.INS.21F7M0	4220	rnd-3_family-77#LINE/CR1	HVAEP1	25012407
Ectoderm	Sniffles2.INS.21F8MB	1389	rnd-1_family-647#DNA/CMC-Transib	HVAEP12	29959803
Ectoderm	Sniffles2.INS.2260M3	1169	rnd-6_family-3138#DNA/TcMar-Fot1	HVAEP4	24084408
Ectoderm	Sniffles2.INS.2343ME	7703	rnd-5_family-50#LINE/CR1	HVAEP15	32044579
Ectoderm	Sniffles2.INS.2352MA	9140	rnd-2_family-58#LINE/L2	HVAEP11	24551269
Ectoderm	Sniffles2.INS.2362M6	1315	rnd-1_family-304#DNA/TcMar-ISRm11	HVAEP7	27398580
Ectoderm	Sniffles2.INS.23A3M5	3862	rnd-1_family-214#DNA/Zator	HVAEP6	26882215
Ectoderm	Sniffles2.INS.23A4M5	4534	rnd-1_family-214#DNA/Zator	HVAEP6	26882735
Ectoderm	Sniffles2.INS.23DAMB	6569	rnd-5_family-2929#LINE/CR1-Zenon	HVAEP12	31816826
Ectoderm	Sniffles2.INS.240DM4	2614	rnd-1_family-39#DNA/TcMar-Mariner	HVAEP5	27214415
Ectoderm	Sniffles2.INS.2437M4	3273	rnd-6_family-498#LTR/Gypsy	HVAEP5	27377633
Ectoderm	Sniffles2.INS.2438M4	4613	rnd-6_family-498#LTR/Gypsy	HVAEP5	27377633
Ectoderm	Sniffles2.INS.249DM5	3208	rnd-5_family-37#LINE/L2	HVAEP6	27724960
Ectoderm	Sniffles2.INS.24DDM1	2529	rnd-6_family-4913#DNA/hAT-Tip100	HVAEP2	24179494
Ectoderm	Sniffles2.INS.2541M9	3460	rnd-6_family-52#DNA/TcMar-Fot1	HVAEP10	26137572
Ectoderm	Sniffles2.INS.25CDM0	4417	rnd-1_family-23#LTR/ERV1	HVAEP1	27791833
Ectoderm	Sniffles2.INS.25F2M0	3032	rnd-1_family-352#DNA/hAT-Tip100	HVAEP1	27829644
Ectoderm	Sniffles2.INS.261BM7	2834	rnd-1_family-571#DNA/hAT-Ac	HVAEP8	21847972
Ectoderm	Sniffles2.INS.2625M0	4331	rnd-1_family-756#LINE/Rex-Babar	HVAEP1	27987351
Ectoderm	Sniffles2.INS.2628M6	9553	rnd-5_family-2640#DNA/Sola-2	HVAEP7	29677442
Ectoderm	Sniffles2.INS.2629M6	9512	rnd-5_family-2640#DNA/Sola-2	HVAEP7	29678823
Ectoderm	Sniffles2.INS.265ME	2565	rnd-6_family-936#DNA/hAT-Ac	HVAEP15	1904003
Ectoderm	Sniffles2.INS.2686M4	4212	rnd-1_family-267#DNA/TcMar-Fot1	HVAEP5	28838308
Ectoderm	Sniffles2.INS.269DMA	2814	rnd-6_family-589#DNA/hAT-Blackjack	HVAEP11	27386131
Ectoderm	Sniffles2.INS.26A3M0	2742	rnd-1_family-437#DNA/Kolobok-Hydra	HVAEP1	28280011
Ectoderm	Sniffles2.INS.26B0M9	1377	rnd-1_family-102#LINE/CR1	HVAEP10	27005542
Ectoderm	Sniffles2.INS.26C6M1	5101	rnd-6_family-3257#LINE/L2	HVAEP2	26047479
Ectoderm	Sniffles2.INS.2721M3	5370	rnd-3_family-373#LINE/RTE-X	HVAEP4	27775143
Ectoderm	Sniffles2.INS.273FM9	7809	rnd-5_family-2315#LTR/Gypsy	HVAEP10	27373600
Ectoderm	Sniffles2.INS.2749MC	15961	rnd-5_family-571#LINE/R1	HVAEP13	27361964
Ectoderm	Sniffles2.INS.274MD	3353	rnd-6_family-4426#DNA/TcMar-Fot1	HVAEP14	1340609
Ectoderm	Sniffles2.INS.2758M5	2976	rnd-6_family-7348#DNA/hAT-Tag1	HVAEP6	30134215
Ectoderm	Sniffles2.INS.27BBMC	4943	rnd-1_family-102#LINE/CR1	HVAEP13	27806113
Ectoderm	Sniffles2.INS.27CM5	2229	rnd-1_family-482#DNA/hAT-hATm	HVAEP6	1628810
Ectoderm	Sniffles2.INS.2805M9	5353	rnd-1_family-527#DNA/TcMar-Fot1	HVAEP10	27697736
Ectoderm	Sniffles2.INS.2829M5	2622	rnd-6_family-5513#DNA/TcMar-Fot1	HVAEP6	30798538
Ectoderm	Sniffles2.INS.285EM7	4447	rnd-6_family-2675#LINE/L2	HVAEP8	23282121
Ectoderm	Sniffles2.INS.285M7	3731	rnd-1_family-101#LINE/CR1	HVAEP8	1406574
Ectoderm	Sniffles2.INS.287CM4	4418	rnd-6_family-2109#Unknown	HVAEP5	29870758
Ectoderm	Sniffles2.INS.287DM4	8539	rnd-6_family-2109#Unknown	HVAEP5	29870758
Ectoderm	Sniffles2.INS.288FM1	3232	rnd-6_family-6782#DNA/TcMar-Tc1	HVAEP2	27635538
Ectoderm	Sniffles2.INS.28A7M6	3381	rnd-5_family-3856#LINE/CR1	HVAEP7	31786304
Ectoderm	Sniffles2.INS.28B8M0	2591	rnd-5_family-2296#DNA/hAT-Tip100	HVAEP1	29553769
Ectoderm	Sniffles2.INS.28C7M6	9238	rnd-1_family-45#DNA/TcMar-Tc1	HVAEP7	31860787
Ectoderm	Sniffles2.INS.28ECM2	4195	rnd-6_family-7341#DNA/P	HVAEP3	26237387
Ectoderm	Sniffles2.INS.28F0M2	4624	rnd-6_family-9243#LINE/R2-Hero	HVAEP3	26248435
Ectoderm	Sniffles2.INS.2919MD	3335	rnd-1_family-1485#Unknown	HVAEP14	29014059
Ectoderm	Sniffles2.INS.295FMA	3359	rnd-6_family-7106#DNA/CMC-Chapaev	HVAEP11	29555752
Ectoderm	Sniffles2.INS.29C4M5	4246	rnd-1_family-453#DNA/hAT	HVAEP6	32353215
Ectoderm	Sniffles2.INS.29E9M4	2861	rnd-5_family-2943#DNA/TcMar-Fot1	HVAEP5	30809958
Ectoderm	Sniffles2.INS.2A45MC	3619	rnd-1_family-178#DNA/CMC-Transib	HVAEP13	30395042
Ectoderm	Sniffles2.INS.2A6AM0	2918	rnd-1_family-178#DNA/CMC-Transib	HVAEP1	30561463
Ectoderm	Sniffles2.INS.2AEDM0	2772	rnd-6_family-6463#Unknown	HVAEP1	30812273
Ectoderm	Sniffles2.INS.2B02M1	5178	rnd-6_family-7417#DNA/TcMar	HVAEP2	29688058
Ectoderm	Sniffles2.INS.2B90M6	13654	rnd-1_family-488#DNA/Sola-3	HVAEP7	34207937
Ectoderm	Sniffles2.INS.2BB2M2	3335	rnd-1_family-178#DNA/CMC-Transib	HVAEP3	28176421
Ectoderm	Sniffles2.INS.2BB6M0	8400	rnd-5_family-2943#DNA/TcMar-Fot1	HVAEP1	31285768
Ectoderm	Sniffles2.INS.2C09MC	2972	rnd-6_family-4675#DNA/Sola-1	HVAEP13	31956928
Ectoderm	Sniffles2.INS.2C14M9	2379	rnd-5_family-3528#LTR/Gypsy	HVAEP10	30001571
Ectoderm	Sniffles2.INS.2C20MD	6272	rnd-1_family-73#Unknown	HVAEP14	31903170
Ectoderm	Sniffles2.INS.2C40MD	3990	rnd-1_family-1306#LINE/RTE-BovB	HVAEP14	32076968
Ectoderm	Sniffles2.INS.2C71MC	2159	rnd-1_family-422#LINE/RTE-BovB	HVAEP13	32107794
Ectoderm	Sniffles2.INS.2C78MC	2884	rnd-1_family-102#LINE/CR1	HVAEP13	32144363
Ectoderm	Sniffles2.INS.2C85MA	8141	rnd-3_family-77#LINE/CR1	HVAEP11	31901467
Ectoderm	Sniffles2.INS.2C90M7	3582	rnd-2_family-156#DNA/MULE-MuDR	HVAEP8	25882926
Ectoderm	Sniffles2.INS.2CBCM7	5715	rnd-1_family-267#DNA/TcMar-Fot1	HVAEP8	25973173
Ectoderm	Sniffles2.INS.2D07M7	1301	rnd-1_family-200#DNA/TcMar-Tc1	HVAEP8	26121302
Ectoderm	Sniffles2.INS.2D13MA	9035	rnd-1_family-35#DNA/hAT-Ac	HVAEP11	32369758
Ectoderm	Sniffles2.INS.2D14MA	9008	rnd-1_family-35#DNA/hAT-Ac	HVAEP11	32370780
Ectoderm	Sniffles2.INS.2D2MA	4872	rnd-5_family-192#DNA/TcMar-Mariner	HVAEP11	2192231
Ectoderm	Sniffles2.INS.2D5CM6	3096	rnd-6_family-8372#DNA/hAT-Tip100	HVAEP7	35910881
Ectoderm	Sniffles2.INS.2DEAM9	3365	rnd-5_family-6183#DNA/CMC-Transib	HVAEP10	31086250
Ectoderm	Sniffles2.INS.2E6BM4	4069	rnd-6_family-2834#LTR/Gypsy	HVAEP5	33992332
Ectoderm	Sniffles2.INS.2E72M9	2525	rnd-5_family-4895#DNA/hAT-Charlie	HVAEP10	31316128
Ectoderm	Sniffles2.INS.2EACM4	3301	rnd-1_family-287#DNA/TcMar-Tc1	HVAEP5	34078886
Ectoderm	Sniffles2.INS.2EEM2	5275	rnd-5_family-79#LINE/Rex-Babar	HVAEP3	2076878
Ectoderm	Sniffles2.INS.2F06M2	4106	rnd-1_family-1306#LINE/RTE-BovB	HVAEP3	30655387
Ectoderm	Sniffles2.INS.2F2EMC	2708	rnd-6_family-14135#DNA/hAT-Tip100	HVAEP13	33982703
Ectoderm	Sniffles2.INS.2F59M5	9630	rnd-6_family-76#DNA/hAT-hATx	HVAEP6	37349944
Ectoderm	Sniffles2.INS.2F5AM5	15023	rnd-6_family-3507#DNA/Sola-2	HVAEP6	37350725
Ectoderm	Sniffles2.INS.2FF5M2	5801	rnd-6_family-2272#DNA/PIF-ISL2EU	HVAEP3	31243175
Ectoderm	Sniffles2.INS.2FF5M9	1967	rnd-1_family-101#LINE/CR1	HVAEP10	32341341
Ectoderm	Sniffles2.INS.2M1	1841	rnd-6_family-1221#Unknown	HVAEP2	41282
Ectoderm	Sniffles2.INS.30D3M2	1542	rnd-5_family-358#DNA/hAT-hATm	HVAEP3	31872342
Ectoderm	Sniffles2.INS.30D7MA	4802	rnd-1_family-1453#Unknown	HVAEP11	35296492
Ectoderm	Sniffles2.INS.30E9MC	4732	rnd-5_family-2690#DNA/hAT-Ac	HVAEP13	34936909
Ectoderm	Sniffles2.INS.310AM8	5076	rnd-1_family-101#LINE/CR1	HVAEP9	46452358
Ectoderm	Sniffles2.INS.3136MB	9030	rnd-5_family-2309#DNA/TcMar-Fot1	HVAEP12	44484194
Ectoderm	Sniffles2.INS.313M2	3457	rnd-6_family-14930#DNA/PIF-Harbinger	HVAEP3	2088709
Ectoderm	Sniffles2.INS.3155MB	12943	rnd-5_family-2309#DNA/TcMar-Fot1	HVAEP12	44487879
Ectoderm	Sniffles2.INS.3170M4	2302	rnd-1_family-1124#LTR/Gypsy	HVAEP5	35629999
Ectoderm	Sniffles2.INS.3175M4	3653	rnd-6_family-3257#LINE/L2	HVAEP5	35643160
Ectoderm	Sniffles2.INS.3178M9	2795	rnd-5_family-4207#LINE/CR1-Zenon	HVAEP10	33290664
Ectoderm	Sniffles2.INS.3197M1	7692	rnd-6_family-3228#Unknown	HVAEP2	34992138
Ectoderm	Sniffles2.INS.3198M1	8610	rnd-6_family-3228#Unknown	HVAEP2	34992466
Ectoderm	Sniffles2.INS.31BCM1	2882	rnd-1_family-55#DNA/PIF-Harbinger	HVAEP2	35095136
Ectoderm	Sniffles2.INS.31F3M4	3263	rnd-6_family-4271#DNA/Sola-1	HVAEP5	35939791
Ectoderm	Sniffles2.INS.324AMB	10245	rnd-6_family-503#DNA/Zator	HVAEP12	45393837
Ectoderm	Sniffles2.INS.3270M3	5679	rnd-1_family-403#DNA/hAT-Tip100	HVAEP4	36776433
Ectoderm	Sniffles2.INS.3281M2	5031	rnd-1_family-608#DNA/Zator	HVAEP3	32833473
Ectoderm	Sniffles2.INS.3285M2	3338	rnd-1_family-178#DNA/CMC-Transib	HVAEP3	32843722
Ectoderm	Sniffles2.INS.32D8M3	6096	rnd-6_family-2911#DNA/TcMar-Tc1	HVAEP4	37043373
Ectoderm	Sniffles2.INS.32DDMA	11269	rnd-5_family-1442#DNA/hAT-Tip100	HVAEP11	36796769
Ectoderm	Sniffles2.INS.3343MC	6831	rnd-1_family-474#DNA/hAT-hATx	HVAEP13	36411874
Ectoderm	Sniffles2.INS.33AMA	2919	rnd-4_family-3526#DNA/hAT-Tip100	HVAEP11	2398638
Ectoderm	Sniffles2.INS.3421M9	2996	rnd-1_family-352#DNA/hAT-Tip100	HVAEP10	34744448
Ectoderm	Sniffles2.INS.347BM4	3683	rnd-6_family-2676#DNA/TcMar-Fot1	HVAEP5	37496152
Ectoderm	Sniffles2.INS.34B4MB	3503	rnd-6_family-8014#DNA/Sola-2	HVAEP12	47664085
Ectoderm	Sniffles2.INS.34BCM5	12559	rnd-6_family-4706#LINE/L2	HVAEP6	42350884
Ectoderm	Sniffles2.INS.34C6MB	2985	rnd-5_family-3931#DNA/TcMar-Tc1	HVAEP12	47703297
Ectoderm	Sniffles2.INS.355DM8	2629	rnd-1_family-1119#DNA/Sola-1	HVAEP9	50371148
Ectoderm	Sniffles2.INS.355DM8	2629	rnd-1_family-1119#DNA/Sola-1	HVAEP9	50371148
Ectoderm	Sniffles2.INS.35C5M4	8568	rnd-6_family-13237#Unknown	HVAEP5	38216138
Ectoderm	Sniffles2.INS.35F8M4	3054	rnd-1_family-55#DNA/PIF-Harbinger	HVAEP5	38308655
Ectoderm	Sniffles2.INS.35FFM2	2527	rnd-1_family-937#DNA/hAT-Ac	HVAEP3	35196340
Ectoderm	Sniffles2.INS.367DM3	2352	rnd-1_family-1119#DNA/Sola-1	HVAEP4	39543103
Ectoderm	Sniffles2.INS.369M0	1028	rnd-6_family-543#Unknown	HVAEP1	2285321
Ectoderm	Sniffles2.INS.36C4M0	13108	rnd-6_family-3654#DNA/Kolobok-E	HVAEP1	41547277
Ectoderm	Sniffles2.INS.36E1MB	11022	rnd-3_family-77#LINE/CR1	HVAEP12	49549290
Ectoderm	Sniffles2.INS.36E2M8	5539	rnd-5_family-2427#LTR/Gypsy	HVAEP9	51733726
Ectoderm	Sniffles2.INS.371DM5	10996	rnd-5_family-634#DNA/hAT-Tip100	HVAEP6	44349777
Ectoderm	Sniffles2.INS.3727M4	4501	rnd-1_family-394#DNA/Sola-2	HVAEP5	39112136
Ectoderm	Sniffles2.INS.3738M1	3373	rnd-1_family-101#LINE/CR1	HVAEP2	40233759
Ectoderm	Sniffles2.INS.37B1MA	4042	rnd-5_family-811#LTR/Gypsy	HVAEP11	40235429
Ectoderm	Sniffles2.INS.37BM1	1850	rnd-6_family-887#LINE/L2	HVAEP2	1829581
Ectoderm	Sniffles2.INS.38D8MC	4156	rnd-5_family-1868#LTR/ERVK	HVAEP13	39699550
Ectoderm	Sniffles2.INS.398DME	5181	rnd-4_family-912#DNA/TcMar-Pogo	HVAEP15	52895201
Ectoderm	Sniffles2.INS.39AFM8	11496	rnd-4_family-387#LINE/CR1	HVAEP9	54326625
Ectoderm	Sniffles2.INS.3A53M4	3295	rnd-1_family-178#DNA/CMC-Transib	HVAEP5	40753978
Ectoderm	Sniffles2.INS.3A77M2	3347	rnd-1_family-178#DNA/CMC-Transib	HVAEP3	38391324
Ectoderm	Sniffles2.INS.3AA6MB	4783	rnd-5_family-2296#DNA/hAT-Tip100	HVAEP12	52986392
Ectoderm	Sniffles2.INS.3AEDM8	4074	rnd-5_family-8074#Unknown	HVAEP9	55511659
Ectoderm	Sniffles2.INS.3B7AMB	3630	rnd-6_family-66#DNA/TcMar-Tc1	HVAEP12	53736146
Ectoderm	Sniffles2.INS.3BD3M9	1229	rnd-6_family-804#LINE/RTE-X	HVAEP10	39248424
Ectoderm	Sniffles2.INS.3BD7M9	1032	rnd-1_family-356#Unknown	HVAEP10	39281349
Ectoderm	Sniffles2.INS.3C44MA	3838	rnd-1_family-403#DNA/hAT-Tip100	HVAEP11	43256354
Ectoderm	Sniffles2.INS.3E0EM1	9187	rnd-4_family-1882#DNA/hAT-hATm	HVAEP2	46982740
Ectoderm	Sniffles2.INS.3E1FM8	2650	rnd-6_family-270#DNA/P	HVAEP9	57465034
Ectoderm	Sniffles2.INS.3E49M5	7012	rnd-6_family-3283#Unknown	HVAEP6	51035065
Ectoderm	Sniffles2.INS.3E5CM7	9351	rnd-5_family-2719#DNA/hAT-Blackjack	HVAEP8	41181676
Ectoderm	Sniffles2.INS.3E7MD	3706	rnd-5_family-1313#DNA/TcMar-Fot1	HVAEP14	2234920
Ectoderm	Sniffles2.INS.3F39M0	5255	rnd-1_family-55#DNA/PIF-Harbinger	HVAEP1	49310743
Ectoderm	Sniffles2.INS.3F3BM1	6352	rnd-6_family-170#LINE/L2	HVAEP2	48248521
Ectoderm	Sniffles2.INS.3FABMA	11252	rnd-6_family-2965#DNA/CMC-EnSpm	HVAEP11	45518163
Ectoderm	Sniffles2.INS.3FAM9	4682	rnd-6_family-4347#LTR/Gypsy	HVAEP10	3646095
Ectoderm	Sniffles2.INS.3FFDMC	3496	rnd-4_family-40#LINE/CR1	HVAEP13	44373304
Ectoderm	Sniffles2.INS.404EMC	3976	rnd-1_family-55#DNA/PIF-Harbinger	HVAEP13	44581156
Ectoderm	Sniffles2.INS.40D6M0	3854	rnd-6_family-474#DNA/Academ-1	HVAEP1	50904825
Ectoderm	Sniffles2.INS.4132M9	5121	rnd-6_family-472#RC/Helitron	HVAEP10	42676610
Ectoderm	Sniffles2.INS.4179M9	4428	rnd-5_family-2784#DNA/hAT-Ac	HVAEP10	42814829
Ectoderm	Sniffles2.INS.419AM3	4691	rnd-2_family-58#LINE/L2	HVAEP4	47650934
Ectoderm	Sniffles2.INS.41B2M8	5207	rnd-6_family-682#Unknown	HVAEP9	59522713
Ectoderm	Sniffles2.INS.427M4	1068	rnd-1_family-125#LINE/L2	HVAEP5	2851162
Ectoderm	Sniffles2.INS.42A5MC	1642	rnd-1_family-110#LINE/CR1	HVAEP13	45886801
Ectoderm	Sniffles2.INS.4333M3	4390	rnd-5_family-50#LINE/CR1	HVAEP4	48827210
Ectoderm	Sniffles2.INS.439M7	5103	rnd-6_family-622#DNA/MULE-MuDR	HVAEP8	2484182
Ectoderm	Sniffles2.INS.43D2MA	6738	rnd-6_family-12202#DNA/hAT-Tip100	HVAEP11	49456246
Ectoderm	Sniffles2.INS.445CMA	3481	rnd-5_family-2459#DNA/CMC-Transib	HVAEP11	49902372
Ectoderm	Sniffles2.INS.445M4	7792	rnd-1_family-55#DNA/PIF-Harbinger	HVAEP5	2945967
Ectoderm	Sniffles2.INS.446BMC	2996	rnd-5_family-6615#DNA/CMC-Chapaev	HVAEP13	46866788
[truncated: 605 more rows]

## Sheet: Table S10
Table S10. The species analyzed in the present study and their genome accession numbers
[truncated: 83 more rows]

[truncated: 5 more sheets: Table S11, Table S12, Table S13, Table S14, Table S15]
